# Supplementary material for: The miRNA Content of Exosomes Released from the Glioma Microenvironment Can Affect Malignant Progression
Source: Biomedicines. 2020 Dec 3;8(12):564. doi: 10.3390/biomedicines8120564 (PMC7761654; doi:10.3390/biomedicines8120564)
Supplement: Supplementary file 1 [file biomedicines-08-00564-s001.zip]

Archive with 5 entries (4 files):
- supplementary table/
- supplementary table/SUPPLEMENTARY TABLE 1.xlsx
- supplementary table/SUPPLEMENTARY TABLE 2.xlsx
- supplementary table/SUPPLEMENTARY TABLE 3.xlsx
- supplementary table/SUPPLEMENTARY TABLE 4.xlsx
