# Supplementary material for: The miRNA Content of Exosomes Released from the Glioma Microenvironment Can Affect Malignant Progression
Source: Biomedicines. 2020 Dec 3;8(12):564. doi: 10.3390/biomedicines8120564 (PMC7761654; doi:10.3390/biomedicines8120564)
Supplement: Supplementary file 1 [file biomedicines-08-00564-s001.zip › supplementary table/SUPPLEMENTARY TABLE 1.xlsx]

## Sheet: Foglio1
GASC_LG_GOOD_E-GASC_LG_GOOD_C						GASC_LG_BAD_E-GASC_LG_BAD_C
miRNA	Chromosome	logFC	PValue	FDR		miRNA	Chromosome	logFC	PValue	FDR
hsa-miR-1246	chr2	15.0079	1.8549e-10	6.4259e-08		hsa-miR-451a	chr17	14.6796	9.35233e-14	2.83493e-11
hsa-miR-451a	chr17	13.26	4.89414e-07	0.000107894		hsa-miR-144-3p	chr17	13.3749	1.06788e-11	2.35419e-09
hsa-miR-122-5p	chr18	10.9768	0.000136182	0.00846775		hsa-miR-1246	chr2	12.9679	2.67784e-13	7.2153e-11
hsa-miR-142-5p	chr17	10.9391	2.33551e-09	7.07951e-07		hsa-miR-144-5p	chr17	11.4	1.38509e-08	2.39917e-06
hsa-miR-144-3p	chr17	10.529	1.15525e-05	0.00116728		hsa-miR-142-5p	chr17	11.2306	6.33798e-15	2.19566e-12
hsa-miR-4516	chrUn	9.95757	0.000207859	0.0107479		hsa-miR-223-3p	chrX	11.2078	3.19427e-08	4.76366e-06
hsa-miR-144-5p	chr17	9.91539	9.28286e-06	0.000978737		hsa-miR-150-5p	chr19	10.1871	2.70141e-12	6.55093e-10
hsa-miR-378d	chr4	8.86152	2.0988e-06	0.00031597		hsa-miR-122-5p	chr18	9.97297	2.78853e-09	5.20168e-07
hsa-miR-378d	chr8	8.4813	1.90538e-06	0.00031597		hsa-miR-142-3p	chr17	9.12124	1.12636e-09	2.27619e-07
hsa-miR-486-5p	chr8	7.9605	1.57183e-07	4.23521e-05		hsa-miR-223-5p	chrX	8.78509	0.000450299	0.0181996
hsa-miR-150-5p	chr19	7.86103	0.000207859	0.0107479		hsa-miR-378d	chr4	8.21112	3.33947e-08	4.76366e-06
hsa-miR-486-5p	chr8	7.38362	6.13659e-07	0.00012401		hsa-miR-338-3p	chr17	7.47774	0.000603291	0.0231553
hsa-miR-320c	chr18	7.06026	0.000224237	0.0108755		hsa-miR-4516	chrUn	7.42032	5.73591e-08	7.32083e-06
hsa-miR-320c	chr18	7.04196	0.000224237	0.0108755		hsa-miR-378d	chr8	7.23237	1.80832e-07	2.19258e-05
hsa-miR-142-3p	chr17	6.90711	0.000440878	0.0184333		hsa-miR-4492	chrUn	6.4171	0.000161211	0.00797829
hsa-miR-378c	chr10	5.47643	0.000132328	0.00844461		hsa-miR-4508	chrUn	5.96018	0.000341451	0.0141935
hsa-miR-4532	chrUn	5.41794	0.000262336	0.0122339		hsa-miR-7704	chr2	5.82393	5.64789e-05	0.00334052
hsa-miR-126-5p	chr9	5.05916	0.000144222	0.00874346		hsa-miR-4488	chrUn	5.76875	0.000967777	0.0319382
hsa-miR-29a-3p	chr7	-3.6823	0.000548553	0.0215045		hsa-miR-126-5p	chr9	5.56351	6.47409e-07	6.82595e-05
hsa-miR-98-5p	chrX	-3.68308	0.000549807	0.0215045		hsa-miR-10b-5p	chr2	5.23125	1.9475e-06	0.000181642
hsa-miR-100-3p	chr11	-3.68808	0.000876022	0.0326823		hsa-miR-204-5p	chr9	4.87404	1.20173e-05	0.000940066
hsa-let-7g-5p	chr3	-3.70139	0.000505807	0.020443		hsa-miR-151b	chr2	4.57684	0.000822691	0.029052
hsa-miR-125b-5p	chr21	-3.76886	0.000450721	0.0185254		hsa-miR-486-5p	chr8	4.46551	2.55112e-05	0.00193327
hsa-miR-148b-3p	chr12	-3.81436	0.000421607	0.0182571		hsa-miR-182-5p	chr7	4.43556	3.16885e-05	0.00232862
hsa-miR-145-5p	chr5	-3.90721	0.000359203	0.0158376		hsa-miR-378c	chr10	4.32265	0.000118254	0.00663785
hsa-miR-381-3p	chr14	-3.97836	0.0002133	0.0107761		hsa-miR-126-3p	chr9	4.29248	5.41067e-05	0.00334052
hsa-miR-22-3p	chr17	-4.01111	0.000182918	0.0107479		hsa-miR-486-5p	chr8	3.82348	0.00020467	0.00973184
hsa-miR-193a-5p	chr17	-4.28761	0.000130537	0.00844461		hsa-let-7f-5p	chr9	-3.40711	0.000727002	0.0271228
hsa-miR-34c-5p	chr11	-4.35574	0.000201843	0.0107479		hsa-miR-193a-3p	chr17	-3.49625	0.000527151	0.0209564
hsa-let-7e-5p	chr19	-4.57351	3.7874e-05	0.00306148		hsa-miR-411-3p	chr14	-3.50471	0.000799262	0.0289285
hsa-miR-21-3p	chr17	-4.61898	2.76667e-05	0.00248488		hsa-miR-335-3p	chr7	-3.53825	0.000596931	0.0231553
hsa-miR-145-3p	chr5	-4.8762	6.09222e-05	0.00434519		hsa-miR-497-5p	chr17	-3.63492	0.000838615	0.029052
hsa-miR-24-2-5p	chr19	-4.88803	0.000208311	0.0107479		hsa-miR-21-3p	chr17	-3.6996	0.000296634	0.0133211
hsa-let-7a-5p	chr9	-4.97908	8.03923e-06	0.000886142		hsa-miR-454-3p	chr17	-3.75713	0.000313326	0.0138148
hsa-miR-193a-3p	chr17	-5.26054	1.76448e-05	0.00164572		hsa-miR-29c-3p	chr1	-3.90485	0.00061111	0.0231553
hsa-let-7f-5p	chr9	-5.43144	2.04949e-06	0.00031597		hsa-miR-29a-3p	chr7	-3.91409	0.000154452	0.00796906
hsa-miR-221-5p	chrX	-5.61362	3.26702e-06	0.00044014		hsa-miR-34a-5p	chr1	-3.92893	0.00014206	0.00765543
hsa-miR-539-3p	chr14	-5.62026	6.95377e-05	0.00481797		hsa-miR-221-5p	chrX	-3.98589	0.000149767	0.00789532
hsa-miR-455-3p	chr9	-5.87188	5.21871e-05	0.00408238		hsa-let-7e-5p	chr19	-4.22212	5.60595e-05	0.00334052
hsa-miR-140-5p	chr16	-6.01027	3.3295e-05	0.00278415		hsa-let-7a-5p	chr9	-4.23556	5.34696e-05	0.00334052
hsa-let-7d-5p	chr9	-7.2923	2.15863e-07	5.23467e-05		hsa-let-7a-3p	chr9	-4.59538	0.000290727	0.0133022
hsa-miR-2682-5p	chr1	-10.3553	0.000933487	0.0342986		hsa-miR-152-5p	chr17	-4.6075	0.000991685	0.0320645
hsa-miR-152-5p	chr17	-10.4539	0.000730588	0.0281218		hsa-miR-337-3p	chr14	-4.73818	0.000173028	0.00839187
hsa-miR-487a-3p	chr14	-10.6066	0.000843691	0.031968		hsa-miR-582-3p	chr5	-4.7726	0.000340838	0.0141935
hsa-miR-377-3p	chr14	-10.8475	0.000431922	0.0183756		hsa-miR-140-5p	chr16	-5.34778	3.32725e-05	0.00237311
hsa-miR-1185-1-3p	chr14	-10.9155	0.000337973	0.0151775		hsa-miR-193a-5p	chr17	-5.49571	1.80661e-06	0.000181642
hsa-miR-143-5p	chr5	-10.9793	0.000283259	0.0129604		hsa-miR-23a-5p	chr19	-5.54159	0.000107363	0.00619896
hsa-miR-337-3p	chr14	-11.0864	0.000202414	0.0107479		hsa-miR-374a-3p	chrX	-6.23019	1.8792e-06	0.000181642
hsa-miR-424-5p	chrX	-11.255	0.000120873	0.00814213		hsa-miR-29b-3p	chr7	-6.51793	5.07149e-05	0.00332388
hsa-miR-23a-5p	chr19	-11.4751	6.07537e-05	0.00434519		hsa-miR-34c-5p	chr11	-6.55869	2.58087e-07	2.98029e-05
hsa-miR-374a-5p	chrX	-11.6774	5.6088e-05	0.00425042		hsa-miR-455-3p	chr9	-6.83191	2.57879e-06	0.000231614
hsa-miR-7974	chr19	-11.8612	3.18095e-05	0.00275493		hsa-miR-137	chr1	-9.4847	0.000974608	0.0319382
hsa-miR-454-3p	chr17	-12.1114	1.42057e-05	0.00137796		hsa-miR-378a-5p	chr5	-9.53368	0.000828257	0.029052
hsa-miR-411-3p	chr14	-12.4221	5.04026e-06	0.000596476		hsa-miR-539-5p	chr14	-9.69274	0.000891416	0.0304463
hsa-miR-374a-3p	chrX	-12.6728	2.21505e-06	0.00031597		hsa-miR-3607-3p	chr5	-9.74572	0.000773365	0.0284153
						hsa-miR-29b-1-5p	chr7	-10.5086	0.000120439	0.00663785
						hsa-miR-31-3p	chr9	-11.4389	9.42743e-06	0.000762051
						hsa-miR-7974	chr19	-11.7083	5.77829e-06	0.000483184
						hsa-miR-1304-3p	chr11	-11.8202	3.96213e-06	0.000343149
						hsa-miR-190a-5p	chr15	-12.4245	5.17754e-07	5.70706e-05
