# Supplementary material for: The miRNA Content of Exosomes Released from the Glioma Microenvironment Can Affect Malignant Progression
Source: Biomedicines. 2020 Dec 3;8(12):564. doi: 10.3390/biomedicines8120564 (PMC7761654; doi:10.3390/biomedicines8120564)
Supplement: Supplementary file 1 [file biomedicines-08-00564-s001.zip › supplementary table/SUPPLEMENTARY TABLE 2.xlsx]

## Sheet: EXO_GOOD_UP_TARBASE
hsa-miR-122-5p	hsa-miR-1246	hsa-miR-126-5p	hsa-miR-142-3p	hsa-miR-142-5p	hsa-miR-144-3p	hsa-miR-144-5p	hsa-miR-150-5p	hsa-miR-320c	hsa-miR-378c	hsa-miR-378d	hsa-miR-4516	hsa-miR-451a	hsa-miR-4532	hsa-miR-486-5p		Unique_IDs		Only_UP	Only_DOWN	Common
A2M	ABAT	ACBD5	ABCC5	AAK1	ABCA5	ABR	ABCF1	ABHD12	AAED1	ACTR3	ASH1L	ADAD1	C11orf80	ABLIM1		A2M		A2M	AAGAB	AAED1
ABCA5	ACBD3	ACTN4	ABCC9	ABHD10	ABT1	AP2B1	ABHD12	ACADSB	ACTR3	ADAMTS2	ATF7	ADNP	DPP9	ACACA		AAED1		ABAT	AAMP	AAK1
ABCB1	ACTR10	ACTR1B	AC012123.1	ABHD3	ADIPOR2	ASB8	ACKR3	ACTC1	ADAT2	ADAT2	C12orf55	ARPP19		ACBD3		AAK1		ABCC3	AAR2	ABCA5
ABCC10	ADAR	ADAM9	ACBD3	ABI1	AGO3	ATP13A4	ACO1	ACTR2	ADNP2	ADNP2	CCND2	BMI1		ACTB		ABAT		ABCC9	AARS	ABCB1
ABCC2	ADNP	ADAR	ACBD5	ABL2	AGPAT5	BTAF1	AGA	ACVR2B	ADSL	ADSL	CTTNBP2NL	BRAF		ADIPOR2		ABCA5		ABHD10	AARS2	ABCC10
ABCC3	ANKHD1-EIF4EBP3	AGGF1	ACSL1	ABT1	ANLN	CTNND1	AGPAT5	ADAM10	AEN	AEN	HECTD2	CAB39		AGTPBP1		ABCB1		ABHD11	AASDHPPT	ABCC2
ABHD11	ANKRD17	AGO3	ADAM22	AC012123.1	ARF3	CUL3	ALDH6A1	ADD3	AFF4	AFF4	HIC1	GPR133		AKIRIN1		ABCC10		ABLIM1	AATK	ABCC5
ABHD2	APLP2	AKAP9	ADNP	ACTG1	ARID1A	DDX6	ARHGEF3	ADSS	AHNAK	AHNAK	IDH1	HNRNPA2B1		ANKRD36C		ABCC2		AC012123.1	ABCA1	ABCF1
ABL2	APTX	AKT1	ADNP2	ACTR3	ARL4C	DEK	ARL6IP1	AFF4	AKT1S1	AKT1S1	IGLL5	KBTBD6		AP1B1		ABCC3		AC074093.1.1	ABCA13	ABHD12
ABLIM1	ARF4	AMMECR1L	AEBP2	ADAR	ARL8B	DHTKD1	ATG9A	AFTPH	AMDHD2	AMDHD2	MED7	MYC		APH1A		ABCC5		ACTC1	ABCA2	ABHD2
AC074093.1.1	ARID5B	ANKHD1-EIF4EBP3	AFF1	AFF4	ARRDC4	DST	ATL2	AGFG1	ANO5	ANO5	NCOA1	PFAS		ARGLU1		ABCC9		ACTN4	ABCB10	ABHD3
ACACA	ARIH1	AP1G1	AFF4	AKAP10	ATL2	ETV1	ATP2A2	AGO1	APLP2	APLP2	OXA1L	PIK3CA		ARHGAP12		ABCF1		ACTR1B	ABCB6	ABI1
ACACB	ARL4C	APP	AGBL2	AKIRIN1	ATP1B1	FAR1	ATP5A1	AHCYL1	ARL4C	ASXL1	PANK4	PRKAA1		ARID1A		ABHD10		ADAD1	ABCB7	ABL2
ACKR3	ARL5B	AQP4	AGPAT6	ANGEL2	ATP2C1	HAT1	ATP9A	AKT3	ASXL1	ASXL2	PCBP1	PSMB8		ARID4B		ABHD11		ADAM22	ABCC1	ABR
ACTB	ARPC2	ARID1A	AGTR2	ANKIB1	ATP5B	KPNB1	AZIN1	ALDH1B1	ASXL2	ATAD2	PPP3R1	RNF19A		ARL6IP1		ABHD12		ADAMTSL4	ABCC8	ABT1
ADAM17	ASCC3	ARID5B	AHCYL2	ANKRD17	ATP6AP2	LEPROT	B3GNT1	ALDH2	ATAD2	ATF7IP	PTPN6	SASH1		ARL6IP6		ABHD2		ADARB2	ABCE1	ACACA
ADAM33	ASH1L	ARIH1	AKIRIN2	ANKRD29	ATP6V1A	LIF	BAX	ALYREF	ATF7IP	ATG13	RAB11FIP2	SNRNP35		ASAP2		ABHD3		AGA	ABCF2	ACACB
ADAMTS6	ATP2B1	ARL5B	AKT1S1	ANLN	BAZ2A	MIER3	BLCAP	ANKRD52	ATL3	ATP13A3	RACGAP1	STK11		ATL3		ABI1		AGAP4	ABCG2	ACADSB
ADAMTSL4	ATP6V1A	ARL6IP6	AKT2	AREL1	BCL2L11	MSH2	BMP2	APPL1	ATP13A3	ATRNL1	RIF1	SUPT16H		ATP1A1		ABL2		AGBL2	ABHD13	ACBD3
ADARB2	AVL9	ARPC5	ALAD	ARF6	BEST1	NBEA	BST2	ARFIP1	ATRNL1	B3GALT6	SHOC2	UBB		ATP6AP1		ABLIM1		AGTPBP1	ABHD14B	ACBD5
ADO	BAX	ARPP19	ALAS1	ARFGEF2	BOD1L1	NT5DC1	C5orf63	ARHGAP17	B3GALT6	BCL2	TCF4	UBE2H		ATP6V1C1		ABR		AHCYL2	ABHD16A	ACKR3
AFF1	BBX	ATF1	ALCAM	ARL8B	BTAF1	NUP98	C6ORF174	ARID1A	BCL2	BCL2L11	UBE2G1	UQCRQ		ATXN7L2		ABT1		AIPL1	ABHD17B	ACO1
AFF4	BCL2	ATF2	ALDH9A1	ARMC8	BTBD3	OXSR1	CA12	ARL4C	BCL2L11	BMF	UBE2J1	WASL		ATXN7L3		AC012123.1		AKAP8L	ABHD17C	ACSL1
AGAP4	BCLAF1	ATG16L1	ALDOA	ASXL1	BTG2	PBX2	CANX	ARL5B	BMF	BMI1		WDR1		ATXN7L3B		AC074093.1.1		AKIP1	ABHD5	ACTB
AGRN	BIVM-ERCC5	ATL3	AMMECR1	ASZ1	CACNB2	PPP1R12A	CAP1	ASXL2	BMI1	BTRC		WDR26		BCL2		ACACA		ALAD	ABI2	ACTG1
AHI1	BMP2K	ATP13A3	ANKFY1	ATAD1	CAMSAP2	PRPF8	CASP8AP2	ATAD2	BTRC	BUB3		WDR45B		BCMO1		ACACB		ALDH1B1	ABL1	ACTR10
AHSA2	BRWD1	ATP1A1	ANKRD13C	ATF7IP	CAND1	PRR14L	CCDC176	ATM	BUB3	C11orf30		ZNF551		BIRC6		ACADSB		ALDH8A1	ABRACL	ACTR2
AIPL1	BRWD3	ATP1B3	ANKRD40	ATG4D	CASP14	PTGS2	CD47	ATP1A1	C11orf30	C19orf48				BNIP3L		ACBD3		ALG1	AC004381.6	ACTR3
AKAP1	BTBD7	ATP2A2	ANKRD42	ATL3	CASP3	RDX	CDKN1B	ATP6V0E1	C17orf85	C22orf29				BRD4		ACBD5		ALPK1	AC139100.2	ACVR2B
AKAP10	BTBD9	ATXN1L	ANKRD44	ATP11B	CBX5	RNF139	CEP68	ATP6V1A	C19orf48	C2orf49				BRWD1		ACKR3		ANGPTL4	ACAA2	ADAM10
AKAP11	C6orf223	ATXN3	ANKRD50	ATP13A3	CCNC	SEC24A	CEP95	ATP6V1G1	C1orf43	C2orf72				BTAF1		ACO1		ANK1	ACAD9	ADAM17
AKAP13	CALM2	BAIAP2L1	AP3B1	ATP5G3	CCND2	SEC31A	CERS6	ATP9A	C22orf29	C3orf58				BTBD7		ACSL1		ANKHD1	ACADM	ADAM33
AKAP8L	CAND1	BAZ1B	AP3S2	ATP6V1C1	CCNT2	SEPT11	CFL2	ATXN7L1	C2orf49	C5orf28				BTN3A3		ACTB		ANKRD10	ACADVL	ADAM9
AKIP1	CANT1	BBX	AP4B1	ATXN7L3B	CDC42SE2	SETD3	CHD2	AUTS2	C2orf72	C9orf142				C14orf105		ACTC1		ANKRD20A1	ACAN	ADAMTS2
AKIRIN1	CANX	BCL11A	APOBEC3C	B2M	CDYL2	SIX4	CHTF8	B4GALT5	C3orf58	CBLL1				C15orf39		ACTG1		ANKRD29	ACAP2	ADAMTS6
AKT1	CAPRIN1	BCL2	ARCN1	B4GALT3	CELF2	SMG8	CLDN12	BASP1	C5orf28	CCDC125				C20orf24		ACTN4		ANKRD36B	ACAP3	ADAR
ALCAM	CAPZA1	BCL6	ARF4	BAZ2B	CEP350	SRGN	COPB1	BCL11B	C9orf142	CCDC88C				C2CD5		ACTR10		ANKRD36C	ACE	ADAT2
ALDH8A1	CASP7	BCL6B	ARHGAP12	BBS10	CEP55	STEAP4	COPB2	BCL2L11	CBLL1	CCNI2				C6orf62		ACTR1B		AP1AR	ACER2	ADD3
ALDOA	CBX6	BEND3	ARL10	BCL10	CNOT1	SUN1	CTSZ	BLCAP	CCDC125	CCT6A				C6orf99		ACTR2		APPL1	ACER3	ADIPOR2
ALG1	CCDC91	BICC1	ARL14EP	BCL2L11	COPA	SYNJ1	CWF19L1	BLMH	CCDC88C	CDK6				C7orf13		ACTR3		APTX	ACIN1	ADNP
ALG14	CCNE1	BLOC1S2	ARL15	BCOR	CPSF6	TERF2IP	DCTN5	BLOC1S1	CCNI2	CDK8				CACUL1		ACVR2B		AQP4	ACLY	ADNP2
ALMS1	CCNG2	BMPR2	ARL5A	BNIP3	CREBRF	TNFRSF21	DDOST	BRD3	CCT6A	CENPB				CASP9		ADAD1		ARGLU1	ACO2	ADO
ALPK1	CCT3	BNIP2	ARL6IP6	BOD1L1	CXCL12	TOMM70A	DLG5	BRE	CDK6	CHD7				CCDC117		ADAM10		ARHGEF10	ACOT11	ADSL
ANAPC16	CD164	BNIP3L	ARMCX2	BRWD3	DCP2	TP53BP1	DNAH1	BROX	CDK8	CLMP				CCDC57		ADAM17		ARHGEF3	ACOT13	ADSS
ANAPC5	CDK6	BPTF	ARNTL	BTBD3	DDX3X	TSG101	DSP	BTBD7	CENPB	CPSF6				CD4		ADAM22		ARL10	ACOT8	AEBP2
ANGEL2	CDS2	BRD1	ARPC1B	BTG3	DENND6A	UBR3	DUSP16	BTG2	CHD7	CRKL				CDC123		ADAM33		ARL14EP	ACOX1	AEN
ANGPTL4	CEP120	BRD3	ARRDC3	BVES	DHX36	WDFY1	EFHC1	BVES	CLDN12	CSNK1G3				CDC23		ADAM9		ARL17A	ACOX3	AFF1
ANK1	CFLAR	BRWD3	ASB7	C12orf5	DICER1	XPO5	EIF4A1	C11orf30	CLMP	CTCF				CDCA8		ADAMTS2		ARL17B	ACP1	AFF4
ANKH	CHD2	BTG2	ASCC3	C1orf21	DSTYK	ZBTB38	EIF4E2	C12orf57	COG8	CUL4A				CDK17		ADAMTS6		ARNTL	ACP2	AFTPH
ANKHD1	CHD7	C10orf88	ASH1L	C21orf91	DYNLL2	ZFHX4	EIF4G3	C16orf70	CPSF6	CXorf57				CELSR3		ADAMTSL4		ART3	ACP6	AGFG1
ANKRD10	CNTLN	C16orf52	ASPM	C2ORF15	EDEM1	ZMIZ1	EP300	C19orf25	CRKL	CYFIP1				CERS1		ADAR		ASTN2	ACSF3	AGGF1
ANKRD13A	CPD	C18orf25	ATF2	C5orf15	EIF4G2	ZNF800	FAM46C	C1orf52	CRYBG3	DAPP1				CHAC1		ADARB2		ASZ1	ACSL3	2001-08-01
ANKRD13C	CPEB4	C2orf49	ATF7IP	C5orf30	EP300		FBXO42	C3orf58	CSNK1G3	DAZAP2				CHD1		ADAT2		ATAD1	ACSL4	2003-08-01
ANKRD13D	CPOX	C3orf38	ATG3	C5orf51	ERRFI1		FEZ2	C6orf62	CTCF	DDX6				CLCC1		ADD3		ATG4D	ACSS1	AGPAT5
ANKRD20A1	CREBL2	C4orf29	ATG7	C7orf60	EZH2		FGFR1	C7orf43	CTNNA1	DEPDC5				CLIP1		ADIPOR2		ATG7	ACSS2	AGPAT6
ANKRD28	CREBRF	C4orf32	ATM	CALM1	FAM69B		FOSL2	C9orf69	CUL4A	DGCR8				CLPTM1		ADNP		ATL2	ACTA2	AGRN
ANKRD32	CUX1	C5orf47	ATP2A2	CALU	FBXO30		FUCA1	CALM3	CXorf57	DHFRL1				COLGALT1		ADNP2		ATP13A4	ACTL6A	AGTR2
ANKRD36B	CXorf56	C6ORF174	ATXN1	CAMSAP1	FBXO45		GABARAPL1	CAMTA1	CYFIP1	DICER1				COPB2		ADO		ATRNL1	ACTN1	AHCYL1
ANKRD9	CYFIP1	C6orf62	ATXN1L	CAMSAP2	FGF1		GIGYF2	CANX	DAPP1	DMPK				COX16		ADSL		ATXN7L2	ACTR1A	AHI1
ANPEP	DCAF16	C7orf73	BACH1	CANX	FKBP8		GNG11	CAP1	DAZAP2	DNAJC1				CPSF2		ADSS		AVIL	ACTR8	AHNAK
ANXA7	DCAF7	C9orf40	BAZ2A	CAPRIN1	FMN2		GPX7	CAP2	DDX6	DNM2				CPSF7		AEBP2		AZI2	ACVR1	AHSA2
AP1AR	DCTN4	C9orf78	BCL10	CAPRIN2	FMNL2		HEATR1	CASP2	DEPDC5	DRG1				CRAMP1L		AEN		B3GALT6	ACVR1B	AKAP1
AP1G1	DDI2	CALD1	BIRC6	CAPZA1	FNDC3A		HECTD1	CBFB	DGCR8	DVL2				CREBL2		AFF1		B3GAT2	ACVR1C	AKAP10
APBB2	DENND4A	CALR	BMP8A	CASP7	G3BP1		HIST1H2BG	CBX5	DHFRL1	DYNC1H1				DCUN1D2		AFF4		BAIAP2L1	ACVR2A	AKAP11
APLP2	DHX15	CALU	BMPR2	CASP8	GAN		HIST1H2BM	CCDC186	DICER1	DZIP1L				DDX21		AFTPH		BATF2	ACVRL1	AKAP13
APMAP	DSP	CAMSAP1	BNC2	CBX5	GCN1L1		HLA-A	CCDC47	DMPK	E2F3				DDX3X		AGA		BBS10	ADAM11	AKAP9
APOPT1	DVL3	CANX	BOD1	CBX7	GFPT2		HNRNPC	CCDC82	DNAJC1	EEF2				DDX42		AGAP4		BCL11B	ADAM12	AKIRIN1
ARF1	EDRF1	CAPN2	BPTF	CBY1	GLCCI1		HUWE1	CCNA2	DNM2	EPM2A				DESI1		AGBL2		BCL2A1	ADAM15	AKIRIN2
ARGLU1	EIF4A1	CAPRIN1	BRD8	CCDC88C	GPCPD1		ICE1	CCND2	DRG1	EZH1				DIS3		AGFG1		BCL6B	ADAMTS1	AKT1
ARHGAP21	EMC2	CARD8	BRIX1	CCL4	GREB1L		IFFO2	CD164	DUSP7	FAM178A				DPP9		AGGF1		Bcl-xL(hsa)	ADAMTS12	AKT1S1
ARHGEF10	EME1	CASK	BRK1	CCND1	GTF2A1		IGJ	CD63	DVL2	FAM219B				DSP		AGO1		BCMO1	ADAMTS13	AKT2
ARHGEF12	EP400	CASP7	BRMS1L	CCNE1	GTF2I		ILVBL	CDH1	DYNC1H1	FAM69B				DVL3		AGO3		BEND7	ADAMTS20	AKT3
ARHGEF4	ERGIC1	CAST	BTN2A2	CCNH	HERPUD1		INCENP	CDK12	E2F3	FARP1				DYRK1A		AGPAT5		BEST1	ADAMTS4	ALAS1
ARHGEF7	FAM110A	CBX5	BTNL9	CCNL1	HES4		IQGAP1	CDK16	E2F7	FBXW2				E2F7		AGPAT6		BICD1	ADAMTS5	ALCAM
ARID2	FAM3C	CCDC186	C11orf16	CCP110	HIPK3		IRF2BP2	CDK6	EEF2	FBXW7				ECE1		AGRN		BIVM	ADAMTSL5	ALDH2
ARL15	FBXO21	CCNB1	C11orf54	CCSAP	HIST2H2BE		IRF6	CDV3	EIF3I	FMN1				EEA1		AGTPBP1		BLOC1S2	ADAP1	ALDH6A1
ARL17A	FBXO33	CCND1	C16orf70	CCT6B	HNRNPAB		IST1	CELF1	EPM2A	FSTL1				ELMSAN1		AGTR2		BMP8A	ADARB1	ALDH9A1
ARL17B	FBXO38	CCND3	C16orf72	CCT8	HNRNPF		ISY1-RAB43	CELF2	EZH1	FUK				EMP1		AHCYL1		BMPR1B	ADAT1	ALDOA
ARMC8	FKBP1A	CCNE1	C18orf25	CD109	HOXA10		KIAA1244	CENPJ	FAM178A	G3BP2				ENDOD1		AHCYL2		BNC2	ADCY1	ALG14
ARSB	FNBP4	CCNG1	C1orf85	CD200R1	HPRT1		LDLR	CENPU	FAM219B	GALNT10				ENSA		AHI1		BOD1	ADCY6	ALMS1
ART3	FSTL5	CCNG2	C2	CD2AP	HSDL2		LMF2	CEP192	FAM46C	GAPVD1				ETF1		AHNAK		BRD8	ADCY7	ALYREF
ASB7	G3BP2	CCNL1	C21orf33	CD80	HSPA1B		LMO3	CEP44	FAM69B	GFM1				FAF2		AHSA2		BRIX1	ADCY9	AMDHD2
ASH1L	GFM1	CCNT1	C4BPB	CD82	HSPD1		LRRC59	CERS2	FARP1	GFOD1				FAM13B		AIPL1		BRK1	ADD1	AMMECR1
ASPM	GGCT	CCNT2	C4orf32	CD84	HSPH1		LSM8	CHD1	FBXW2	GLCCI1				FAM208B		AKAP1		BTBD9	ADH5	AMMECR1L
ASTN2	GOLGA1	CCT8	C5orf24	CDC23	IGF2		MANBAL	CLIC4	FBXW7	GLS				FAM65A		AKAP10		BTN2A2	ADI1	ANAPC16
ASXL1	GOSR1	CD109	C5orf51	CDK12	IL1RAP		MARCH7	CLOCK	FMN1	GNB1L				FBN1		AKAP11		BTNL9	ADIPOR1	ANAPC5
ASXL2	GPRIN3	CD2AP	C6orf47	CDK13	IREB2		MBD6	CLTC	FSTL1	GNG5				FBXW2		AKAP13		C11orf16	ADM	ANGEL2
ATF6	GRPEL2	CD55	C7orf31	CDK6	ITGA6		MBNL1	CMTR2	FUK	GNPDA1				FEM1B		AKAP8L		C11orf54	ADORA2A	ANKFY1
ATF7IP	HDDC2	CD9	C9orf72	CDKN1B	ITGA8		MBTPS1	CNIH1	G3BP2	GPR137C				FGFR1OP		AKAP9		C11orf80	ADORA2B	ANKH
ATG9A	HECTD4	CDC23	CA5B	CELF1	JMJD1C		MCM6	CNOT1	GALNT10	GPR160				FYCO1		AKIP1		C12orf55	ADPGK	ANKHD1-EIF4EBP3
ATM	HELZ	CDC37L1	CAAP1	CHD6	JUN		MDM4	CNOT4	GAPVD1	GSK3A				G3BP1		AKIRIN1		C14orf105	ADPRH	ANKIB1
ATMIN	HIPK1	CDH7	CALCOCO1	CHD9	KAT6A		MED13	CRTC3	GFM1	GUK1				G3BP2		AKIRIN2		C14orf39	ADRB1	ANKRD13A
ATP13A3	HIVEP2	CDK1	CALCOCO2	CHSY1	KCTD10		MESDC2	CSDE1	GFOD1	H2AFZ				GABRB3		AKT1		C16orf52	ADRB2	ANKRD13C
ATP1B1	HMG20A	CDK6	CALR	CLCC1	KHDRBS1		MET	CSNK1E	GLCCI1	HBP1				GAN		AKT1S1		C19orf25	ADRBK1	ANKRD13D
ATP2B1	HNRNPD	CEBPG	CAP1	CLOCK	KIAA0895		MICALL1	CTNNB1	GLS	HECA				GDA		AKT2		C19orf40	ADRM1	ANKRD17
ATP5C1	HNRNPU	CELF1	CAPRIN1	CNEP1R1	KIAA1432		MIF	CTPS1	GNAI1	HELB				GDF2		AKT3		C19orf54	AES	ANKRD28
ATP5F1	IPO5	CHRNA5	CAPZB	CNGB3	KIF5B		MLXIP	CUTA	GNAS	HIST1H2AE				GID8		ALAD		C1orf122	AFAP1	ANKRD32
ATP6V0E1	KANSL1	CHST6	CARKD	CNOT1	KLF10		MN1	CUTC	GNG5	HIVEP1				GLCE		ALAS1		C1RL	AFAP1L1	ANKRD40
ATP7A	KAT2B	CLCC1	CASK	CNOT3	KLF3		MS4A3	CUX1	GNPDA1	HMGCS1				GLIPR1		ALCAM		C2	AFMID	ANKRD42
ATP8B1	KCTD20	CLIC4	CASP8	CNOT8	KMT2E		MTCH2	CYB561D1	GORASP2	HNRNPD				GMPPB		ALDH1B1		C21orf91	AGAP1	ANKRD44
ATPIF1	KDM5C	CLIP4	CAST	CPSF6	KPNA2		MXI1	CYB5D2	GPR160	HNRNPUL1				GOLIM4		ALDH2		C2orf49	AGAP3	ANKRD50
ATRX	KDM7A	CLTC	CBLN3	CRLS1	LACTB2		MYB	DAZAP1	GPRASP2	HSPA8				GPBP1L1		ALDH6A1		C2orf72	AGK	ANKRD52
ATXN2L	KHDRBS1	CMIP	CBX2	CRY2	LGR4		NAV1	DBNL	GSK3A	IFNAR1				GPSM1		ALDH8A1		C3orf22	AGL	ANKRD9
ATXN7	KIAA0101	CMPK1	CC2D1B	CSDE1	LIG4		NBEAL1	DCAF7	GUK1	IFNGR2				GXYLT1		ALDH9A1		C3orf56	2002-08-01	ANLN
ATXN7L1	KIAA0232	CMTR2	CCDC28B	CTC-534A2.2	LPGAT1		NFASC	DCP1A	H2AFZ	IMPAD1				H3F3B		ALDOA		C4BPB	2004-08-01	ANO5
AURKB	KIAA0907	CNN2	CCDC47	CTSA	MAP1A		NFIC	DCT	HBP1	ING3				HBP1		ALG1		C4orf33	AGPAT1	ANPEP
AVIL	KIAA1191	CNOT4	CCDC6	CWC22	MARCKSL1		NIPA1	DDX54	HECA	INTS6				HIGD2A		ALG14		C5orf42	AGPAT2	ANXA7
AVL9	KIF15	COL27A1	CCDC94	CXCL3	MBNL1		NPFFR1	DESI2	HELB	ITPRIPL1				HIPK1		ALMS1		C5orf47	AGPAT3	AP1B1
AZI2	KLC1	CPNE8	CCNJ	CYSLTR1	MCL1		NUP93	DIAPH1	HIST1H2AE	JMJD4				HNRNPH1		ALPK1		C5orf63	AGPAT4	AP1G1
B2M	KLF6	CREBBP	CCNT2	DCTN6	ME1		OTUD1	DICER1	HIVEP1	KCNJ5				ITGB8		ALYREF		C6orf223	AGPAT9	AP2B1
B3GALT6	KPNA6	CREBRF	CCR6	DDB1	MGAT4A		PARP1	DMXL1	HMGCS1	KDM5A				ITPK1		AMDHD2		C6orf99	AGPS	AP3B1
B3GAT2	KRR1	CRK	CD47	DDHD1	MKLN1		PATL1	DNAJB9	HN1	KLF5				JMJD1C		AMMECR1		C7orf13	AHCTF1	AP3S2
B4GALT1	LAMP2	CRY1	CDC6	DENND4C	MKNK2		PBXIP1	DNMT3B	HNRNPD	KPNA3				KCNAB2		AMMECR1L		C7orf31	AHCY	AP4B1
B4GALT6	LMAN1	CSDE1	CDCA4	DIMT1	MSN		PDE4DIP	DOPEY1	HNRNPUL1	KPNB1				KDM2A		ANAPC16		C7orf43	AHDC1	APBB2
BACH1	LMNB2	CSNK1A1	CDKN1B	DNAJB4	MTF2		PDE7A	DPP8	HSPA8	LENG8				KIAA0141		ANAPC5		C7orf63	AHR	APH1A
BAG2	LRR1	CSNK1D	CELF2	DTL	MTOR		PERP	DSTYK	HUWE1	LIG3				KIAA0430		ANGEL2		C9orf16	AHRR	APLP2
BAG4	LUZP1	CTNNB1	CENPK	DUSP2	MTX3		PHF10	DTNA	IFNAR1	LONP2				KIF5B		ANGPTL4		C9orf174	AHSA1	APMAP
BATF2	LYRM5	CTPS1	CEP350	DYRK3	MYO5A		PITPNA	DUSP4	IFNGR2	LPP				KIF5C		ANK1		C9orf72	AIM1	APOBEC3C
BAX	MAP1B	CTSZ	CEP97	ECHDC1	NCKAP1		PKM	DUSP7	ING3	LSM5				KIFC3		ANKFY1		C9orf78	AIMP1	APOPT1
BBX	MAP3K2	CUL2	CERS6	EDEM3	NCL		PLOD2	DYNC1H1	INTS3	LZTS3				KLHDC10		ANKH		C9orf84	AIMP2	APP
BCL2A1	MAPK1IP1L	CXorf57	CFLAR	EEF1A1	NDUFC2		POU2AF1	DYNLL2	INTS6	MAP2K7				KLHL20		ANKHD1		CA5B	AK2	ARCN1
BCL2L11	MARCKS	CYB5B	CHD1	EFCAB14	NFE2L2		PPIB	E2F3	IPO9	MAPK1				KLHL42		ANKHD1-EIF4EBP3		CACNB2	AK3	AREL1
BCL2L2	MASTL	DACH1	CHERP	EGLN3	NKX3-1		PPP2CB	ECT2	IRAK4	MDFIC				KMT2A		ANKIB1		CACNG7	AK4	ARF1
BCL6	MAT2A	DBNDD2	CHGB	EIF2A	NOTCH1		PPP6C	EEF1D	ITPRIPL1	MDM2				LDHA		ANKRD10		CADM2	AKAP12	ARF3
BCL7A	MBNL1	DCTN2	CHID1	EIF4G3	NPC1L1		PRICKLE4	EFHD2	JMJD4	MEIS2				LDLR		ANKRD13A		CALCOCO1	AKAP2	ARF4
BCLAF1	MBNL2	DDAH1	CHM	ELK3	NR1D2		PTP4A1	EIF2S3	KANSL3	MGAM				LMBRD2		ANKRD13C		CAMKK2	AKAP5	ARF6
Bcl-xL(hsa)	MCM8	DEGS1	CHMP7	ELK4	NSD1		PTPRR	EIF4EBP2	KCNJ5	MIER1				LRRC16A		ANKRD13D		CAPZB	AKAP7	ARFGEF2
BCOR	MCMBP	DEK	CHST1	ELOVL1	NUF2		RAB11FIP1	EIF4H	KDELR2	MKLN1				LRRFIP1		ANKRD17		CARD8	AKAP8	ARFIP1
BEND7	MED1	DENND4A	CHST11	ELOVL5	NUFIP2		RABGGTB	ELK4	KDM5A	MLH3				MAF1		ANKRD20A1		CARD9	AKR1A1	ARHGAP12
BICD1	MED13	DERL1	CIITA	ENPP1	OSTM1		RAP2B	ELMOD2	KLF5	MOB1B				MAP1B		ANKRD28		CARKD	AKR1B10	ARHGAP17
BIVM	MED14	DLAT	CITED2	EOGT	OTUD4		RNF213	ELOVL5	KPNA3	MOCS3				MAP4		ANKRD29		CASC4	AKTIP	ARHGAP21
BMPR1B	MID1IP1	DLC1	CKAP2	EP300	PALM2-AKAP2		SAR1A	EML4	KPNB1	MRPL3				MAPK14		ANKRD32		CASP14	ALDH16A1	ARHGEF12
BNC2	MRPS30	DLG1	CLCN5	EPAS1	PANK3		SDCCAG8	EMP3	LACC1	MSI2				MDN1		ANKRD36B		CATSPER2	ALDH18A1	ARHGEF4
BOD1L1	MTF1	DNAJB1	CLDN12	EPC2	PBX2		SEPT11	ENSA	LIG3	MSL1				MET		ANKRD36C		CBLN3	ALDH1A1	ARHGEF7
BPGM	MTX3	DNAJB4	CLDND1	EPT1	PCDH7		SETD5	ENY2	LONP2	MTMR3				METTL20		ANKRD40		CBR4	ALDH1A2	ARID1A
BRCA2	NAA30	DNAJC13	CLEC4D	ERI1	PDCD4		SFPQ	EPHA7	LPP	MX1				MKNK2		ANKRD42		CBX7	ALDH1A3	ARID2
BRD1	NAA60	DNAJC8	CLIC2	ERI2	PEG10		SLC2A1	ETNK1	LSM5	MYO18B				MLK4		ANKRD44		CCAR1	ALDH1L2	ARID4B
BRD2	NAF1	DNM1L	CLIC4	EXOC5	PGRMC2		SLC6A6	FAM126B	LZTS3	MZF1				MLXIP		ANKRD50		CCDC125	ALDH3A1	ARID5B
BRD8	NEK7	DSG2	CLOCK	EYA1	PHACTR2		SLCO3A1	FAM160B1	MAGI1	NHLRC2				MRE11A		ANKRD52		CCDC14	ALDH3B2	ARIH1
BRI3BP	NEO1	DYRK1A	CLTA	EYA4	PHF12		SMAD3	FAM208A	MAPK1	NIPSNAP1				MRPS27		ANKRD9		CCDC144A	ALDH4A1	ARL15
BRPF1	NFAT5	DYRK2	CLUAP1	FAF1	PHF13		SMARCD2	FAM208B	MDFIC	NPDC1				MSH6		ANLN		CCDC150	ALDH7A1	ARL4C
BRWD1	NFATC3	E2F3	CMPK1	FAM117B	PHF3		SMC3	FAM91A1	MDM2	NR3C1				MSL2		ANO5		CCDC176	ALG13	ARL5A
BTF3	NHLRC2	E2F6	CNBP	FAM13B	PIP5K1C		SNX19	FBXO45	MEIS2	NRG1				MTF2		ANPEP		CCDC22	ALG2	ARL5B
BTN3A1	NIPAL1	ECHDC1	CNIH4	FAM168A	PLA2R1		SP1	FBXO7	MGAM	NRP1				MTMR10		ANXA7		CCDC57	ALG3	ARL6IP1
C11orf31	NIT1	ECT2	CNOT4	FAM214A	POM121		SPARC	FKBP1A	MIER1	NUFIP2				MTMR2		AP1AR		CCDC82	ALG6	ARL6IP6
C11orf57	NOTCH2	EEF2	COG3	FAM217B	POMT1		SPTB	FN3K	MKLN1	NUP155				MTR		AP1B1		CCDC84	ALG8	ARL8B
C12orf66	OTULIN	EFEMP1	COPA	FAM49B	PPARGC1B		SPTBN1	FTL	MLH3	OAZ1				MTRNR2L12		AP1G1		CCDC90B	ALG9	ARMC8
C14orf39	PABPC4L	EFHD2	COPG1	FAM91A1	PPP1R12A		TBC1D23	FTO	MNT	ODC1				MYO1B		AP2B1		CCDC91	ALK7(hsa)	ARMCX2
C15orf40	PAK1IP1	EHHADH	CPOX	FASTKD1	PREPL		TCEB2	FUS	MOB1B	OGT				MYPOP		AP3B1		CCDC94	ALKBH5	ARPC1B
C18orf54	PAN3	EHMT1	CREB3L2	FBXL3	PRR11		TEKT3	G3BP1	MOCS3	OTULIN				NAV1		AP3S2		CCL4	ALOX5	ARPC2
C19orf40	PARP11	EIF2B4	CREB5	FBXO11	PSMB2		TFAP4	GALNT3	MRPL3	OXCT1				NCALD		AP4B1		CCND3	ALPI	ARPC5
C19orf54	PARP16	EIF3A	CRH	FDX1	PSMD6		TGIF1	GCN1L1	MSI2	PARP1				NCBP1		APBB2		CCNH	ALPK3	ARPP19
C1orf122	PCNXL4	EIF3F	CRK	FER	PSMD7		TIMM23	GDI2	MSL1	PBRM1				NCEH1		APH1A		CCP110	ALPPL2	ARRDC3
C1RL	PDK1	EIF4G1	CS	FGF13	PUM1		TMCC3	GGA3	MSN	PCF11				NCOA2		APLP2		CCR6	ALS2	ARRDC4
C2orf43	PGK1	EIF4G2	CSDE1	FKTN	RAB1A		TMEM184C	GHITM	MTMR3	PEX2				NF1		APMAP		CCT6B	ALS2CL	ARSB
C3orf22	PHC3	EMCN	CSE1L	FNBP4	RAB7A		TMEM33	GLI2	MX1	PHF16				NF2		APOBEC3C		CD44	ALX1	ASAP2
C3orf56	PIK3CB	EN2	CSNK1E	FNDC3A	RABGAP1L		TNPO2	GLS	MZF1	PIM2				NFIA		APOPT1		CD47	AMD1	ASB7
C4orf29	PITPNA	ENPP5	CTNNB1	FNDC3B	RANBP9		TNRC6A	GLYR1	NDRG1	PJA1				NME3		APP		CD55	AMER1	ASB8
C4orf33	PLAGL2	ENTPD4	CTNND1	FNIP1	RAP2B		TNRC6B	GNB2L1	NHLRC2	PLEKHA3				NOP9		APPL1		CD82	AMFR	ASCC3
C5orf24	PLEKHB2	EPHA7	CTTN	FNIP2	RBBP7		TP53INP1	GNL1	NIPSNAP1	PLIN3				NPC1		APTX		CD84	AMIGO1	ASH1L
C5orf42	PLP2	ERAP1	CUX1	FOXK1	RBM12		TSC22D1	GPCPD1	NPDC1	PLK1S1				NR2C2		AQP4		CD9	AMOT	ASPM
C7orf63	PNRC1	ERCC6	CYB5B	FRMD6	RBM25		TUBA1C	GPRIN3	NR3C1	PNKP				NR2F1		ARCN1		CDA	AMOTL1	ASXL1
C9orf16	POGZ	ERH	CYP2R1	FRS2	REEP5		UBE2Z	GREB1L	NRG1	POLR1A				NR3C1		AREL1		CDC123	AMOTL2	ASXL2
C9orf174	POLD3	ERO1L	DCAF10	FRYL	REST		USP48	GSPT1	NRP1	POMGNT1				NR4A1		ARF1		CDC42EP3	AMPD2	ATAD2
C9orf69	PPIP5K2	ESF1	DCAF16	G3BP1	RFC1		VEGFA	GTF2A1	NUAK2	PPP1R15B				NRAS		ARF3		CDH7	AMPD3	ATF1
C9orf84	PPP1R18	ETNK1	DCP1A	GABPB1	RGMB		VTI1A	GTF2F1	NUFIP2	PPP2R5E				NT5DC3		ARF4		CDK3	AMZ2	ATF2
CA12	PPP2CA	ETS1	DCTN2	GDF11	RICTOR		XYLT2	GTPBP2	NUP155	PPP3CB				NUCKS1		ARF6		CDK5RAP2	ANAPC1	ATF6
CACNG7	PPP2R1B	EXOC5	DCTN4	GGA2	RIN2		ZBTB7B	HEATR1	OAZ1	PPP6R2				OSBP2		ARFGEF2		CDKAL1	ANAPC13	ATF7
CADM2	PPP3CA	FAIM	DDHD1	GIGYF2	RIPK4		ZEB1	HELB	ODC1	PPRC1				PCLO		ARFIP1		CDRT4	ANAPC4	ATF7IP
CALD1	PRDM2	FAM111B	DGKH	GLO1	SAT1		ZKSCAN3	HELZ	OGT	PRPSAP2				PCNXL4		ARGLU1		CDY2B	ANAPC7	ATG13
CALR	PRDX1	FAM120A	DHX57	GLOD4	SDC1		ZMYND8	HERC1	OTULIN	PRR14L				PDXDC1		ARHGAP12		CEACAM8	ANGEL1	ATG16L1
CALU	PROSER1	FAM135A	DIAPH2	GM2A	SEPT2		ZNF267	HIC2	OXCT1	PSKH1				PEX19		ARHGAP17		CELF2	ANGPT2	ATG3
CAMK2N1	PRPF40A	FAM3C	DICER1	GMCL1	SHANK2		ZNF395	HIPK1	PAPD7	PSMA3				PHF3		ARHGAP21		CENPI	ANGPTL2	ATG9A
CAMKK2	PRRC1	FAM78A	DIS3	GOSR1	SIAH2		ZNF625	HLA-DPA1	PARP1	PTBP1				PHGDH		ARHGEF10		CENPJ	ANKEF1	ATL3
CAMSAP1	PRRC2C	FANCM	DMTF1	GPCPD1	SKIL		ZNF791	HMGA2	PBRM1	PTEN				PHIP		ARHGEF12		CENPU	ANKLE2	ATM
CANX	PSMC6	FAR1	DNAAF2	GPI	SKOR1			HMGB2	PCF11	PTPN1				PITPNA		ARHGEF3		CEP152	ANKMY2	ATMIN
CAPN1	PTP4A1	FBN1	DNAJB4	GPR63	SLC22A23			HMGXB4	PEX2	PTPN14				PLAGL2		ARHGEF4		CEP162	ANKRA2	ATP11B
CAPNS1	PTPN11	FBXO22	DOCK10	GPR65	SLC30A1			HNRNPA0	PHF16	PURB				PLCG1		ARHGEF7		CEP164	ANKRD11	ATP13A3
CAPRIN1	PTPN3	FBXO28	DOT1L	GSPT2	SLC35B4			HNRNPA2B1	PIKFYVE	RAB18				PLEKHF2		ARID1A		CEP192	ANKRD12	ATP1A1
CARD9	PUM2	FBXO33	DPY19L4	GSTCD	SLC38A2			HNRNPAB	PIM2	RABL6				PPT1		ARID2		CEP95	ANKRD13B	ATP1B1
CASC4	PURB	FHL5	DTD1	GTF2A1	SMARCD1			HNRNPF	PJA1	RAD21				PRCC		ARID4B		CERS1	ANKRD23	ATP1B3
CASP4	PXK	FIGNL1	DUSP16	GTF2H3	SMC3			HNRNPL	PLEKHA3	RAPGEF5				PRR14L		ARID5B		CFDP1	ANKRD27	ATP2A2
CASP7	RAB18	FJX1	DUSP7	GTPBP8	SNN			HNRNPM	PLIN3	RBBP5				PRRC2C		ARIH1		CFHR2	ANKRD36	ATP2B1
CATSPER2	RAB30	FKBP14	DYRK1A	HARS2	SNTB2			HNRNPR	PLK1S1	RBM26				PTEN		ARL10		CHGB	ANKRD39	ATP2C1
CBFA2T2	RAB3D	FLI1	E2F2	HAUS2	SOCS7			HNRNPU	POLR1A	RBM33				PUM2		ARL14EP		CHID1	ANKRD46	ATP5A1
CBL	RAB5B	FLNB	E2F5	HDAC3	SOX11			HOXA10	POLR2A	RGP1				PWWP2A		ARL15		CHKB	ANKRD49	ATP5B
CBR4	RAB7A	FLRT2	ECHDC1	HDLBP	SPATA2			HOXC6	POMGNT1	RIOK3				PYCR2		ARL17A		CHMP7	ANKS1A	ATP5C1
CBX3	RALY	FOXB1	EDEM3	HELZ	SPPL2A			HSPA14	PPP1R10	RIT1				RAB21		ARL17B		CHST6	ANKS6	ATP5F1
CBX5	RANBP9	FOXK2	EDRF1	HERPUD1	SSB			HSPA5	PPP1R15B	RNF166				RAB5A		ARL4C		CLCC1	ANKUB1	ATP5G3
CCAR1	RASGRP3	FRRS1L	EEF1A1	HEXB	STEAP2			HSPH1	PPP2R5E	RNF167				RALGPS1		ARL5A		CLEC11A	ANO2	ATP6AP1
CCDC14	RBM12	FRS2	EI24	HMCN1	TBX1			HUWE1	PPP3CB	RNF169				RBM12		ARL5B		CLEC4D	ANO6	ATP6AP2
CCDC142	RC3H2	FZD4	EIF2A	HMGCLL1	TCF7L2			IGF2BP1	PPP6R2	RNF38				RBM12B		ARL6IP1		CLIC2	ANP32A	ATP6V0E1
CCDC144A	RDX	GAB1	EIF2AK2	HMGCS1	TET3			IGF2BP3	PPRC1	RPL23				RCC1		ARL6IP6		CLIP4	ANP32B	ATP6V1A
CCDC150	RERE	GALNT1	EIF2S1	HN1	TIPIN			IGFBP5	PRPSAP2	RPL28				RELT		ARL8B		CLK4	ANP32E	ATP6V1C1
CCDC152	REV3L	GALNT7	EIF3B	HNF1B	TMBIM6			IMPAD1	PRR14L	RPL37A				RER1		ARMC8		CLMP	ANXA11	ATP6V1G1
CCDC22	RNF111	GATA6	EIF3E	HOMER2	TMEM245			INSR	PSKH1	RPN2				RNF187		ARMCX2		CMBL	ANXA2	ATP7A
CCDC84	RNF19A	GHITM	EIF3L	HPS3	TMEM30A			IPO8	PSMA3	RPS10-NUDT3				ROBO1		ARNTL		CMTM7	ANXA5	ATP8B1
CCDC90B	RNF4	GLCE	EIF4E	HSP90B1	TMEM55A			IQGAP2	PTBP1	RPS2				RP11-108K14.8		ARPC1B		CMTR2	AP000350.10	ATP9A
CCDC91	RORA	GLO1	EIF4G3	HSPA4L	TNKS2			IREB2	PTEN	RSBN1				RPL28		ARPC2		CNGB3	AP000721.4	ATPIF1
CCNE1	RSRC2	GMEB1	EIF5B	IDS	TNRC6A			ITGAV	PTPN1	RSPRY1				RPL7A		ARPC5		CNNM2	AP1G2	ATRX
CCNG1	RTKN2	GMPPB	ELF1	IER3	TNRC6B			JADE1	PURB	SCAMP2				RPL8		ARPP19		COA1	AP1M1	ATXN1
CCNL2	SAMD8	GNA13	ELK3	IFIT5	TP53INP1			JARID2	RAB1A	SDAD1				RPS21		ARRDC3		COX16	AP2A1	ATXN1L
CCNT2	SAMD9L	GOLPH3	ELL2	IGF2	TPD52			KAT2B	RABL6	SEC61A1				RPS6KB1		ARRDC4		CPNE8	AP2M1	ATXN2L
CD44	SAMSN1	GPBP1L1	ENAH	IGF2BP3	TRIB1			KBTBD2	RAD21	SECISBP2L				RSRC2		ARSB		CPOX	AP2S1	ATXN3
CD83	SAR1A	GPR108	ENPP4	IGFLR1	TSHZ2			KDELC2	RAPGEF5	SEMA6A				RUVBL1		ART3		CPSF2	AP3D1	ATXN7
CD9	SC5D	GPR63	ENTPD1	IL21R	TXNDC16			KDM7A	RBBP5	SERINC2				SAMD1		ASAP2		CRCP	AP3M1	ATXN7L1
CDA	SCAF11	GRB2	EP400	IL6ST	TXNIP			KIAA0226	RBM26	SERPINI1				SAMD9L		ASB7		CRELD1	AP4E1	ATXN7L3
CDC25A	SCN3A	GRPEL2	EPHA2	IRF4	UBE2Z			KIAA0355	RBM33	SETD7				SAR1A		ASB8		CRH	AP5M1	ATXN7L3B
CDC42BPA	SDE2	GSK3B	EPM2AIP1	IRF9	UGCG			KIAA0368	RBX1	SFT2D3				SEC16A		ASCC3		CRIPAK	AP5S1	AURKB
CDC42EP3	SDHB	GSKIP	ERO1L	ITGAV	UHMK1			KIAA0907	RFX7	SGK1				SEC63		ASH1L		CRY1	APAF1	AUTS2
CDCA7	SEC24D	GXYLT1	ERP44	KBTBD2	URB2			KIAA1279	RGP1	SH3D19				SEPT7		ASPM		CRYZL1	APBA2	AVL9
CDK10	SEH1L	H6PD	ETNK2	KCNAB2	USP47			KIAA1551	RICTOR	SH3PXD2A				SERPINB1		ASTN2		CSAD	APBB1	AZIN1
CDK13	SEPT2	HDAC2	EVI2B	KCNH5	USP7			KIAA1958	RIOK3	SIK3				SERTAD2		ASXL1		CTTN	APC	B2M
CDK3	SEPT7	HDGFRP3	EVI5	KIAA1430	VAT1L			KIAA2026	RIT1	SKI				SETD1A		ASXL2		CUL4A	APEX1	B3GNT1
CDK4	SERBP1	HIPK2	EXOSC2	KIAA1456	VCAN			KIF14	RNF166	SLC25A25				SGMS1		ASZ1		CUTC	APH1B	B4GALT1
CDK5R1	SERTAD2	HIPK3	FAM105A	KIAA1551	VMA21			KLB	RNF167	SLC6A8				SH2D6		ATAD1		CWC22	API5	B4GALT3
CDK5RAP2	SFXN1	HIVEP1	FAM114A1	KIF14	WDFY3			KLC1	RNF169	SMARCA2				SIN3A		ATAD2		CWF19L1	APITD1-CORT	B4GALT5
CDKAL1	SH2B3	HMBOX1	FAM127A	KIF5B	WDR20			KLF13	RNF38	SMC1B				SIRT1		ATF1		CXCL3	APLN	B4GALT6
CDKN1B	SIKE1	HMGA2	FAM13A	KLF10	WEE1			KLF3	ROCK2	SOBP				SLAIN2		ATF2		CXCL9	APOL2	BACH1
CDRT4	SLC25A1	HMGCS1	FAM160B1	KLF12	WNK1			KLF6	RPL23	SP3				SLC25A28		ATF6		CXorf56	APOL6	BAG2
CDV3	SLC25A25	HMGXB4	FAM177A1	KLHDC10	XRCC5			KLHL15	RPL28	SQRDL				SLC35A3		ATF7		CXorf57	APOOL	BAG4
CDY2B	SLC25A46	HN1L	FAM208B	KLHL15	YWHAB			KLHL20	RPL37A	SRBD1				SLC39A14		ATF7IP		CYB561D1	APPBP2	BASP1
CEACAM8	SLC25A5	HNRNPA2B1	FAM209A	KLHL20	ZBTB1			KRIT1	RPN2	SSH2				SLC3A2		ATG13		CYB5D2	APPL2	BAX
CELF1	SLC7A2	HOXA13	FAM216A	KLHL42	ZDHHC4			KRT80	RPS10-NUDT3	SSR1				SLC7A6		ATG16L1		CYP1A2	AQP1	BAZ1B
CELSR3	SLK	HOXB2	FAM218A	KMT2A	ZFP36L2			LAPTM4A	RPS7	STARD4				SLIRP		ATG3		CYP3A5	AQP3	BAZ2A
CENPF	SMC1A	HOXC8	FAM222B	KRAS	ZKSCAN1			LARP4	RSBN1	STYX				SMAD4		ATG4D		CYSLTR1	AQR	BAZ2B
CENPI	SMYD4	HRK	FAM46A	LAPTM4A	ZNF207			LARP4B	RSPRY1	SUCO				SMC2		ATG7		DACH1	AR	BBX
CEP152	SNAPC3	HS3ST3B1	FAM65A	LARP4	ZNF217			LBR	SCAMP2	SUZ12				SPEN		ATG9A		DALRD3	ARAP2	BCL10
CEP162	SNTB2	HSDL2	FAM83D	LATS1	ZNF367			LCOR	SDAD1	SYCP2				SPHK2		ATL2		DAND5	ARF5	BCL11A
CEP164	SNX27	IL1RAP	FAM98A	LDLR	ZNF507			LDOC1L	SEC24B	TAOK2				SPRTN		ATL3		DAPP1	ARFGAP1	BCL2
CEP350	SOD2	IMPAD1	FAT1	LIN28B	ZNF623			LEMD2	SEC61A1	TAS2R31				SRRM2		ATM		DAZAP2	ARFGAP2	BCL2L11
CEP55	SPOP	INPP5D	FBF1	LIPT1	ZNF638			LHX4-AS1	SECISBP2L	TASP1				SRSF3		ATMIN		DBNDD2	ARFGEF1	BCL2L2
CEP95	SPRED2	INSIG1	FBXO28	LRP12	ZNF711			LITAF	SEMA6A	TBK1				ST6GALNAC6		ATP11B		DCAF6	ARFIP2	BCL6
CEP97	STT3A	IPO5	FBXO3	LRR1	ZNF800			LMBR1	SERINC2	TCERG1				STX16		ATP13A3		DCLK1	ARFRP1	BCL7A
CES2	TAB3	IPO7	FBXO7	LZIC	ZNF805			LMNB2	SERTAD2	TECR				STX3		ATP13A4		DCLRE1C	ARG2	BCLAF1
CFDP1	TAOK1	IRS1	FBXO8	MACF1	ZNF827			LPP	SETD7	TFRC				SYPL1		ATP1A1		DCN	ARHGAP1	BCOR
CFHR2	TBCC	IRS2	FGFR1OP	MACROD2				LRP6	SFT2D3	TGFBR3				SYT16		ATP1B1		DCT	ARHGAP11A	BEND3
CFLAR	TCEB3	ITGB1	FIGNL1	MAML1				LRPPRC	SGK1	TGIF2				TAB2		ATP1B3		DCTN2	ARHGAP18	BICC1
CHD2	TEAD4	ITGB8	FITM2	MAN1A1				LRRC58	SH3D19	TIMP2				TAF1		ATP2A2		DCTN6	ARHGAP19	BIRC6
CHD4	THAP6	ITM2B	FKBP11	MAN1A2				LSM1	SH3PXD2A	TM9SF2				TANC1		ATP2B1		DDX10	ARHGAP22	BIVM-ERCC5
CHD7	TM9SF3	ITSN2	FKBP2	MAP3K1				LSM11	SIK3	TMED8				TBCD		ATP2C1		DDX59	ARHGAP23	BLCAP
CHD9	TMX1	JAK1	FLT1	MAP3K2				LUZP1	SKI	TMEM154				TEAD1		ATP5A1		DENND1A	ARHGAP24	BLMH
CHKB	TNFAIP8	JARID2	FLVCR1	MAP3K8				LYN	SLC25A25	TMEM205				TERF2		ATP5B		DENND2C	ARHGAP27	BLOC1S1
CHST12	TNKS	KANSL1L	FMR1	MAP9				MAGEB1	SLC38A1	TMEM66				TFAM		ATP5C1		DEPDC5	ARHGAP28	BMF
CHST3	TNRC6A	KBTBD6	FNDC3A	MAPK1				MAL2	SLC39A9	TNFRSF12A				THAP6		ATP5F1		DFNB59	ARHGAP29	BMI1
CHTF18	TOPORS	KCNJ2	FNDC3B	MAT2B				MAN1A2	SLC6A8	TNFRSF21				TIAM1		ATP5G3		DHFRL1	ARHGAP30	BMP2
CISD3	TP53	KCNJ6	FNIP2	MAVS				MANF	SLC7A1	TNK2				TMEM130		ATP6AP1		DHODH	ARHGAP31	BMP2K
CLEC11A	TP53I3	KDM5B	FOCAD	MBNL1				MAP1A	SMARCA2	TNKS1BP1				TMEM222		ATP6AP2		DHX57	ARHGAP32	BMPR2
CLIC4	TP63	KIAA0232	FOXK2	MCFD2				MAP3K2	SMC1B	TNKS2				TMF1		ATP6V0E1		DIMT1	ARHGAP35	BNIP2
CLK1	TRIM22	KIAA1033	FRMD4A	MCL1				MAPK1	SOBP	TNPO2				TNFRSF10B		ATP6V1A		DIP2C	ARHGAP4	BNIP3
CLK4	TRIM24	KIAA1598	FSTL5	MCM4				MARCKS	SORL1	TNRC6A				TNKS		ATP6V1C1		DLEC1	ARHGAP42	BNIP3L
CLNS1A	TRIP11	KIAA1715	FYCO1	MDM2				MAT2A	SP3	TNRC6C				TRAPPC9		ATP6V1G1		DLG1	ARHGAP5	BOD1L1
CLSPN	TRIP12	KIDINS220	FZD7	MED17				MAX	SPDL1	TROVE2				TSC22D2		ATP7A		DLG5	ARHGDIA	BPGM
CMBL	TTC37	KIF23	GAB1	MED28				MCL1	SPIDR	TSC22D3				TTK		ATP8B1		DNAJC1	ARHGDIB	BPTF
CMIP	TXNIP	KIF5B	GAN	MED6				MDK	SPTY2D1	TSG101				UBE3B		ATP9A		DNAJC18	ARHGDIG	BRAF
CMTM7	UBE2I	KLF4	GATC	MFSD8				MED6	SQRDL	TTBK2				UHMK1		ATPIF1		DNASE1L1	ARHGEF1	BRCA2
CNN3	UBN2	KLHDC3	GCNT2	MFSD9				MEX3C	SRBD1	UBN2				UROS		ATRNL1		DOPEY1	ARHGEF10L	BRD1
CNNM2	UGCG	KLHL15	GFPT1	MIB1				MGST3	SSH2	ULK1				USP40		ATRX		DRAM2	ARHGEF15	BRD2
CNOT3	USO1	KLHL24	GID4	MIS12				MID1IP1	SSR1	URM1				VASH2		ATXN1		DRG1	ARHGEF17	BRD3
CNOT4	USP9X	KLHL28	GIGYF1	MKLN1				MIER3	STARD4	USP3				VEZT		ATXN1L		DTNA	ARHGEF18	BRD4
CNOT7	UVRAG	KPNA5	GLCCI1	MLH3				MLLT3	STYX	VAT1				VIM		ATXN2L		DTWD1	ARHGEF2	BRE
CNTRL	VEZF1	KPNB1	GLDC	MMAA				MLLT6	SUCO	WDR55				VPS4B		ATXN3		DVL2	ARHGEF26	BRI3BP
COA1	VPS13A	KRAS	GLT8D1	MMGT1				MMS22L	SUZ12	WDR6				WDR6		ATXN7		DYRK3	ARHGEF28	BRMS1L
COL27A1	VPS13D	L3MBTL4	GMPPA	MPP5				MOSPD2	SYCP2	WDR90				XPO1		ATXN7L1		EDRF1	ARHGEF37	BROX
COL4A2	WDPCP	LAMP1	GNAQ	MPRIP				MT-CO3	TAS2R31	WNK1				ZBTB9		ATXN7L2		EFCAB6	ARHGEF40	BRPF1
COL4A3	WHSC1L1	LARP6	GNAS	MPZL1				MTDH	TASP1	WTAP				ZC3H14		ATXN7L3		EFHC1	ARHGEF9	BRWD1
COL5A1	WNK1	LCLAT1	GNPNAT1	MR1				MT-ND1	TBK1	XPO1				ZDHHC20		ATXN7L3B		EHHADH	ARID1B	BRWD3
COL7A1	XBP1	LCOR	GOLGA1	MRPS16				MTO1	TCERG1	YKT6				ZFAND6		AURKB		EI24	ARID3A	BST2
COL8A1	XPO1	LEPROT	GOLGA4	MTBP				MTPN	TECR	ZCCHC3				ZNF100		AUTS2		EID2B	ARID3B	BTAF1
COPS7B	YTHDF3	LGALSL	GOLGA5	MTDH				MYO1E	TFRC	ZMYND8				ZNF233		AVIL		EID3	ARIH2	BTBD3
COQ9	ZKSCAN1	LIMK2	GOLM1	MTMR10				NAA15	TGFBR3	ZNF124				ZNF275		AVL9		EIF2B4	ARL1	BTBD7
COX16	ZNF12	LIN7C	GPC4	MTMR12				NBEAL2	TGIF2	ZNF329				ZNF326		AZI2		EIF3E	ARL13B	BTF3
COX5B	ZNF121	LPCAT1	GPD1L	MTR				NCK1	TIMP2	ZNF512B				ZNF367		AZIN1		EMCN	ARL16	BTG2
CPA3	ZNF148	LRRFIP1	GPR180	MUT				NCOR2	TM9SF2	ZSCAN29				ZNF451		B2M		EME1	ARL2	BTG3
CPEB4	ZNF160	MAD2L1BP	GRK4	MXI1				NDUFA13	TMED8					ZNF600		B3GALT6		ENDOD1	ARL2BP	BTN3A1
CPNE5	ZNF207	MAN1A1	GRTP1	MYLIP				NDUFAF4	TMEM154					ZNF644		B3GAT2		ENOSF1	ARL3	BTN3A3
CPS1	ZNF264	MAN1A2	GSK3A	MYO1D				NDUFB8	TMEM55B					ZNF680		B3GNT1		ENPP1	ARL4A	BTRC
CRCP	ZNF267	MAP1B	GTF2H1	MYO5A				NELFB	TMEM66					ZNF711		B4GALT1		ENSA	ARL4D	BUB3
CREB1	ZNF283	MAP3K13	GTF3C4	NAMPT				NFIB	TNFRSF12A					ZNF791		B4GALT3		ENTHD1	ARL6IP5	BVES
CRELD1	ZNF320	MAP3K7	GUCY1B3	NANP				NGLY1	TNFRSF21					ZNF800		B4GALT5		ENY2	ARL8A	C10orf88
CRIPAK	ZNF451	MAP4	HCFC1	NAPB				NGRN	TNK2					ZSCAN21		B4GALT6		EPHA3	ARMC5	C11orf30
CRYZL1	ZNF460	MAPK1	HCFC2	NARS				NHLRC2	TNKS1BP1							BACH1		EPM2A	ARMC9	C11orf31
CSAD	ZNF480	MAPK1IP1L	HCLS1	NBAS				NINL	TNKS2							BAG2		ERCC1	ARMCX3	C11orf57
CSPP1	ZNF548	MARCH5	HEBP2	NBN				NIPA2	TNPO2							BAG4		ERH	ARMCX4	C12orf5
CSRP1	ZNF557	MARCH7	HECTD1	NCAPG				NISCH	TNRC6A							BAIAP2L1		ERI2	ARNT	C12orf57
CTBP1	ZNF627	MARCH9	HELLS	NEK7				NOL4L	TNRC6C							BASP1		ESCO1	ARNT2	C12orf66
CTDSPL	ZNF644	MARVELD3	HERPUD1	NFAT5				NPTN	TP53BP1							BATF2		ESCO2	ARNTL2	C15orf39
CTPS1	ZNF717	MAT2A	HGS	NFE2L2				NSMF	TROVE2							BAX		ESF1	ARPC1A	C15orf40
CTSB	ZNF841	MAT2B	HIBCH	NFIB				NUCKS1	TSC22D3							BAZ1B		ETNK2	ARPC4	C16orf70
CTTN	ZUFSP	MATR3	HIP1	NFYC				NUFIP2	TSG101							BAZ2A		ETV6	ARRB1	C16orf72
CUL3		MBD4	HIPK1	NGLY1				NUP160	TTBK2							BAZ2B		EVI2B	ARRB2	C17orf85
CUL4A		MDH1	HIPK3	NMI				NUP54	UBN2							BBS10		EXOC3	ARSJ	C18orf25
CUX1		MDM2	HIST1H2BD	NOTCH2				OAZ1	ULK1							BBX		EXOSC2	ARSK	C18orf54
CWC25		MED28	HIST1H4D	NPAT				OXSR1	URM1							BCL10		EXOSC6	ARV1	C19orf48
CXCL9		MED8	HIST2H2BE	NRBP1				PABPC1	USP3							BCL11A		FAF1	ARVCF	C1orf21
CXCR4		METAP2	HMGA1	NRD1				PAG1	VAT1							BCL11B		FAIM	ASAP1	C1orf43
CXorf56		MIB1	HNRNPA2B1	NRDE2				PARP14	VEZF1							BCL2		FAM105A	ASB1	C1orf52
CYB561		MIER3	HNRNPC	NSUN6				PBX3	WDR55							BCL2A1		FAM110A	ASB13	C1orf85
CYCS		MLK4	HNRNPD	NUDT22				PCBP1	WDR6							BCL2L11		FAM110C	ASB4	C20orf24
CYP1A2		MMGT1	HNRNPL	NUP155				PCDHA2	WDR90							BCL2L2		FAM111B	ASB6	C21orf33
CYP1B1		MMP7	HNRNPR	NUP188				PCDHGA4	WNK1							BCL6		FAM114A1	ASCC2	C22orf29
CYP3A5		MRPL34	HOXA13	NUP43				PCSK1	WTAP							BCL6B		FAM115A	ASCL1	C2CD5
DALRD3		MRPL45	HS2ST1	NUPL1				PDIA6	XPO1							BCL7A		FAM127A	ASF1B	C2ORF15
DAND5		MRPS16	HSBP1	NXPE3				PDS5A	YKT6							BCLAF1		FAM133A	ASGR1	C2orf43
DBT		MRPS30	HSDL1	OLFM4				PFN1	ZCCHC3							Bcl-xL(hsa)		FAM177A1	ASMTL	C3orf38
DCAF6		MRPS31	HSFY2	ORC5				PGR	ZMYND8							BCMO1		FAM19A3	ASNA1	C3orf58
DCAF7		MSL2	HSPA1B	OSMR				PGRMC1	ZNF124							BCOR		FAM209A	ASNS	C4orf29
DCAF8		MTF2	HUWE1	OTUD4				PHF13	ZNF281							BEND3		FAM218A	ASNSD1	C4orf32
DCLK1		MTPN	ICK	PAFAH1B3				PHF3	ZNF329							BEND7		FAM221A	ASPH	C5orf15
DCLRE1C		MTRNR2L1	IDH1	PALM2-AKAP2				PHLDB2	ZNF436							BEST1		FAM46A	ASPHD1	C5orf24
DCN		MTUS1	IDI1	PANK3				PIK3R3	ZNF512B							BICC1		FAM63A	ASS1	C5orf28
DCP2		MTX3	IFI30	PAPD5				PIKFYVE	ZSCAN29							BICD1		FAM9B	ASTE1	C5orf30
DCTN5		MZT1	ILF2	PBRM1				PITPNB	ZWINT							BIRC6		FASTKD1	ATAD2B	C5orf51
DCUN1D1		NAA16	ILF3	PCBP1				PITRM1								BIVM		FBF1	ATAD3B	C6ORF174
DDX10		NAA50	INCENP	PCDHGA1				PITX1								BIVM-ERCC5		FBXL17	ATF3	C6orf47
DDX17		NACC2	INSIG2	PCMTD2				PJA2								BLCAP		FBXO42	ATF4	C6orf62
DDX46		NARS	IP6K1	PDE4B				PKM								BLMH		FBXO9	ATF5	C7orf60
DDX50		NAT8L	IPMK	PDE7A				PLEKHA3								BLOC1S1		FBXW12	ATF6B	C7orf73
DDX59		NCAPG	IPO11	PDZD2				PM20D2								BLOC1S2		FDX1	ATF7IP2	C9orf142
DENND1A		NCKAP1	IPO7	PELI1				PNN								BMF		FGF13	ATG12	C9orf40
DENND1B		NCOA7	IRAK1	PELO				POLR2A								BMI1		FGF18	ATG14	C9orf69
DENND2C		NDUFAF3	IRF2BP1	PERP				POU2F1								BMP2		FGFR1OP	ATG2A	CA12
DENND4C		NDUFAF4	IRF4	PEX5L				PPAT								BMP2K		FHL5	ATG2B	CAAP1
DENND5A		NEDD4	ITGA8	PFDN2				PPIF								BMP8A		FLRT3	ATG4A	CAB39
DFNB59		NEDD8	ITGAV	PGD				PPM1A								BMPR1B		FLT1	ATG4B	CACUL1
DHODH		NEFL	ITGB8	PGM2				PPP2CA								BMPR2		FLVCR1	ATG4C	CALCOCO2
DHX36		NEK2	JAK3	PHF10				PRKACB								BNC2		FMN1	ATIC	CALD1
DHX57		NETO2	JMY	PHF12				PSMD6								BNIP2		FMN2	ATN1	CALM1
DHX9		NFAT5	JUNB	PHF6				PTEN								BNIP3		FMNL2	ATOX1	CALM2
DIAPH1		NKIRAS1	KAT6A	PHLDA1				PTGFR								BNIP3L		FN3K	ATP10B	CALM3
DICER1		NOLC1	KCND3	PHLPP2				PTGFRN								BOD1		FOLR1	ATP11A	CALR
DIP2A		NOM1	KCNJ14	PIK3C2A				PTPN3								BOD1L1		FOSB	ATP11C	CALU
DIP2C		NOTCH2	KCTD12	PIK3C2B				PXYLP1								BPGM		FOXB1	ATP2A3	CAMK2N1
DIS3L2		NPAS2	KCTD13	PIP5K1A				RAB11A								BPTF		FRG1B	ATP2B4	CAMSAP1
DLEC1		NPTX1	KCTD7	PKN2				RAB11FIP2								BRAF		FSTL3	ATP5E	CAMSAP2
DLG1		NR2F1	KDELR1	PLAA				RAB14								BRCA2		FTL	ATP5EP2	CAMTA1
DLGAP4		NR2F6	KDELR2	PLAG1				RAB21								BRD1		G6PC3	ATP5G1	CAND1
DMD		NR5A2	KDM3B	PLEK				RAB22A								BRD2		GABRB3	ATP5G2	CANT1
DMXL1		NRBF2	KDM5C	PLEKHF2				RAB3IP								BRD3		GABRE	ATP5I	CANX
DNAJB1		NUDT4	KHSRP	PNISR				RAB5B								BRD4		GAD1	ATP5J	CAP1
DNAJC1		NUFIP2	KIAA0319L	POU2F1				RABEP1								BRD8		GALNT10	ATP5J2	CAP2
DNAJC18		NUP133	KIAA1191	PPM1L				RACGAP1								BRE		GALNT11	ATP5L	CAPN1
DNAJC22		NUP155	KIAA1432	PPP2CB				RAD21								BRI3BP		GALNT3	ATP5O	CAPN2
DNAJC7		ODC1	KIAA1468	PPP3CC				RAD23B								BRIX1		GAPVD1	ATP5S	CAPNS1
DNASE1		OTUD1	KIAA2018	PPP3R1				RAP2B								BRK1		GARNL3	ATP5SL	CAPRIN1
DNASE1L1		PA2G4	KIF1C	PPTC7				RAPGEFL1								BRMS1L		GAS2L3	ATP6V0A1	CAPRIN2
DNPEP		PAIP2	KIF5B	PRKDC				RAPH1								BROX		GCNT7	ATP6V0A2	CAPZA1
DOCK5		PALLD	KLF13	PRPF4B				RARG								BRPF1		GDF2	ATP6V0B	CASK
DOCK9		PALM2-AKAP2	KLF4	PRPF8				RASA2								BRWD1		2001-01-01	ATP6V0D1	CASP2
DOT1L		PANK3	KLHL15	PRRC2C				RBBP6								BRWD3		GFPT2	ATP6V0D2	CASP3
DRAM2		PBX3	KLHL20	PRRG4				RBFOX2								BST2		GID4	ATP6V0E2	CASP4
DSG2		PCBD1	KLHL24	PRUNE2				RBM12								BTAF1		GJA1	ATP6V1B2	CASP7
DST		PCDH18	KMT2A	PSMA3				RBM12B								BTBD3		GKN1	ATP6V1E1	CASP8
DSTYK		PCLO	KMT2D	PTBP1				RBMXL1								BTBD7		GLDN	ATP6V1F	CASP8AP2
DTWD1		PDE4A	KNTC1	PTEN				RC3H2								BTBD9		GLIPR1	ATP6V1H	CASP9
DUSP2		PDLIM3	KRIT1	PTP4A1				RCE1								BTF3		GLOD4	ATP7B	CAST
DUSP4		PDPK1	KRTAP4-5	PTPN4				REV3L								BTG2		GLT8D1	ATP8A1	CBFA2T2
DYNC1H1		PDPN	KTI12	RAB11A				RFC3								BTG3		GM2A	ATP8B2	CBFB
DYNC1LI2		PDZD8	KTN1	RAB21				RGS10								BTN2A2		GMCL1	ATP8B3	CBL
DZIP1L		PEX13	LAMP2	RAB3IP				RING1								BTN3A1		GMEB1	ATPAF1	CBLL1
E2F1		PEX5	LAP3	RAD21				RIT1								BTN3A3		GNAZ	ATR	CBX2
E2F2		PFDN6	LATS1	RAD51D				RLIM								BTNL9		GNPDA2	ATRAID	CBX3
E2F3		PFN2	LCOR	RAPGEF2				RNF103								BTRC		GOLGA1	ATRN	CBX5
E2F4		PGBD1	LCORL	RASA1				RNF139								BUB3		GOLGA5	ATXN10	CBX6
EEF1A1		PGM2L1	LENG8	RASSF8				RNF149								BVES		GOLM1	AUH	CBY1
EFCAB6		PHAX	LIN7C	RBM12				RNF157								C10orf88		GOSR1	AUP1	CC2D1B
EFHC1		PHC3	LIPA	RBM12B				RNF185								C11orf16		GOT1L1	AURKA	CCDC117
EGFR		PHLDB2	LITAF	RBM26				RNF2								C11orf30		GPALPP1	AURKAIP1	CCDC142
EHF		PHTF1	LMAN1	RBM27				RORA								C11orf31		GPANK1	AVPI1	CCDC152
EID2B		PIAS4	LMBRD2	REST				RREB1								C11orf54		GPATCH2L	AXIN1	CCDC186
EID3		PIK3CA	LMO4	REV3L				RRN3								C11orf57		GPD1L	AXIN2	CCDC28B
EIF2S3		PIK3CD	LRP8	RFX7				RRP1B								C11orf80		GPM6B	AXL	CCDC47
EIF3A		PIK3R2	LRRC47	RGMB				RSBN1L								C12orf5		GPR108	B3GALNT1	CCDC6
EIF3B		PIKFYVE	LXN	RHOBTB3				RSF1								C12orf55		GPR135	B3GALNT2	CCDC88C
EIF3C		PITPNA	LYN	RICTOR				RTN4								C12orf57		GPR160	B3GALT4	CCNA2
EIF3I		PITPNB	LYRM5	RMND5A				RUNX1								C12orf66		GPR65	B3GALT5	CCNB1
EIF3M		PKDCC	LYST	RNF138				RUNX2								C14orf105		GRIA2	B3GALTL	CCNC
EIF4A1		PLAG1	MALT1	RNF38				S100A11								C14orf39		GRK4	B3GAT3	CCND1
EIF4A2		PLEKHB2	MAMDC2	RNH1				SALL1								C15orf39		GRTP1	B3GNT2	CCND2
ELMO2		PLXNB2	MAML2	RORA				SAMD1								C15orf40		GSK3A	B3GNT5	CCNE1
EMC1		PM20D2	MAN1A1	RPA3OS				SAMD4B								C16orf52		GSKIP	B4GALNT3	CCNG1
EME1		PMAIP1	MAN1A2	RPS6KA4				SAMD8								C16orf70		GSTM2	B4GALNT4	CCNG2
EML2		POC1B-GALNT4	MANBAL	RRAGD				SBNO1								C16orf72		GSTM3	B4GALT2	CCNI2
EML5		POLDIP3	MAPK13	RRM2B				SCAMP3								C17orf85		GTF2H2	B4GALT4	CCNJ
ENOSF1		POU3F3	MAPK6	RSF1				SEC14L1								C18orf25		GTF2I	BABAM1	CCNL1
ENPP5		PPARA	MAPK8IP3	RUFY2				SEC23IP								C18orf54		GTF3C6	BACE1	CCNL2
ENSA		PPIL1	MARCH7	SAMD8				SEP15								C19orf25		GUCY1B3	BACE2	CCNT1
ENTHD1		PPIL4	MARCH8	SBNO1				SET								C19orf40		GYS1	BACH2	CCNT2
ENTPD4		PPIP5K2	MBD6	SC5D				SETBP1								C19orf48		HAL	BAG1	CCSAP
EP400		PPP1R15B	MCC	SDE2				SETD5								C19orf54		HARS2	BAG3	CCT3
EPG5		PPP1R2	MCFD2	SEL1L3				SF1								C1orf122		HAT1	BAG5	CCT6A
EPHA3		PPP2CA	MDM2	SEMA4B				SF3B3								C1orf21		HAUS2	BAG6	CCT8
EPHB4		PPP4R2	ME1	SEMA7A				SFPQ								C1orf43		HCLS1	BAHCC1	CD109
ERAP1		PRKAA1	MEDAG	SETD7				SFT2D2								C1orf52		HDDC2	BAHD1	CD164
ERCC1		PRKAB2	MEF2A	SFPQ				SFXN1								C1orf85		HEBP2	BAI2	CD200R1
ERICH1		PRKCE	MEGF9	SH2B3				SGK494								C1RL		HES4	BAK1	CD2AP
ERLIN2		PRPF8	MELK	SH3GLB1				SIPA1L2								C2		HEXB	BAMBI	CD4
ERO1L		PRTG	MEPCE	SHROOM3				SIRT1								C20orf24		HGS	BAP1	CD63
ERP29		PSAT1	MESP2	SIPA1L1				SKI								C21orf33		HHAT	BARD1	CD80
ESCO1		PSMA1	METAP2	SIX4				SLC25A24								C21orf91		HIGD2A	BAZ1A	CD83
ESCO2		PSMB2	MFHAS1	SLBP				SLC25A3								C22orf29		HIST1H2AE	BBC3	CDC23
ETV1		PSMD12	MGAT4A	SLC16A7				SLC2A10								C2CD5		HLA-DQA1	BBS2	CDC25A
ETV6		PSME3	MIER1	SLC17A7				SLC2A3								C2ORF15		HMBOX1	BCAP29	CDC37L1
EVI5		PTAR1	MINPP1	SLC25A3				SLC39A6								C2orf43		HMCN1	BCAR1	CDC42BPA
EWSR1		PTBP3	MKL2	SLC25A32				SLC44A2								C2orf49		HNF1B	BCAR3	CDC42SE2
EXOC3		PTCH1	MKLN1	SLC25A36				SLC52A2								C2orf72		HNRNPR	BCAT1	CDC6
EXOC7		PTPN1	MLXIP	SLC25A38				SLC9A2								C3orf22		HO-1(hsa)	BCAT2	CDCA4
EXOSC6		PURB	MMD	SLC35E2B				SMAD3								C3orf38		HOXA13	BCCIP	CDCA7
EXPH5		PWWP2A	MOB4	SLC36A1				SMAD7								C3orf56		HOXB2	BCKDK	CDCA8
EXT1		PYGO1	MORF4L1	SLC38A2				SMCHD1								C3orf58		HOXB6	BCL2L1	CDH1
EYA4		PYURF	MORF4L2	SLC41A2				SMEK1								C4BPB		HOXC9	BCL2L12	CDK1
FAF1		QKI	MPC2	SLC4A7				SMIM13								C4orf29		HSF5	BCL2L13	CDK10
FAM102A		RAB18	MRFAP1	SMAD9				SMNDC1								C4orf32		HSFY2	BCL3	CDK12
FAM110C		RAB31	MRGPRX1	SMARCA1				SNX12								C4orf33		ICK	BCL7B	CDK13
FAM115A		RAB8B	MROH7	SNIP1				SOCS4								C5orf15		ID2	BCL9	CDK16
FAM118A		RAB9A	MRPL23	SNN				SOCS7								C5orf24		IFFO1	BCL9L	CDK17
FAM133A		RANBP2	MSH6	SNTB2				SON								C5orf28		IFFO2	BCORL1	CDK4
FAM13A		RANBP6	MTCH1	SNX13				SOWAHC								C5orf30		IFIT5	BCS1L	CDK5R1
FAM160A1		RAP1A	MTHFR	SOCS4				SPEN								C5orf42		IFNA1	BDKRB2	CDK6
FAM161A		RAP2C	MTIF3	SOS1				SPTSSA								C5orf47		IFT27	BDNF	CDK8
FAM19A3		RAPGEF2	MTMR2	SOWAHC				SQSTM1								C5orf51		IGF-1R(hsa)	BDP1	CDKN1B
FAM208B		RAPGEF6	MTUS1	SOX5				SRGAP1								C5orf63		IGFLR1	BECN1	CDS2
FAM214B		RASA2	MUSK	SP2				SRRM2								C6ORF174		IGJ	BEND4	CDV3
FAM221A		RASGEF1B	MYH9	SPPL2A				SSH1								C6orf223		IGLL5	BET1	CDYL2
FAM222B		RASSF4	MYO1C	SPPL3				SSX2IP								C6orf47		IL12A	BEX1	CEBPG
FAM63A		RBM12	NAA15	SPRYD7				STAU1								C6orf62		IL7R	BGN	CELF1
FAM98A		RBM12B	NAP1L2	SQLE				STK4								C6orf99		ING3	BHLHE40	CELSR3
FAM9B		RBM18	NCKAP1	SRSF1				SUGP2								C7orf13		INPP5D	BHLHE41	CENPB
FANCA		RBM19	NDUFA5	SRSF6				SUMF2								C7orf31		IPO11	BICD2	CENPF
FANCM		RBPJ	NDUFV3	SS18L1				SURF4								C7orf43		IPP	BID	CENPK
FARSB		RC3H2	NEFH	SSH1				SUV420H1								C7orf60		IQCA1	BIK	CEP120
FBN2		RCOR1	NELFB	ST8SIA4				SVIL								C7orf63		IRAK3	BIRC2	CEP350
FBXL17		RDX	NF1	STK35				SYNCRIP								C7orf73		IRAK4	BIRC3	CEP44
FBXL3		REST	NFIA	STK38				SYNGR2								C9orf142		IRF6	BIRC5	CEP55
FBXO11		RFX7	NFIB	STK39				SYNM								C9orf16		ISL1	BLM	CEP68
FBXO45		RHOBTB1	NHLRC2	STMN1				SYTL4								C9orf174		ISY1-RAB43	BLNK	CEP97
FBXO7		RHPN2	NIN	STYX				TAF2								C9orf40		ITM2B	BLOC1S3	CERS2
FBXO9		RNF19A	NINJ2	SUCO				TAOK1								C9orf69		ITPRIPL1	BLOC1S4	CERS6
FBXW12		RNF41	NLN	SURF4				TBL1XR1								C9orf72		JAG2	BLOC1S5-TXNDC5	CES2
FDFT1		RP11-169F17.1	NME1	SUZ12				TCF4								C9orf78		JAK2	BLOC1S6	CFL2
FGF18		RPL17	NOL4L	SYNCRIP				TDP1								C9orf84		JAK3	BLVRB	CFLAR
FGFR1		RPL27A	NOP10	SYNJ1				TESPA1								CA12		JAKMIP2	BLZF1	CHAC1
FGFR1OP2		RPS21	NPLOC4	SZRD1				TET3								CA5B		KANSL1L	Bmi-1(hsa)	CHD1
FKBP11		RPS27L	NR1D2	TAOK1				TFAM								CAAP1		KAT2B	BMP1	CHD2
FLNB		RPS6KA2	NR2C2	TARDBP				TFAP2C								CAB39		KCNAB2	BMP4	CHD4
FLRT3		RPS6KB1	NR2F6	TBRG1				TJAP1								CACNB2		KCND3	BMP5	CHD6
FLT1		RRAGA	NR3C1	TCEB1				TJP1								CACNG7		KCNH5	BMP6	CHD7
FLVCR1		RRM1	NRROS	TCF20				TM7SF3								CACUL1		KCNJ14	BMP7	CHD9
FNBP1		RRS1	NSDHL	TDG				TM9SF2								CADM2		KCNJ5	BMPER	CHERP
FNDC3B		RSBN1	NSFL1C	TEF				TM9SF3								CALCOCO1		KCNN3	BOD1L2	CHM
FOLR1		RTCA	NT5DC2	TGDS				TMBIM6								CALCOCO2		KCNRG	BOLA3	CHRNA5
FOSB		RUFY2	NUCKS1	THUMPD1				TMED10								CALD1		KCTD13	BOP1	CHST1
FOXK2		S100A10	NUFIP2	TICRR				TMED7								CALM1		KCTD7	BRAP	CHST11
FOXN3		S100A11	NUP205	TMEM127				TMED8								CALM2		KDM4B	BRAT1	CHST12
FOXP2		S100A16	NUP210	TMOD3				TMEM106B								CALM3		KIAA0141	BRF1	CHST3
FRG1B		SAMD4A	NUPL1	TMPO				TMEM59								CALR		KIAA0247	BRF2	CHSY1
FRYL		SARS	OAS3	TNFAIP3				TMPO								CALU		KIAA1456	BRI3	CHTF18
FSTL3		SCAF8	OGFOD1	TNFSF13B				TNFRSF1A								CAMK2N1		KIAA1551	BRMS1	CHTF8
FUBP1		SCD	OSBP	TNIP2				TNFSF14								CAMKK2		KIAA1683	BRPF3	CIITA
FUS		SCRN1	OSBPL8	TNPO1				TNKS2								CAMSAP1		KIAA1731	BSDC1	CISD3
FXR1		SDC2	OST4	TNRC6A				TNPO2								CAMSAP2		KIF15	BSG	CITED2
FZD1		SDE2	OXR1	TNRC6B				TNRC6A								CAMTA1		KIFC3	BTBD1	CKAP2
FZD3		SEC62	P4HA1	TOMM20				TNRC6B								CAND1		KLB	BTBD10	CLCN5
G3BP1		SEP15	PABPN1	TP53INP1				TNRC6C								CANT1		KLHDC4	BTBD2	CLDN12
G6PC3		SEPT2	PACRGL	TRIM23				TOP2A								CANX		KLHL29	BTBD6	CLDND1
G6PD		SEPT7	PAFAH1B2	TRIP12				TOX4								CAP1		KLK13	BTF3L4	CLIC4
GABRE		SERPINA1	PARP1	TRMT13				TRAK1								CAP2		KNOP1	BTG1	CLIP1
GAD1		SERPINE1	PATZ1	TROVE2				TRAM1								CAPN1		KNTC1	BTN2A1	CLK1
GALNT11		SESN3	PBX1	TRPS1				TRIAP1								CAPN2		KRR1	BTNL3	CLNS1A
GALNT3		SETD5	PCDH10	TRUB1				TRIB1								CAPNS1		KRTAP4-5	BUB1	CLOCK
GANC		SETX	PCDHB14	TSNAX				TRIM24								CAPRIN1		L1CAM	BUB1B	CLPTM1
GAPVD1		SF1	PCDHB15	TSPAN14				TRIM36								CAPRIN2		L3MBTL4	BUD13	CLSPN
GARNL3		SFXN1	PCDHGA10	TSPYL1				TRIM59								CAPZA1		LACC1	BUD31	CLTA
GART		SGCE	PCDHGA2	TTC17				TRIM65								CAPZB		LACTB2	BZW1	CLTC
GAS2L3		SGPP1	PCGF3	U2SURP				TRIO								CARD8		LAMB1	BZW2	CLUAP1
GATAD2B		SHE	PCMTD1	UBE2A				TRPA1								CARD9		LAP3	C10orf10	CMIP
GEN1		SIRT1	PCMTD2	UBE2J1				TRPS1								CARKD		LARP1B	C10orf2	CMPK1
GCNT7		SIX4	PCSK1	UBE2W				TSC22D4								CASC4		LARP6	C10orf76	CNBP
GFOD1		SKI	PDE7A	UBE4A				TSTD2								CASK		LIG3	C11orf24	CNEP1R1
GGA1		SKIDA1	PDIK1L	UBN2				UBA6								CASP14		LIMK2	C11orf42	CNIH1
GGA3		SLAIN2	PDLIM1	UBR5				UBAP1								CASP2		LMBRD2	C11orf49	CNIH4
GIGYF2		SLC16A14	PDZD11	UBTD2				UBAP2L								CASP3		LMO3	C11orf58	CNN2
GIT1		SLC16A9	PDZD8	ULK1				UBE2W								CASP4		LNX1	C11orf65	CNN3
GJA1		SLC20A1	PEA15	UNKL				UBE3C								CASP7		LPCAT3	C11orf68	CNOT1
GKN1		SLC25A12	PELI1	USP34				UBLCP1								CASP8		LPCAT4	C11orf84	CNOT3
GLDN		SLC25A24	PFKM	UTP15				UBR4								CASP8AP2		LPPR4	C11orf95	CNOT4
GLG1		SLC30A7	PHACTR1	UTRN				UBXN2B								CASP9		LRFN1	C12orf10	CNOT7
GLMN		SLC35G1	PHIP	VAPA				UBXN7								CAST		LRR1	C12orf29	CNOT8
GLOD4		SLC38A2	PHLDB2	VAPB				UGCG								CATSPER2		LRRC14	C12orf4	CNTLN
GLRB		SLC39A9	PIAS2	VHL				UHMK1								CBFA2T2		LRRC37A2	C12orf40	CNTRL
GNAQ		SLC3A2	PIK3CD	VMA21				ULK1								CBFB		LRRFIP1	C12orf73	COG3
GNAS		SLC45A3	PIK3R2	VPS13D				UMPS								CBL		LSM1	C12orf76	COG8
GNAZ		SLC5A3	PIK3R5	WDR47				UNK								CBLL1		LSM5	C14orf1	COL27A1
GNB2L1		SLC7A5	PIK3R6	WHSC1L1				USP12								CBLN3		LXN	C14orf119	COL4A2
GNL3L		SMC1A	PITPNB	WWP1				USP16								CBR4		LYRM5	C14orf159	COL4A3
GNPDA2		SMG1	PITPNC1	XIAP				USP33								CBX2		LYST	C14orf166	COL5A1
GOLGA4		SMIM14	PJA2	XPOT				VAMP2								CBX3		MAGI1	C14orf169	COL7A1
GOLGA8A		SNN	PKN2	XRN1				VANGL2								CBX5		MAMDC2	C14orf2	COL8A1
GON4L		SNRK	PLOD1	XRN2				VHL								CBX6		MAML2	C14orf28	COLGALT1
GOPC		SNTB2	PLXNB2	YES1				VIM								CBX7		MANF	C14orf80	COPA
GOT1L1		SNX9	PNMA5	YLPM1				VMA21								CBY1		MAP3K13	C15orf27	COPB1
GP2		SOD2	POGZ	YOD1				VPS35								CC2D1B		MAP9	C15orf41	COPB2
GPALPP1		SOGA1	POT1	YY1				VWA9								CCAR1		MAPKAPK3	C15orf52	COPG1
GPANK1		SON	POU2F2	ZBTB10				WARS								CCDC117		MARVELD3	C16orf46	COPS7B
GPATCH2		SOWAHC	PPAP2B	ZC3H11A				WDR1								CCDC125		MASTL	C16orf80	COQ9
GPATCH2L		SOX2	PPAPDC1B	ZC3H12C				WDR26								CCDC14		MDN1	C16orf87	COX5B
GPHB5		SP1	PPFIA1	ZCCHC8				WDR6								CCDC142		ME1	C17orf49	CPA3
GPM6B		SP4	PPIL4	ZDHHC3				WDTC1								CCDC144A		MECOM	C17orf51	CPD
GPR135		SPEN	PPM1B	ZFAND5				WEE1								CCDC150		MED31	C17orf75	CPEB4
GPR161		SPP1	PPP1R10	ZFC3H1				WNK1								CCDC152		MED7	C17orf77	CPNE5
GRAMD3		SPRED1	PPP1R15B	ZFP36				WNT2								CCDC176		MEDAG	C17orf97	CPS1
GREB1L		SPTBN1	PPP1R2	ZFP36L1				WSB1								CCDC186		MEGF6	C18orf21	CPSF6
GRIA2		SRPK1	PPP2R1A	ZFP91				WWP1								CCDC22		MEIS2	C18orf32	CPSF7
GSE1		SRPR	PPP2R2A	ZFYVE1				WWTR1								CCDC28B		MESP2	C19orf10	CRAMP1L
GSPT1		SRRM2	PPP2R2C	ZFYVE16				XBP1								CCDC47		METTL20	C19orf43	CREB1
GSTM2		SRSF1	PPP3R1	ZFYVE21				XIAP								CCDC57		METTL7A	C19orf47	CREB3L2
GSTM3		SSH2	PRC1	ZKSCAN1				XPO4								CCDC6		MFGE8	C19orf55	CREB5
GTF2A2		STK38L	PRDM1	ZKSCAN8				YBX1								CCDC82		MFSD1	C19orf60	CREBBP
GTF2H2		STX6	PRDM2	ZMAT3				YTHDF1								CCDC84		MGAM	C19orf68	CREBL2
GTF3C6		SUPT7L	PRKCD	ZMYM3				YTHDF3								CCDC88C		MIB2	C1GALT1	CREBRF
GTSE1		SWAP70	PRKDC	ZNF148				YWHAG								CCDC90B		MICALL1	C1orf109	CRK
GXYLT1		SYAP1	PRPF8	ZNF207				ZADH2								CCDC91		MINPP1	C1orf131	CRKL
GYS1		SYDE2	PRRC2C	ZNF248				ZC3H12C								CCDC94		MIS12	C1orf159	CRLS1
HAL		TAF13	PSMA4	ZNF254				ZC3H4								CCL4		MKNK1	C1orf168	CRTC3
HAUS2		TAF4	PSMB5	ZNF267				ZC3HC1								CCNA2		MLH3	C1orf198	CRY2
HCCS		TAOK1	PSMB8	ZNF43				ZCCHC2								CCNB1		MMAA	C1orf226	CRYBG3
HEATR6		TBC1D14	PSMD12	ZNF430				ZCCHC3								CCNC		MMGT1	C1QBP	CS
HECTD3		TDRD3	PSMD3	ZNF561				ZFHX3								CCND1		MMP7	C1QTNF6	CSDE1
HECTD4		TERF2	PTAR1	ZNF562				ZFP36L1								CCND2		MMRN2	C1S	CSE1L
HECW2		TERF2IP	PTGS2	ZNF585B				ZFP91								CCND3		MOB3B	C20orf194	CSNK1A1
HEG1		TET2	PTPN11	ZNF614				ZHX1								CCNE1		MOSPD2	C21orf58	CSNK1D
HERC4		TFRC	PTPRF	ZNF624				ZMYND11								CCNG1		MPC2	C21orf59	CSNK1E
HHAT		TGFBR2	PTPRJ	ZNF644				ZMYND8								CCNG2		MR1	C22orf39	CSNK1G3
HIC2		THAP6	PUM1	ZNF652				ZNF100								CCNH		MRC2	C22orf46	CSPP1
HIPK2		THBS2	PURB	ZNF664				ZNF107								CCNI2		MRE11A	C2CD2L	CSRP1
HLA-DQA1		TIMM9	QSER1	ZNF678				ZNF117								CCNJ		MRGPRX1	C2CD3	CTBP1
HMOX1		TIMP2	R3HDM2	ZNF680				ZNF138								CCNL1		MROH7	C2CD4C	CTC-534A2.2
HNRNPA1		TM4SF18	RAB10	ZNF684				ZNF267								CCNL2		MRPL23	C2orf42	CTCF
HNRNPA3		TM9SF3	RAB11FIP1	ZNF689				ZNF275								CCNT1		MRPL38	C2orf47	CTDSPL
HNRNPC		TMCC1	RAB12	ZNF708				ZNF281								CCNT2		MRPL45	C2orf68	CTNNA1
HNRNPD		TMED2	RAB14	ZNF789				ZNF41								CCP110		MRPS36	C2orf69	CTNNB1
HNRNPDL		TMEM237	RAB29	ZNF845				ZNF507								CCR6		MRPS5	C3orf52	CTNND1
HNRNPL		TMEM245	RAB3A	ZYG11B				ZNF566								CCSAP		MS4A3	C3orf67	CTPS1
HNRNPM		TMEM248	RAB3IP					ZNF675								CCT3		MSLN	C4orf3	CTSA
HO-1(hsa)		TMEM43	RABGAP1L					ZNF678								CCT6A		MTBP	C4orf46	CTSB
HOXB3		TMEM64	RAC1					ZNF91								CCT6B		MTCH1	C5orf22	CTSZ
HOXB6		TMEM65	RARG					ZNF92								CCT8		MTHFSD	C5orf45	CTTNBP2NL
HOXC9		TMEM66	RASSF8					ZSWIM8								CD109		MTIF3	C6orf106	CUL2
HPS4		TMEM70	RB1CC1													CD164		MTMR3	C6orf120	CUL3
HRK		TMOD2	RBM26													CD200R1		MTMR7	C6orf136	CUTA
HSDL2		TMPO	RBM27													CD2AP		MTO1	C6orf211	CUX1
HSF5		TNKS	RBM47													CD4		MTRNR2L1	C6orf48	CWC25
HSP90B1		TNKS2	RBM8A													CD44		MUC3A	C7orf49	CXCL12
IAH1		TNPO1	RBMS1													CD47		MUC6	C7orf50	CXCR4
ID2		TNRC6A	RERE													CD55		MUSK	C7orf55-LUC7L2	CYB561
ID4		TNRC6C	RFK													CD63		MUT	C8orf58	CYB5B
IDH1		TOMM70A	RFWD2													CD80		MX1	C8orf88	CYCS
IDS		TRIM28	RFX7													CD82		MXI1	C9orf114	CYFIP1
IER3		TRIM71	RGL2													CD83		MYB	C9orf37	CYP1B1
IFFO1		TRIM8	RGS5													CD84		MYO18B	C9orf64	CYP2R1
IFI16		TRIP6	RHOBTB3													CD9		MZF1	C9orf91	DAZAP1
IFNA1		TRPS1	RICTOR													CDA		MZT2B	CA10	DBNL
IFNLR1		TSC22D2	RINT1													CDC123		NAA16	CA13	DBT
IFT27		TSPAN18	RMND5A													CDC23		NAA60	CA2	DCAF10
IGF1R		TTLL5	RNF126													CDC25A		NAB2	CA9	DCAF16
IGF-1R(hsa)		TTYH3	RNF170													CDC37L1		NALCN	CABIN1	DCAF7
IGF2BP3		TWF1	RNF44													CDC42BPA		NAPB	CABLES1	DCAF8
IKZF4		TXLNG	RNF7													CDC42EP3		NBPF10	CABLES2	DCP1A
IL12A		UAP1	ROCK2													CDC42SE2		NBPF12	CACHD1	DCP2
IL1R1		UBAP2L	RP11-463D19.2													CDC6		NCALD	CACNA1A	DCTN4
IL6R		UBE2G1	RPE													CDCA4		NCAM1	CACNA1H	DCTN5
IL7R		UBE2K	RPL27													CDCA7		NCK1	CACNA2D1	DCUN1D1
ILF3		UBE2W	RPL30													CDCA8		NCOA7	CACNB4	DCUN1D2
IMMT		UBE2Z	RPRD1A													CDH1		NDUFAF7	CACNG8	DDAH1
INO80D		UBE3C	RPS11													CDH7		NDUFB8	CAD	DDB1
INSR		UBQLN1	RPS29													CDK1		NEAT1	CADM1	DDHD1
INTS10		UBXN4	RRAGA													CDK10		NEFH	CADPS2	DDI2
INTS4		UCHL5	RREB1													CDK12		NEK1	CALCB	DDOST
INTS7		UGP2	RRM2B													CDK13		NEK2	CALN1	DDX17
IPP		UHMK1	SAMD12													CDK16		NELFB	CAMK2D	DDX21
IPPK		UQCR10	SCAMP1													CDK17		NELL2	CAMSAP3	DDX3X
IQCA1		USF2	SCNN1A													CDK3		NETO1	CAMTA2	DDX42
IQGAP1		USP12	SDCCAG3													CDK4		NFASC	CAND2	DDX46
IQGAP3		USP7	SEC16A													CDK5R1		NGLY1	CAPG	DDX50
IRAK3		USP9X	SEC24B													CDK5RAP2		NINJ2	CAPN13	DDX54
IRF2BP2		UTP15	SECISBP2													CDK6		NINL	CAPN14	DDX6
ISL1		VAPA	SEMA7A													CDK8		NIT1	CAPN15	DEGS1
IST1		VCAN	SERP1													CDKAL1		NKIRAS1	CAPZA2	DEK
ITGB1		VEGFA	SESN1													CDKN1B		NLGN3	CARD10	DENND1B
ITGB8		VGLL4	SETD5													CDRT4		NLRC5	CARF	DENND4A
ITPRIP		VPRBP	SETX													CDS2		NMI	CARM1	DENND4C
ITPRIPL2		VPS41	SF3A1													CDV3		NMNAT2	CARS	DENND5A
JAG2		VPS4B	SF3B1													CDY2B		NOM1	CASC3	DENND6A
JAK2		VPS53	SH2D1A													CDYL2		NOS1AP	CASC5	DERL1
JAKMIP2		WASF2	SIGLEC10													CEACAM8		NOTCH2NL	CASKIN1	DESI1
JARID2		WEE1	SIK2													CEBPG		NPAS3	CASP6	DESI2
JMJD1C		WIPF2	SIX4													CELF1		NPC1L1	CASZ1	DGCR8
JPH3		WNK1	SKIV2L2													CELF2		NPFFR1	CATSPERB	DGKH
JUND		WNT5A	SKP2													CELSR3		NRROS	CAV1	DHTKD1
KANSL1		XKR7	SLC11A2													CENPB		NSUN6	CAV2	DHX15
KATNAL1		XRN1	SLC23A2													CENPF		NUCB2	CBR1	DHX36
KBTBD7		YME1L1	SLC33A1													CENPI		NUDT10	CBR3	DHX9
KCNJ2		YTHDF1	SLC35F5													CENPJ		NUDT22	CBS	DIAPH1
KCNN3		YWHAZ	SLC37A3													CENPK		NUP54	CBX1	DIAPH2
KCNRG		YY1	SLC38A1													CENPU		NUP85	CBX4	DICER1
KCTD12		ZBED5	SLC6A4													CEP120		OCIAD1	CBX8	DIP2A
KCTD14		ZBED6	SLC7A11													CEP152		ODF2L	CC2D1A	DIS3
KCTD15		ZBTB6	SLIRP													CEP162		OFD1	CCBE1	DIS3L2
KDM2A		ZC3H12C	SMAD4													CEP164		OPHN1	CCDC102B	DLAT
KDM4B		ZC3H7B	SMAD7													CEP192		ORAI2	CCDC120	DLC1
KDM6B		ZCCHC14	SMCHD1													CEP350		OSCAR	CCDC126	DLGAP4
KDSR		ZDHHC21	SMG1													CEP44		OSMR	CCDC127	DMD
KIAA0101		ZFP30	SMIM15													CEP55		OST4	CCDC134	DMPK
KIAA0232		ZKSCAN1	SND1													CEP68		OSTM1	CCDC137	DMTF1
KIAA0247		ZKSCAN8	SNRNP200													CEP95		OTOS	CCDC15	DMXL1
KIAA1033		ZMAT3	SNRPD1													CEP97		OTUB2	CCDC151	DNAAF2
KIAA1109		ZNF107	SNX16													CERS1		OTUD1	CCDC174	DNAH1
KIAA1147		ZNF146	SNX18													CERS2		OXTR	CCDC28A	DNAJB1
KIAA1217		ZNF180	SNX19													CERS6		P4HA1	CCDC43	DNAJB4
KIAA1549		ZNF200	SNX3													CES2		PABPC1L	CCDC50	DNAJB9
KIAA1551		ZNF226	SOGA1													CFDP1		PABPC4L	CCDC51	DNAJC13
KIAA1683		ZNF254	SPG20													CFHR2		PACS2	CCDC58	DNAJC22
KIAA1731		ZNF264	SPPL2A													CFL2		PAIP2	CCDC59	DNAJC7
KIAA1919		ZNF267	SRGAP1													CFLAR		PAK1IP1	CCDC61	DNAJC8
KIAA2026		ZNF281	SSX2IP													CHAC1		PALLD	CCDC71L	DNASE1
KIF11		ZNF35	STAM2													CHD1		PAPD5	CCDC80	DNM1L
KIF13A		ZNF383	STARD9													CHD2		PAPLN	CCDC85B	DNM2
KIF23		ZNF433	STAU1													CHD4		PARP11	CCDC85C	DNMT3B
KLF13		ZNF45	STRN3													CHD6		PARP14	CCDC92	DNPEP
KLF3		ZNF451	STS													CHD7		PARP3	CCDC97	DOCK10
KLHDC4		ZNF496	STX16													CHD9		PAXBP1	CCER2	DOCK5
KLHL29		ZNF503	STXBP4													CHERP		PCBD1	CCKAR	DOCK9
KLHL42		ZNF548	SUPT7L													CHGB		PCDH10	CCKBR	DOT1L
KLK13		ZNF566	SYNCRIP													CHID1		PCDHA2	CCL11	DPP8
KMT2A		ZNF585A	SYT4													CHKB		PCDHB14	CCL17	DPP9
KMT2C		ZNF585B	TAB2													CHM		PCDHB15	CCL19	DPY19L4
KMT2E		ZNF669	TAGAP													CHMP7		PCDHGA1	CCL20	DSG2
KNOP1		ZNF678	TAOK1													CHRNA5		PCDHGA10	CCL28	DSP
KRT10		ZNF703	TAS2R7													CHST1		PCDHGA2	CCL7	DST
KRT14		ZNF721	TBRG1													CHST11		PCDHGA4	CCNB1IP1	DSTYK
KRT18		ZNF770	TCEANC													CHST12		PCLO	CCNB2	DTD1
KTN1		ZNF92	TCEB3													CHST3		PCMTD2	CCNE2	DTL
L1CAM		ZNHIT6	TECR													CHST6		PCSK1	CCNF	DUSP16
LAMA5		ZNRF2	TET3													CHSY1		PDCD6	CCNI	DUSP2
LAMB1		ZWILCH	TEX2													CHTF18		PDE4A	CCNJL	DUSP4
LAMC3			TFB1M													CHTF8		PDE4C	CCNY	DUSP7
LAMP1			TFG													CIITA		PDLIM3	CCNYL1	DVL3
LARP1B			TGFBR1													CISD3		PDPK1	CCPG1	DYNC1H1
LATS2			THAP6													CITED2		PDPN	CCR10	DYNC1LI2
LCA5			THOC5													CKAP2		PEX5	CCR5	DYNLL2
LCORL			TIPARP													CLCC1		PFDN1	CCR7	DYRK1A
LIMA1			TIRAP													CLCN5		PFDN2	CCSER1	DYRK2
LIMCH1			TLR5													CLDN12		PFDN6	CCT2	DZIP1L
LMBR1L			TMBIM6													CLDND1		PGBD1	CCT4	E2F1
LMNB2			TMED7													CLEC11A		PGM2	CCT5	E2F2
LMO4			TMEM123													CLEC4D		PHACTR1	CCT7	E2F3
LMO7			TMEM136													CLIC2		PHF11	CD151	E2F4
LNPEP			TMEM167A													CLIC4		PHF14	CD200	E2F5
LNX1			TMEM170B													CLIP1		PHF6	CD248	E2F6
LONP2			TMEM179B													CLIP4		PHKA2	CD274	E2F7
LPAR2			TMEM181													CLK1		PHOSPHO2	CD276	ECE1
LPCAT3			TMEM245													CLK4		PHOX2A	CD300A	ECHDC1
LPCAT4			TMEM259													CLMP		PHPT1	CD37	ECT2
LPP			TMEM39B													CLNS1A		PHTF1	CD46	EDEM1
LPPR4			TMEM59													CLOCK		PHYKPL	CD48	EDEM3
LRCH3			TMEM60													CLPTM1		PIGY	CD59	EEA1
LRFN1			TMPO													CLSPN		PIK3CA	CD70	EEF1A1
LRP11			TMTC3													CLTA		PIK3R5	CD74	EEF1D
LRPPRC			TNIP3													CLTC		PIK3R6	CD81	EEF2
LRRC14			TNKS													CLUAP1		PITPNC1	CD93	EFCAB14
LRRC37A2			TNRC6A													CMBL		PJA1	CD97	EFEMP1
LSM14B			TNRC6B													CMIP		PLA2G5	CDAN1	EFHD2
LTBP1			TOB1													CMPK1		PLD1	CDC14A	EGFR
LTN1			TPD52													CMTM7		PLIN3	CDC20	EGLN3
LUC7L3			TPP2													CMTR2		PLOD1	CDC25B	EHF
LUZP1			TPSG1													CNBP		PLP2	CDC27	EHMT1
LZTS2			TRIM14													CNEP1R1		PNN	CDC34	EIF2A
MACF1			TRIM24													CNGB3		PNPLA3	CDC37	EIF2AK2
MAN2B1			TRIM33													CNIH1		POLR2J	CDC42	EIF2S1
MANEA			TRIM36													CNIH4		POLR2J2	CDC42BPB	EIF2S3
MAP1B			TRIM37													CNN2		POMZP3	CDC42EP2	EIF3A
MAP2			TSC1													CNN3		POPDC3	CDC42EP4	EIF3B
MAP4K4			TSC22D3													CNNM2		POU2AF1	CDC42SE1	EIF3C
MAPKAPK3			TSPAN6													CNOT1		POU6F1	CDC45	EIF3F
MAPRE1			TSPYL1													CNOT3		PPA2	CDC5L	EIF3I
MARCKS			TUBAL3													CNOT4		PPAPDC1B	CDC7	EIF3L
MARCKS			TULP4													CNOT7		PPEF1	CDC73	EIF3M
MARK3			TWF1													CNOT8		PPIP5K2	CDCA2	EIF4A1
MARS			TXLNA													CNTLN		PPP1R3E	CDCA3	EIF4A2
MAZ			UBE2K													CNTRL		PPP2R2C	CDCA5	EIF4E
MBD3			UBE2W													COA1		PPP3CC	CDCA7L	EIF4E2
MBNL1			UBLCP1													COG3		PRDM15	CDCP1	EIF4EBP2
MBNL2			UBP1													COG8		PRDX2	CDH11	EIF4G1
MCM8			UBR4													COL27A1		PRDXII(hsa)	CDH13	EIF4G2
MCTP2			UGT2B17													COL4A2		PRG4	CDH17	EIF4G3
MDH1			USP22													COL4A3		PRICKLE4	CDH18	EIF4H
MDM4			USP31													COL5A1		PRKAG2	CDH2	EIF5B
MDN1			USP33													COL7A1		PRPF39	CDH20	ELF1
ME3			USP54													COL8A1		PRPF4B	CDH23	ELK3
MECOM			USP6NL													COLGALT1		PRPSAP2	CDH26	ELK4
MED13L			UTP14C													COPA		PRSS1	CDH4	ELL2
MED17			UTP18													COPB1		PRSS58	CDH5	ELMO2
MED26			UTRN													COPB2		PSCA	CDIP1	ELMOD2
MED29			VAPA													COPG1		PSMA1	CDIPT	ELMSAN1
MED31			VAV2													COPS7B		PSPH	CDK19	ELOVL1
MED6			VCPIP1													COQ9		PTCD1	CDK2	ELOVL5
MEF2D			VEZT													COX16		PTGFR	CDK2AP1	EMC1
MEGF6			VIPAS39													COX5B		PTGFRN	CDK5RAP1	EMC2
METTL3			VKORC1													CPA3		PTGS1	CDK9	EML2
METTL7A			VKORC1L1													CPD		PTPRO	CDKN1A	EML4
MFGE8			VPS13B													CPEB4		PTPRR	CDKN2A	EML5
MFHAS1			VPS37C													CPNE5		PYURF	CDKN2B	EMP1
MFNG			VPS54													CPNE8		R3HDM2	CDON	EMP3
MFSD1			VRK1													CPOX		RAB26	CDPF1	EN2
MGEA5			VSIG1													CPS1		RAB29	CDR2	ENAH
MIB2			VWA1													CPSF2		RAB3A	CDR2L	ENPP4
MICAL3			WASL													CPSF6		RAB6B	CDS1	ENPP5
MID1			WDR12													CPSF7		RABGAP1L	CDT1	ENTPD1
MIDN			WDR4													CRAMP1L		RABGGTB	CDYL	ENTPD4
MIER2			WHSC1													CRCP		RAD18	CEACAM6	EOGT
MIER3			WHSC1L1													CREB1		RAP1A	CEBPB	EP300
MINK1			XIAP													CREB3L2		RAPGEF5	CEBPD	EP400
MIS18BP1			XPO1													CREB5		RAPGEF6	CELF6	EPAS1
MKLN1			XPO5													CREBBP		RASAL2	CELSR1	EPC2
MKNK1			YEATS2													CREBL2		RASGRP3	CEMIP	EPG5
MKNK2			YES1													CREBRF		RASSF4	CEND1	EPHA2
MKRN2			ZBTB1													CRELD1		RBM41	CENPA	EPHA7
MLLT3			ZBTB10													CRH		RBM8A	CENPM	EPHB4
MLLT6			ZBTB14													CRIPAK		RBMS3	CENPP	EPM2AIP1
MLXIP			ZBTB20													CRK		RBX1	CENPT	EPT1
MMAA			ZBTB3													CRKL		RCC1	CENPW	ERAP1
MMD			ZBTB41													CRLS1		RELL1	CEP104	ERCC6
MMRN2			ZC3H12C													CRTC3		RFC3	CEP128	ERGIC1
MNT			ZC3H7A													CRY1		RFXAP	CEP170	ERI1
MOB3B			ZCCHC14													CRY2		RGP1	CEP19	ERICH1
MORF4L2			ZEB1													CRYBG3		RGS10	CEP250	ERLIN2
MPHOSPH9			ZEB2													CRYZL1		RHOU	CEP290	ERO1L
MPV17			ZFP36L1													CS		RHPN2	CEP41	ERP29
MPZL1			ZFP36L2													CSAD		RINT1	CEP57	ERP44
MRC2			ZFP91													CSDE1		RLN1	CEP63	ERRFI1
MRPL38			ZFYVE20													CSE1L		RMND1	CERCAM	ETF1
MRPS31			ZKSCAN1													CSNK1A1		RNF157	CERK	ETNK1
MRPS36			ZMAT3													CSNK1D		RNF166	CERS4	ETS1
MRPS5			ZMYND8													CSNK1E		RNF170	CERS5	ETV1
MSH6			ZNF10													CSNK1G3		RNF185	CETN3	EVI5
MSI2			ZNF100													CSPP1		RNF187	CFL1	EWSR1
MSLN			ZNF107													CSRP1		RNF207	CFTR	EXOC5
MST1R			ZNF117													CTBP1		RNF34	CGGBP1	EXOC7
MT4			ZNF12													CTC-534A2.2		RNPC3	CHAF1A	EXPH5
MTDH			ZNF217													CTCF		ROBO1	CHAMP1	EXT1
MTHFSD			ZNF233													CTDSPL		RP11-108K14.8	CHCHD1	EYA1
MTMR3			ZNF236													CTNNA1		RP11-169F17.1	CHCHD10	EYA4
MTMR7			ZNF24													CTNNB1		RP11-169K16.9.1	CHCHD3	EZH1
MTMR9			ZNF253													CTNND1		RP11-20I23.8	CHCHD6	EZH2
MTOR			ZNF254													CTPS1		RP11-463D19.2	CHD3	FAF2
MTPN			ZNF267													CTSA		RPA3OS	CHD5	FAM102A
MTRF1			ZNF281													CTSB		RPAIN	CHD8	FAM117B
MTUS1			ZNF397													CTSZ		RPL22	CHDH	FAM118A
MUC3A			ZNF420													CTTN		RPL27	CHEK1	FAM120A
MUC6			ZNF43													CTTNBP2NL		RPL35A	CHFR	FAM126B
MUM1			ZNF430													CUL2		RPL37	CHGA	FAM135A
MVB12B			ZNF431													CUL3		RPL39	CHIC1	FAM13A
MYB			ZNF432													CUL4A		RPL5	CHIC2	FAM13B
MYC			ZNF438													CUTA		RPS10	CHKA	FAM160A1
MYCBP			ZNF451													CUTC		RPS10-NUDT3	CHML	FAM160B1
MYCBP2			ZNF484													CUX1		RPS2	CHMP1A	FAM161A
MYLIP			ZNF493													CWC22		RPS21	CHMP2A	FAM168A
MYLK			ZNF518B													CWC25		RPS27L	CHMP3	FAM178A
MYO10			ZNF529													CWF19L1		RPS6KB1	CHMP5	FAM208A
MYO19			ZNF549													CXCL12		RPS7	CHP1	FAM208B
MYO1D			ZNF562													CXCL3		RRN3	CHPF2	FAM214A
MYOF			ZNF587B													CXCL9		RTCA	CHPT1	FAM214B
MZT2B			ZNF608													CXCR4		RUNX2	CHRNA10	FAM216A
N4BP2L2			ZNF609													CXorf56		RUSC1-AS1	CHRND	FAM217B
NA			ZNF620													CXorf57		RUVBL1	CHST10	FAM219B
NA			ZNF626													CYB561		SAMD4A	CHST14	FAM222B
NA			ZNF644													CYB561D1		SAP30L	CHST15	FAM3C
NA			ZNF652													CYB5B		SAPCD1	CHST2	FAM46C
NA			ZNF675													CYB5D2		SAR1A	CHST5	FAM49B
NA			ZNF680													CYCS		SCD5	CHST9	FAM65A
NAA25			ZNF701													CYFIP1		SCFD1	CHTOP	FAM69B
NAB2			ZNF703													CYP1A2		SCGB3A2	CHUK	FAM78A
NALCN			ZNF708													CYP1B1		SCMH1	CIAPIN1	FAM83D
NAPEPLD			ZNF714													CYP2R1		SCN11A	CIC	FAM91A1
NASP			ZNF724P													CYP3A5		SCN1B	CIDEA	FAM98A
NAV1			ZNF730													CYSLTR1		SCN4B	CIDEB	FANCA
NBPF10			ZNF737													DACH1		SCRN3	CIQTNF5(hsa)	FANCM
NBPF12			ZNF816													DALRD3		SCUBE3	CIRBP	FAR1
NBR1			ZNF91													DAND5		SDAD1	CISH	FARP1
NCAM1			ZNF98													DAPP1		SDCCAG8	CIT	FARSB
NCAPD2			ZYG11B													DAZAP1		SDHB	CKAP2L	FAT1
NCDN																DAZAP2		SEC61B	CKAP4	FBN1
NCOA1																DBNDD2		SEC62	CKAP5	FBN2
NCOA7																DBNL		SECTM1	CKB	FBXL3
NCOR2																DBT		SENP7	CKLF	FBXO11
NDE1																DCAF10		SERINC2	CLASP1	FBXO21
NDUFA5																DCAF16		SERPINB1	CLASRP	FBXO22
NDUFAF7																DCAF6		SERPINI1	CLCA1	FBXO28
NDUFS8																DCAF7		SFXN3	CLCF1	FBXO3
NEAT1																DCAF8		SFXN4	CLCN3	FBXO30
NEK1																DCLK1		SGCE	CLCN4	FBXO33
NEK4																DCLRE1C		SGMS1	CLCN6	FBXO38
NELL2																DCN		SGPP1	CLDN1	FBXO45
NEMF																DCP1A		SGSH	CLDN11	FBXO7
NET1																DCP2		SH2D1A	CLDN4	FBXO8
NETO1																DCT		SH2D6	CLDN5	FBXW2
NF1																DCTN2		SHROOM3	CLDN7	FBXW7
NFAT5																DCTN4		SIAH2	CLEC14A	FDFT1
NFATC2IP																DCTN5		SIGLEC10	CLEC2D	FEM1B
NFE2L3																DCTN6		SIK2	CLIC5	FER
NFIC																DCUN1D1		SIRT4	CLINT1	FEZ2
NFKBIA																DCUN1D2		SLC12A6	CLIP2	FGF1
NFKBIZ																DDAH1		SLC15A2	CLMN	FGFR1
NFX1																DDB1		SLC17A7	CLN3	FGFR1OP2
NFYA																DDHD1		SLC22A15	CLN6	FIGNL1
NIPBL																DDI2		SLC22A25	CLN8	FITM2
NISCH																DDOST		SLC25A28	CLP1	FJX1
NKTR																DDX10		SLC25A34	CLPTM1L	FKBP11
NLGN3																DDX17		SLC25A37	CLPX	FKBP14
NLN																DDX21		SLC25A40	CLSTN1	FKBP1A
NLRC5																DDX3X		SLC26A6	CLTB	FKBP2
NME6																DDX42		SLC26A7	CLU	FKBP8
NMNAT1																DDX46		SLC2A10	CLUH	FKTN
NMNAT2																DDX50		SLC2A14	CLVS2	FLI1
NMT2																DDX54		SLC33A1	CMAS	FLNB
NODAL																DDX59		SLC35A3	CMC2	FLRT2
NOL4L																DDX6		SLC35E2B	CMKLR1	FMR1
NOP56																DEGS1		SLC35E4	CMTM4	FNBP1
NOS1AP																DEK		SLC36A1	CMTM6	FNBP4
NOTCH1																DENND1A		SLC44A1	CMTR1	FNDC3A
NOTCH2NL																DENND1B		SLC45A3	CNKSR3	FNDC3B
NPAS3																DENND2C		SLC52A2	CNNM3	FNIP1
NPEPPS																DENND4A		SLC6A14	CNNM4	FNIP2
NPNT																DENND4C		SLC6A4	CNOT10	FOCAD
NR2C1																DENND5A		SLCO3A1	CNOT11	FOSL2
NRD1																DENND6A		SMAD1	CNOT6	FOXK1
NSD1																DEPDC5		SMARCA2	CNOT6L	FOXK2
NSUN4																DERL1		SMC1B	CNP	FOXN3
NSUN6																DESI1		SMC2	CNPPD1	FOXP2
NUAK1																DESI2		SMN1	CNR1	FRMD4A
NUCB2																DFNB59		SMYD4	CNST	FRMD6
NUDT10																DGCR8		SNAPC3	CNTN1	FRRS1L
NUMA1																DGKH		SNHG12	CNTN4	FRS2
NUMBL																DHFRL1		SNHG5	CNTNAP1	FRYL
NUP153																DHODH		SNRNP35	COA7	FSTL1
NUP210																DHTKD1		SNRPA1	COASY	FSTL5
NUP54																DHX15		SNX3	COBL	FTO
NUP85																DHX36		SORL1	COBLL1	FUBP1
NUPL1																DHX57		SOX6	COG4	FUCA1
OBSCN																DHX9		SP140L	COIL	FUK
OCIAD1																DIAPH1		SPAG11B	COL12A1	FUS
ODF2L																DIAPH2		SPDYE1	COL13A1	FXR1
OFD1																DICER1		SPG7	COL14A1	FYCO1
OGFRL1																DIMT1		SPIN2A	COL15A1	FZD1
OGT																DIP2A		SPRY2	COL16A1	FZD3
ONECUT2																DIP2C		SPSB1	COL18A1	FZD4
OPHN1																DIS3		SPTB	COL19A1	FZD7
ORAI2																DIS3L2		SPTLC1	COL1A1	G3BP1
ORC2																DLAT		SPTLC3	COL1A2	G3BP2
ORC6																DLC1		SQRDL	COL25A1	G6PD
OSBP2																DLEC1		SRBD1	COL3A1	GAB1
OSBPL10																DLG1		SRSF8	COL4A1	GABARAPL1
OSBPL3																DLG5		SSB	COL4A3BP	GABPB1
OSCAR																DLGAP4		SSBP1	COL4A5	GALNT1
OSTM1																DMD		ST3GAL3	COL5A2	GALNT7
OTOS																DMPK		ST6GALNAC4	COL5A3	GAN
OTUB2																DMTF1		ST8SIA4	COL6A1	GANC
OTUD7B																DMXL1		STARD9	COL6A2	GART
OXTR																DNAAF2		STEAP2	COL6A3	GATA6
PABPC1L																DNAH1		STK39	COMMD1	GATAD2B
PABPC3																DNAJB1		STRBP	COMMD2	GATC
PACS2																DNAJB4		STXBP5	COMMD3-BMI1	GCN1L1
PAK1																DNAJB9		SUCLA2	COMMD4	GCNT2
PALLD																DNAJC1		SURF1	COMMD5	GDA
PAPD4																DNAJC13		SYCP2	COMT	GDF11
PAPLN																DNAJC18		SYCP3	COPS2	GDI2
PAPPA																DNAJC22		SYTL4	COPS3	GFM1
PARP11																DNAJC7		TAF1	COPS5	GFOD1
PARP3																DNAJC8		TAF13	COPS6	GFPT1
PARVA																DNASE1		TAF15	COPS7A	GGA1
PATL1																DNASE1L1		TAF1C	COPZ1	GGA2
PAXBP1																DNM1L		TAF1D	COQ10B	GGA3
PBRM1																DNM2		TAF2	COQ4	GGCT
PCBP2																DNMT3B		TAF4	CORO1C	GHITM
PCDH7																DNPEP		TAF9B	CORO7	GID8
PCDH9																DOCK10		TAGAP	COTL1	GIGYF1
PCLO																DOCK5		TAMM41	COX10	GIGYF2
PCNXL2																DOCK9		TAS2R31	COX14	GIT1
PCSK6																DOPEY1		TAS2R7	COX15	GLCCI1
PDCD6																DOT1L		TASP1	COX4I1	GLCE
PDE4C																DPP8		TBC1D22A	COX5A	GLDC
PDE7A																DPP9		TBX1	COX7A2L	GLG1
PDPK1																DPY19L4		TCEANC	COX7B	GLI2
PDXDC1																DRAM2		TCEB2	COX8A	GLMN
PEA15																DRG1		TCF12	CPEB2	GLO1
PELI1																DSG2		TCF25	CPEB3	GLRB
PEX1																DSP		TCP11	CPNE1	GLS
PEX3																DST		TDRD3	CPSF1	GLYR1
PFDN1																DSTYK		TEF	CPSF3	GMPPA
PFKFB2																DTD1		TEFM	CPSF3L	GMPPB
PGAP1																DTL		TEKT3	CPSF4	GNA13
PGF																DTNA		TESPA1	CPT1A	GNAI1
PGM2L1																DTWD1		TFAM	CPT1B	GNAQ
PHF10																DUSP16		TFB1M	CPT2	GNAS
PHF11																DUSP2		TGS1	CPXM2	GNB1L
PHF14																DUSP4		THAP6	CRAT	GNB2L1
PHF20																DUSP7		TIMM9	CREBZF	GNG11
PHF20L1																DVL2		TIPIN	CRHR2	GNG5
PHKA1																DVL3		TIRAP	CRIM1	GNL1
PHKA2																DYNC1H1		TJAP1	CRIPT	GNL3L
PHOSPHO2																DYNC1LI2		TLL1	CRISP1	GNPDA1
PHOX2A																DYNLL2		TLR5	CRISPLD1	GNPNAT1
PHPT1																DYRK1A		TM4SF18	CRNKL1	GOLGA4
PHTF2																DYRK2		TMA7	CRTAP	GOLGA8A
PHYKPL																DYRK3		TMEFF2	CRTC1	GOLIM4
PI4KB																DZIP1L		TMEM102	CRTC2	GOLPH3
PIAS2																E2F1		TMEM106B	CRYZ	GON4L
PIEZO1																E2F2		TMEM130	CSF1	GOPC
PIGX																E2F3		TMEM144	CSF3	GORASP2
PIGY																E2F4		TMEM179B	CSGALNACT1	GP2
PIK3C2A																E2F5		TMEM184C	CSK	GPATCH2
PIK3C3																E2F6		TMEM216	CSN1(hsa)	GPBP1L1
PIK3CD																E2F7		TMEM222	CSN6(hsa)	GPC4
PIK3CG																ECE1		TMEM237	CSN8(hsa)	GPCPD1
PILRB																ECHDC1		TMEM256	CSNK1G1	GPHB5
PIP4K2A																ECT2		TMEM260	CSNK1G2	GPI
PKIA																EDEM1		TMEM39B	CSNK2A1	GPR133
PKM																EDEM3		TMEM44	CSNK2A2	GPR137C
PKN2																EDRF1		TMEM74	CSPG4	GPR161
PLA2G5																EEA1		TNFAIP8	CSRNP1	GPR180
PLAGL2																EEF1A1		TNFRSF10A	CSRNP2	GPR63
PLAT																EEF1D		TNFSF11	CSRNP3	GPRASP2
PLCB4																EEF2		TNFSF13B	CSRP2BP	GPRIN3
PLCG1																EFCAB14		TNFSF14	CST3	GPSM1
PLCXD1																EFCAB6		TNIP3	CSTB	GPX7
PLD1																EFEMP1		TOX3	CSTF2T	GRAMD3
PLEKHA6																EFHC1		TP53RK	CSTF3	GRB2
PLEKHB2																EFHD2		TP63	CTB-102L5.4	GREB1L
PLEKHH1																EGFR		TPSG1	CTB-50L17.10	GRPEL2
PLK1S1																EGLN3		TRAPPC13	CTC1	GSE1
PLXNA1																EHF		TRIM29	CTC-260F20.3	GSK3B
PLXNA2																EHHADH		TRIM38	CTD-2228K2.5	GSPT1
PMP22																EHMT1		TRIM4	CTD-2368P22.1	GSPT2
PNISR																EI24		TRIM8	CTDNEP1	GSTCD
PNP																EID2B		TRIP6	CTDP1	GTF2A1
PNPLA3																EID3		TRMT10B	CTDSP1	GTF2A2
POFUT1																EIF2A		TRMT13	CTDSP2	GTF2F1
POLH																EIF2AK2		TRPA1	CTDSPL2	GTF2H1
POLR1B																EIF2B4		TRPC3	CTGF	GTF2H3
POLR2J																EIF2S1		TSHZ2	CTHRC1	GTF3C4
POLR2J2																EIF2S3		TTC14	CTIF	GTPBP2
POLR3A																EIF3A		TWF1	CTNNAL1	GTPBP8
POMGNT2																EIF3B		TXNDC16	CTPS2	GTSE1
POMT2																EIF3C		UBALD2	CTR9	GUK1
POMZP3																EIF3E		UBE2L3	CTSC	GXYLT1
PON2																EIF3F		UBLCP1	CTSF	H2AFZ
POPDC3																EIF3I		UBXN4	CTSL	H3F3B
POU2F1																EIF3L		UGT2B17	CTTNBP2	H6PD
POU6F1																EIF3M		UHRF1BP1L	CTXN1	HBP1
PPA2																EIF4A1		URI1	CUEDC1	HCCS
PPDPF																EIF4A2		UROS	CUEDC2	HCFC1
PPEF1																EIF4E		USP28	CUL1	HCFC2
PPHLN1																EIF4E2		USP4	CUL5	HDAC2
PPP1R3A																EIF4EBP2		USP40	CUL7	HDAC3
PPP1R3E																EIF4G1		USP53	CUL9	HDGFRP3
PPP1R9B																EIF4G2		UTP14C	CWC27	HDLBP
PPP2R2A																EIF4G3		VANGL2	CXADR	HEATR1
PPP6C																EIF4H		VASH2	CXCL14	HEATR6
PPRC1																EIF5B		VAT1L	CXCL5	HECA
PRDM15																ELF1		VIPAS39	CXorf36	HECTD1
PRDM5																ELK3		VPS8	CXXC1	HECTD2
PRDX2																ELK4		VSIG1	CXXC5	HECTD3
PRDXII(hsa)																ELL2		VTI1A	CYB561A3	HECTD4
PREPL																ELMO2		VWA1	CYB561D2	HECW2
PRG4																ELMOD2		VWA8	CYB5D1	HEG1
PRKAA1																ELMSAN1		WDPCP	CYB5R1	HELB
PRKAB2																ELOVL1		WDR12	CYB5R3	HELLS
PRKAG2																ELOVL5		WDR20	CYB5R4	HELZ
PRKAR1A																EMC1		WDR45B	CYBRD1	HERC1
PRKAR2A																EMC2		WDR61	CYC1	HERC4
PRKD3																EMCN		WDR90	CYFIP2	HERPUD1
PRKRA																EME1		WNT2	CYHR1	HIBCH
PRPF38B																EML2		WWP1	CYLD	HIC1
PRPF39																EML4		XRCC2	CYP20A1	HIC2
PRR11																EML5		YBEY	CYP26B1	HIP1
PRRC2C																EMP1		ZBTB20	CYP2U1	HIPK1
PRSS1																EMP3		ZBTB3	CYP51A1	HIPK2
PRSS58																EN2		ZC3H4	CYR61	HIPK3
PSCA																ENAH		ZCCHC7	CYSTM1	HIST1H2BD
PSD3																ENDOD1		ZCCHC8	CYTH1	HIST1H2BG
PSMB7																ENOSF1		ZDHHC11	CYTH2	HIST1H2BM
PSMD10																ENPP1		ZDHHC21	CYTH3	HIST1H4D
PSMD7																ENPP4		ZFAND5	CYYR1	HIST2H2BE
PSME4																ENPP5		ZFP30	D2HGDH	HIVEP1
PSPH																ENSA		ZHX3	DAAM1	HIVEP2
PTCD1																ENTHD1		ZMYM3	DAB2IP	HLA-A
PTCD3																ENTPD1		ZMYM5	DAD1	HLA-DPA1
PTGS1																ENTPD4		ZNF100	DAG1	HMG20A
PTMA																ENY2		ZNF133	DAGLB	HMGA1
PTPN11																EOGT		ZNF165	DAP	HMGA2
PTPN12																EP300		ZNF213	DAP3	HMGB2
PTPN13																EP400		ZNF226	DAPK1	HMGCLL1
PTPRO																EPAS1		ZNF233	DARS2	HMGCS1
PURB																EPC2		ZNF248	DAXX	HMGXB4
PWWP2B																EPG5		ZNF253	DBF4	HMOX1
PXDN																EPHA2		ZNF254	DBN1	HN1
PXK																EPHA3		ZNF273	DBNDD1	HN1L
PYGO1																EPHA7		ZNF28	DBR1	HNRNPA0
QKI																EPHB4		ZNF283	DCAF11	HNRNPA1
QSER1																EPM2A		ZNF320	DCAF12	HNRNPA2B1
QTRTD1																EPM2AIP1		ZNF321P	DCAF15	HNRNPA3
RAB11FIP3																EPT1		ZNF329	DCAF5	HNRNPAB
RAB12																ERAP1		ZNF333	DCAKD	HNRNPC
RAB18																ERCC1		ZNF383	DCBLD2	HNRNPD
RAB1A																ERCC6		ZNF397	DCHS1	HNRNPDL
RAB26																ERGIC1		ZNF41	DCK	HNRNPF
RAB3GAP2																ERH		ZNF420	DCLK2	HNRNPH1
RAB40C																ERI1		ZNF433	DCPS	HNRNPL
RAB6B																ERI2		ZNF438	DCTN1	HNRNPM
RABGEF1																ERICH1		ZNF44	DCTPP1	HNRNPU
RABL6																ERLIN2		ZNF45	DCUN1D3	HNRNPUL1
RAC1																ERO1L		ZNF480	DCUN1D4	HOMER2
RAD18																ERP29		ZNF493	DCUN1D5	HOXA10
RAD21																ERP44		ZNF496	DDA1	HOXB3
RAF1																ERRFI1		ZNF500	DDIT4	HOXC6
RAI1																ESCO1		ZNF529	DDR1	HOXC8
RAI14																ESCO2		ZNF548	DDR2	HPRT1
RALGAPA2																ESF1		ZNF549	DDT	HPS3
RALGPS2																ETF1		ZNF557	DDX1	HPS4
RANBP2																ETNK1		ZNF561	DDX18	HRK
RAP2C																ETNK2		ZNF573	DDX24	HS2ST1
RAPGEF2																ETS1		ZNF583	DDX26B	HS3ST3B1
RAPH1																ETV1		ZNF587B	DDX28	HSBP1
RASAL2																ETV6		ZNF600	DDX39B	HSDL1
RASEF																EVI2B		ZNF611	DDX3Y	HSDL2
RAVER1																EVI5		ZNF624	DDX47	HSP90B1
RBBP4																EWSR1		ZNF625	DDX49	HSPA14
RBBP5																EXOC3		ZNF626	DDX5	HSPA1B
RBBP6																EXOC5		ZNF627	DDX51	HSPA4L
RBL1																EXOC7		ZNF638	DDX52	HSPA5
RBM15																EXOSC2		ZNF641	DDX56	HSPA8
RBM22																EXOSC6		ZNF669	DDX60L	HSPD1
RBM25																EXPH5		ZNF675	DECR1	HSPH1
RBM26																EXT1		ZNF684	DEDD	HUWE1
RBM27																EYA1		ZNF70	DEDD2	IAH1
RBM39																EYA4		ZNF700	DEF8	ICE1
RBM4																EZH1		ZNF701	DENND3	ID4
RBM41																EZH2		ZNF708	DENND4B	IDH1
RBM6																FAF1		ZNF713	DENND5B	IDI1
RBMS3																FAF2		ZNF717	DENR	IDS
RC3H2																FAIM		ZNF721	DEPDC1	IER3
RDH11																FAM102A		ZNF730	DEPDC1B	IFI16
RDH13																FAM105A		ZNF737	DERL2	IFI30
RELL1																FAM110A		ZNF786	DFFA	IFNAR1
REV1																FAM110C		ZNF789	DGCR2	IFNGR2
REV3L																FAM111B		ZNF791	DGKB	IFNLR1
RFXAP																FAM114A1		ZNF816	DGKD	IGF1R
RHBDD1																FAM115A		ZNF841	DGKE	IGF2
RHBDD3																FAM117B		ZNF845	DGKZ	IGF2BP1
RHBDF2																FAM118A		ZNF85	DHCR24	IGF2BP3
RHOU																FAM120A		ZNF98	DHCR7	IGFBP5
RICTOR																FAM126B		ZSCAN21	DHPS	IKZF4
RIF1																FAM127A		ZSCAN4	DHRS13	IL1R1
RIMKLB																FAM133A		ZUFSP	DHRS2	IL1RAP
RIMS1																FAM135A		ZWILCH	DHX16	IL21R
RIOK3																FAM13A		ZWINT	DHX29	IL6R
RLIM																FAM13B			DHX30	IL6ST
RLN1																FAM160A1			DHX33	ILF2
RMND1																FAM160B1			DHX34	ILF3
RNF115																FAM161A			DHX8	ILVBL
RNF145																FAM168A			DIABLO	IMMT
RNF150																FAM177A1			DIAPH3	IMPAD1
RNF165																FAM178A			DIDO1	INCENP
RNF170																FAM19A3			DIEXF	INO80D
RNF207																FAM208A			DIP2B	INSIG1
RNF213																FAM208B			DIRAS1	INSIG2
RNF34																FAM209A			DIXDC1	INSR
RNGTT																FAM214A			DKK1	INTS10
RNPC3																FAM214B			DKK3	INTS3
RORA																FAM216A			DLD	INTS4
RORB																FAM217B			DLG2	INTS6
RP11-169K16.9.1																FAM218A			DLGAP1	INTS7
RP11-20I23.8																FAM219B			DLGAP5	IP6K1
RP11-435D7.3																FAM221A			DLL1	IPMK
RPAIN																FAM222B			DLX2	IPO5
RPL14																FAM3C			DLX6	IPO7
RPL22																FAM46A			DMKN	IPO8
RPL23																FAM46C			DMRT2	IPO9
RPL35A																FAM49B			DMWD	IPPK
RPL37																FAM63A			DNA2	IQGAP1
RPL38																FAM65A			DNAH3	IQGAP2
RPL39																FAM69B			DNAH7	IQGAP3
RPL5																FAM78A			DNAH9	IRAK1
RPLP2																FAM83D			DNAJA1	IREB2
RPP14																FAM91A1			DNAJA2	IRF2BP1
RPS10																FAM98A			DNAJB11	IRF2BP2
RPS15A																FAM9B			DNAJB12	IRF4
RPS6KB1																FANCA			DNAJB14	IRF9
RRBP1																FANCM			DNAJB5	IRS1
RREB1																FAR1			DNAJC10	IRS2
RRP1																FARP1			DNAJC11	IST1
RSBN1																FARSB			DNAJC14	ITGA6
RSL1D1																FASTKD1			DNAJC21	ITGA8
RSRP1																FAT1			DNAJC27	ITGAV
RTTN																FBF1			DNAJC3	ITGB1
RUFY2																FBN1			DNAJC5	ITGB8
RUFY3																FBN2			DNAJC6	ITPK1
RUNX1																FBXL17			DNAJC9	ITPRIP
RUSC1-AS1																FBXL3			DNHD1	ITPRIPL2
SAP30L																FBXO11			DNM1	ITSN2
SAPCD1																FBXO21			DNM3	JADE1
SATB1																FBXO22			DNMBP	JAK1
SATB2																FBXO28			DNMT1	JARID2
SCAF11																FBXO3			DNMT3A	JMJD1C
SCAF4																FBXO30			DNPH1	JMJD4
SCARA3																FBXO33			DNTTIP1	JMY
SCD5																FBXO38			DNTTIP2	JPH3
SCFD1																FBXO42			DOC2A	JUN
SCGB3A2																FBXO45			DOCK11	JUNB
SCMH1																FBXO7			DOCK4	JUND
SCN11A																FBXO8			DOCK6	KANSL1
SCN1B																FBXO9			DOCK7	KANSL3
SCN4B																FBXW12			DOHH	KAT6A
SCNN1A																FBXW2			DOK3	KATNAL1
SCRN3																FBXW7			DOK4	KBTBD2
SCUBE3																FDFT1			DOLK	KBTBD6
SDCCAG8																FDX1			DOLPP1	KBTBD7
SEC14L1																FEM1B			DONSON	KCNJ2
SEC22C																FER			DPAGT1	KCNJ6
SEC61B																FEZ2			DPCD	KCTD10
SECISBP2																FGF1			DPF2	KCTD12
SECTM1																FGF13			DPH1	KCTD14
SEMA4D																FGF18			DPH2	KCTD15
SENP3																FGFR1			DPH3	KCTD20
SENP7																FGFR1OP			DPM2	KDELC2
SERAC1																FGFR1OP2			DPM3	KDELR1
SERPINB6																FHL5			DPP3	KDELR2
SESN2																FIGNL1			DPP7	KDM2A
SET																FITM2			DPPA4	KDM3B
SETD5																FJX1			DPT	KDM5A
SETD6																FKBP11			DPY19L1	KDM5B
SF1																FKBP14			DPYSL2	KDM5C
SF3B2																FKBP1A			DPYSL3	KDM6B
SFI1																FKBP2			DPYSL5	KDM7A
SFPQ																FKBP8			DR1	KDSR
SFXN1																FKTN			DRAM1	KHDRBS1
SFXN3																FLI1			DRAP1	KHSRP
SFXN4																FLNB			DRD1	KIAA0101
SGSH																FLRT2			DRG2	KIAA0226
SH3RF1																FLRT3			DROSHA	KIAA0232
SIKE1																FLT1			DSC2	KIAA0319L
SIRT4																FLVCR1			DSCC1	KIAA0355
SKI																FMN1			DSCR3	KIAA0368
SLC11A2																FMN2			DSE	KIAA0430
SLC12A6																FMNL2			DSEL	KIAA0895
SLC15A2																FMR1			DSG1	KIAA0907
SLC16A3																FN3K			DSN1	KIAA1033
SLC16A7																FNBP1			DSTN	KIAA1109
SLC19A2																FNBP4			DTNB	KIAA1147
SLC1A5																FNDC3A			DTWD2	KIAA1191
SLC20A1																FNDC3B			DTX3L	KIAA1217
SLC22A15																FNIP1			DTX4	KIAA1244
SLC22A25																FNIP2			DUOX1	KIAA1279
SLC22A3																FOCAD			DUS1L	KIAA1430
SLC25A16																FOLR1			DUSP1	KIAA1432
SLC25A27																FOSB			DUSP10	KIAA1468
SLC25A30																FOSL2			DUSP11	KIAA1549
SLC25A34																FOXB1			DUSP14	KIAA1598
SLC25A36																FOXK1			DUSP18	KIAA1715
SLC25A37																FOXK2			DUSP19	KIAA1919
SLC25A40																FOXN3			DUSP22	KIAA1958
SLC25A46																FOXP2			DUSP3	KIAA2018
SLC26A11																FRG1B			DUSP5	KIAA2026
SLC26A6																FRMD4A			DUSP6	KIDINS220
SLC26A7																FRMD6			DUSP8	KIF11
SLC2A14																FRRS1L			DUT	KIF13A
SLC2A3																FRS2			DYNC2H1	KIF14
SLC35D2																FRYL			DYNLRB1	KIF1C
SLC35E1																FSTL1			DYNLT1	KIF23
SLC35E2B																FSTL3			DYRK1B	KIF5B
SLC35E4																FSTL5			DYSF	KIF5C
SLC44A1																FTL			DZIP1	KLC1
SLC52A2																FTO			DZIP3	KLF10
SLC5A3																FUBP1			EAF1	KLF12
SLC6A14																FUCA1			EAPP	KLF13
SLC7A1																FUK			EARS2	KLF3
SLC7A11																FUS			EBAG9	KLF4
SLC7A5																FXR1			ECD	KLF5
SLC9A1																FYCO1			ECE2	KLF6
SLCO3A1																FZD1			ECHS1	KLHDC10
SLFN5																FZD3			ECI1	KLHDC3
SMAD1																FZD4			ECI2	KLHL15
SMAD2																FZD7			ECM2	KLHL20
SMAD4																G3BP1			EDA	KLHL24
SMARCA4																G3BP2			EDARADD	KLHL28
SMARCC2																G6PC3			EDC3	KLHL42
SMC3																G6PD			EDC4	KMT2A
SMC4																GAB1			EDEM2	KMT2C
SMC5																GABARAPL1			EDF1	KMT2D
SMCHD1																GABPB1			EDIL3	KMT2E
SMEK1																GABRB3			EDN1	KPNA2
SMIM14																GABRE			EEF1A2	KPNA3
SMN1																GAD1			EEF1B2	KPNA5
SMURF2																GALNT1			EEF1G	KPNA6
SNAP25																GALNT10			EEF2K	KPNB1
SNHG12																GALNT11			EEFSEC	KRAS
SNHG5																GALNT3			EFHD1	KRIT1
SNN																GALNT7			EFNA1	KRT10
SNRNP200																GAN			EFNB1	KRT14
SNRPA																GANC			EFNB2	KRT18
SNRPA1																GAPVD1			EFR3A	KRT80
SNRPN																GARNL3			EFTUD2	KTI12
SNW1																GART			EGLN1	KTN1
SOBP																GAS2L3			EGLN2	LAMA5
SOGA1																GATA6			EGR1	LAMC3
SON																GATAD2B			EHD1	LAMP1
SOS2																GATC			EHD2	LAMP2
SOX2																GCN1L1			EHD3	LAPTM4A
SOX4																GCNT2			EHD4	LARP4
SOX6																GCNT7			EID1	LARP4B
SP140L																GDA			EIF1	LATS1
SPAG11B																GDF11			EIF1AD	LATS2
SPAG9																GDF2			EIF1AX	LBR
SPDYE1																GDI2			EIF1B	LCA5
SPEN																GEN1			EIF2AK1	LCLAT1
SPG21																GFM1			EIF2AK4	LCOR
SPG7																GFOD1			EIF2B2	LCORL
SPIN2A																GFPT1			EIF2S2	LDHA
SPIRE2																GFPT2			EIF3D	LDLR
SPN																GGA1			EIF3G	LDOC1L
SPRY2																GGA2			EIF3J	LEMD2
SPSB1																GGA3			EIF3K	LENG8
SPTBN1																GGCT			EIF4B	LEPROT
SPTLC1																GHITM			EIF4EBP1	LGALSL
SPTLC3																GID4			EIF4ENIF1	LGR4
SQSTM1																GID8			EIF5	LHX4-AS1
SREBF2																GIGYF1			EIF5A	LIF
SRGAP1																GIGYF2			EIF5A2	LIG4
SRGAP2																GIT1			EIF6	LIMA1
SRRM2																GJA1			ELAVL1	LIMCH1
SRSF1																GKN1			ELAVL2	LIN28B
SRSF11																GLCCI1			ELAVL4	LIN7C
SRSF4																GLCE			ELF2	LIPA
SRSF7																GLDC			ELF4	LIPT1
SRSF8																GLDN			ELL	LITAF
SS18L1																GLG1			ELMO1	LMAN1
SSBP1																GLI2			ELMOD1	LMBR1
SSR3																GLIPR1			ELN	LMBR1L
ST3GAL3																GLMN			ELOVL4	LMF2
ST6GALNAC4																GLO1			ELOVL7	LMNB2
STARD13																GLOD4			ELTD1	LMO4
STAU2																GLRB			EMC10	LMO7
STK4																GLS			EMC4	LNPEP
STRBP																GLT8D1			EMC7	LONP2
STT3B																GLYR1			EMC8	LPAR2
STXBP4																GM2A			EMD	LPCAT1
STXBP5																GMCL1			EML1	LPGAT1
SUCLA2																GMEB1			EML3	LPP
SUDS3																GMPPA			EMP2	LRCH3
SUGP2																GMPPB			ENC1	LRP11
SUPT20H																GNA13			ENDOG	LRP12
SURF1																GNAI1			ENDOV	LRP6
SUZ12																GNAQ			ENGASE	LRP8
SYCP3																GNAS			ENHO	LRPPRC
SYMPK																GNAZ			ENO1	LRRC16A
SYNE2																GNB1L			ENOPH1	LRRC47
SYTL4																GNB2L1			ENPP2	LRRC58
SYVN1																GNG11			ENPP6	LRRC59
SZRD1																GNG5			ENTHD2	LSM11
TAB3																GNL1			ENTPD6	LSM14B
TAF15																GNL3L			ENTPD7	LSM8
TAF1C																GNPDA1			EPB41	LTBP1
TAF1D																GNPDA2			EPB41L2	LTN1
TAF9B																GNPNAT1			EPB41L3	LUC7L3
TAMM41																GOLGA1			EPB41L4A	LUZP1
TANC2																GOLGA4			EPB41L4B	LYN
TBC1D20																GOLGA5			EPC1	LZIC
TBC1D22A																GOLGA8A			EPCAM	LZTS2
TBC1D22B																GOLIM4			EPDR1	LZTS3
TBL1XR1																GOLM1			EPHA4	MACF1
TBRG1																GOLPH3			EPHB2	MACROD2
TBX3																GON4L			EPHX1	MAD2L1BP
TCF12																GOPC			EPHX2	MAF1
TCF25																GORASP2			EPHX4	MAGEB1
TCP11																GOSR1			EPN1	MAL2
TCTN1																GOT1L1			EPN2	MALT1
TEAD1																GP2			EPO	MAML1
TEFM																GPALPP1			EPOR	MAN1A1
TFDP2																GPANK1			EPRS	MAN1A2
TFPI																GPATCH2			EPS15	MAN2B1
TGDS																GPATCH2L			EPS15L1	MANBAL
TGFBR1																GPBP1L1			EPS8	MANEA
TGFBRAP1																GPC4			EPSTI1	MAP1A
TGIF1																GPCPD1			ERAL1	MAP1B
TGIF2																GPD1L			ERalpha(hsa)	MAP2
TGS1																GPHB5			ERAP2	MAP2K7
THOC2																GPI			ERBB2	MAP3K1
THRA																GPM6B			ERBB2IP	MAP3K2
THRAP3																GPR108			ERBB3	MAP3K7
TIMM8A																GPR133			ERC1	MAP3K8
TJP2																GPR135			ERCC2	MAP4
TLL1																GPR137C			ERCC4	MAP4K4
TM9SF4																GPR160			ERCC5	MAPK1
TMA7																GPR161			ERF	MAPK13
TMC5																GPR180			ERGIC2	MAPK14
TMC6																GPR63			ERGIC3	MAPK1IP1L
TMCC3																GPR65			ERI3	MAPK6
TMED10																GPRASP2			ERICH5	MAPK8IP3
TMED5																GPRIN3			ERLEC1	MAPRE1
TMEFF2																GPSM1			ERLIN1	MARCH5
TMEM102																GPX7			ERLINI(hsa)	MARCH7
TMEM106C																GRAMD3			ERMP1	MARCH8
TMEM136																GRB2			ERN1	MARCH9
TMEM144																GREB1L			ERO1LB	MARCKS
TMEM154																GRIA2			ESAM	MARCKSL1
TMEM189-UBE2V1																GRK4			ESD	MARK3
TMEM201																GRPEL2			ESPL1	MARS
TMEM216																GRTP1			ESR1	MAT2A
TMEM241																GSE1			ESRP1	MAT2B
TMEM25																GSK3A			ESRRG	MATR3
TMEM256																GSK3B			ESYT1	MAVS
TMEM260																GSKIP			ESYT2	MAX
TMEM43																GSPT1			ETS2	MAZ
TMEM44																GSPT2			ETV3	MBD3
TMEM63A																GSTCD			ETV5	MBD4
TMEM74																GSTM2			EVC	MBD6
TMEM86B																GSTM3			EVL	MBNL1
TMF1																GTF2A1			EVX2	MBNL2
TMTC3																GTF2A2			EXD3	MBTPS1
TMTC4																GTF2F1			EXO1	MCC
TMX3																GTF2H1			EXOC2	MCFD2
TNFRSF10A																GTF2H2			EXOC4	MCL1
TNFSF11																GTF2H3			EXOC6	MCM4
TNFSF15																GTF2I			EXTL3	MCM6
TNKS2																GTF3C4			EYA3	MCM8
TNPO1																GTF3C6			EZR	MCMBP
TNPO2																GTPBP2			F11R	MCTP2
TNRC18																GTPBP8			F2R	MDFIC
TNRC6A																GTSE1			F8	MDH1
TNRC6B																GUCY1B3			FADD	MDK
TNS1																GUK1			FADS1	MDM2
TOB2																GXYLT1			FADS2	MDM4
TOP2A																GYS1			FADS3	ME3
TOR1AIP1																H2AFZ			FAH	MED1
TOR3A																H3F3B			FAM101B	MED13
TOX3																H6PD			FAM102B	MED13L
TP53																HAL			FAM103A1	MED14
TP53RK																HARS2			FAM104A	MED17
TP73																HAT1			FAM109A	MED26
TPGS2																HAUS2			FAM120AOS	MED28
TPP1																HBP1			FAM120B	MED29
TPR																HCCS			FAM120C	MED6
TRA2A																HCFC1			FAM122A	MED8
TRAF4																HCFC2			FAM122B	MEF2A
TRAK1																HCLS1			FAM126A	MEF2D
TRAM2																HDAC2			FAM127B	MEGF9
TRAPPC10																HDAC3			FAM127C	MELK
TRAPPC13																HDDC2			FAM129A	MEPCE
TRIM29																HDGFRP3			FAM129B	MESDC2
TRIM38																HDLBP			FAM134A	MET
TRIM4																HEATR1			FAM134C	METAP2
TRIM65																HEATR6			FAM136A	METTL3
TRIO																HEBP2			FAM160A2	MEX3C
TRMT10B																HECA			FAM160B2	MFHAS1
TRMT61B																HECTD1			FAM162A	MFNG
TRPC3																HECTD2			FAM167A	MFSD8
TRPS1																HECTD3			FAM168B	MFSD9
TSC1																HECTD4			FAM171A1	MGAT4A
TSC22D2																HECW2			FAM171B	MGEA5
TSR1																HEG1			FAM173A	MGST3
TTBK2																HELB			FAM174A	MIB1
TTC14																HELLS			FAM174B	MICAL3
TTC17																HELZ			FAM175B	MID1
TTC27																HERC1			FAM179A	MID1IP1
TTC3																HERC4			FAM179B	MIDN
TTI1																HERPUD1			FAM181B	MIER1
TTLL3																HES4			FAM188A	MIER2
U2AF1																HEXB			FAM189B	MIER3
U2SURP																HGS			FAM192A	MIF
UACA																HHAT			FAM193A	MINK1
UBA6																HIBCH			FAM193B	MIS18BP1
UBALD2																HIC1			FAM195A	MKL2
UBAP2																HIC2			FAM195B	MKLN1
UBE2I																HIGD2A			FAM199X	MKNK2
UBE2K																HIP1			FAM19A2	MKRN2
UBE2L3																HIPK1			FAM20A	MLK4
UBE2Z																HIPK2			FAM20C	MLLT3
UBN1																HIPK3			FAM210B	MLLT6
UBQLN4																HIST1H2AE			FAM213A	MLXIP
UBR4																HIST1H2BD			FAM213B	MMD
UBXN2A																HIST1H2BG			FAM219A	MMS22L
UCK1																HIST1H2BM			FAM21A	MN1
UGP2																HIST1H4D			FAM35A	MNT
UHRF1BP1L																HIST2H2BE			FAM43A	MOB1B
UNC13A																HIVEP1			FAM45A	MOB4
UNC45A																HIVEP2			FAM47E-STBD1	MOCS3
URGCP																HLA-A			FAM49A	MORF4L1
URI1																HLA-DPA1			FAM50A	MORF4L2
USP1																HLA-DQA1			FAM50B	MPHOSPH9
USP10																HMBOX1			FAM53B	MPP5
USP12																HMCN1			FAM53C	MPRIP
USP25																HMG20A			FAM60A	MPV17
USP28																HMGA1			FAM63B	MPZL1
USP31																HMGA2			FAM73A	MRFAP1
USP32																HMGB2			FAM76A	MRPL3
USP33																HMGCLL1			FAM76B	MRPL34
USP34																HMGCS1			FAM79B(hsa)	MRPS16
USP4																HMGXB4			FAM81A	MRPS27
USP42																HMOX1			FAM83B	MRPS30
USP47																HN1			FAM83G	MRPS31
USP53																HN1L			FAM83H	MSH2
VANGL1																HNF1B			FAM84B	MSH6
VAPB																HNRNPA0			FAM89A	MSI2
VAV3																HNRNPA1			FAM8A1	MSL1
VEZT																HNRNPA2B1			FAM96A	MSL2
VGLL4																HNRNPA3			FAM96B	MSN
VHL																HNRNPAB			FAM98B	MST1R
VMA21																HNRNPC			FAN1	MT4
VMP1																HNRNPD			FANCD2	MTCH2
VPS13B																HNRNPDL			FANCI	MT-CO3
VPS13C																HNRNPF			FARP2	MTDH
VPS13D																HNRNPH1			FARSA	MTF1
VPS8																HNRNPL			FAS	MTF2
VTI1A																HNRNPM			FASN	MTHFR
VWA8																HNRNPR			FASTK	MTMR10
VWDE																HNRNPU			FASTKD5	MTMR12
WASF1																HNRNPUL1			FAT3	MTMR2
WBP1L																HO-1(hsa)			FAT4	MTMR9
WDR11																HOMER2			FAU	MT-ND1
WDR4																HOXA10			FBL	MTOR
WDR41																HOXA13			FBLIM1	MTPN
WDR61																HOXB2			FBLN1	MTR
WDR74																HOXB3			FBRS	MTRF1
WDR90																HOXB6			FBRSL1	MTRNR2L12
WNK1																HOXC6			FBXL14	MTUS1
WSB1																HOXC8			FBXL16	MTX3
WSB2																HOXC9			FBXL19	MUM1
XRCC2																HPRT1			FBXL20	MVB12B
XRCC5																HPS3			FBXL5	MYC
XXYLT1																HPS4			FBXL6	MYCBP
YBEY																HRK			FBXL7	MYCBP2
YIPF2																HS2ST1			FBXO10	MYH9
YIPF3																HS3ST3B1			FBXO17	MYLIP
YKT6																HSBP1			FBXO31	MYLK
YLPM1																HSDL1			FBXO32	MYO10
YTHDC1																HSDL2			FBXO34	MYO19
ZAK																HSF5			FBXO41	MYO1B
ZBTB4																HSFY2			FBXO46	MYO1C
ZBTB40																HSP90B1			FBXO48	MYO1D
ZBTB41																HSPA14			FBXO5	MYO1E
ZBTB47																HSPA1B			FBXO6	MYO5A
ZBTB7A																HSPA4L			FBXW11	MYOF
ZC3H11A																HSPA5			FBXW5	MYPOP
ZC3H6																HSPA8			FBXW9	MZT1
ZC3H7B																HSPD1			FCAR	N4BP2L2
ZCCHC2																HSPH1			FCF1	NA
ZCCHC6																HUWE1			FCHO2	NAA15
ZCCHC7																IAH1			FDPS	NAA25
ZCCHC8																ICE1			FDXR	NAA30
ZDHHC11																ICK			FEM1A	NAA50
ZEB2																ID2			FEM1C	NACC2
ZFAND6																ID4			FEN1	NAF1
ZFHX3																IDH1			FERMT2	NAMPT
ZFYVE16																IDI1			FERMT3	NANP
ZHX3																IDS			FES	NAP1L2
ZKSCAN1																IER3			FETUB	NAPEPLD
ZMYM2																IFFO1			FGD3	NARS
ZMYM5																IFFO2			FGD4	NASP
ZNF10																IFI16			FGD5	NAT8L
ZNF100																IFI30			FGD6	NAV1
ZNF107																IFIT5			FGF2	NBAS
ZNF12																IFNA1			FGF9	NBEA
ZNF124																IFNAR1			FGFBP1	NBEAL1
ZNF131																IFNGR2			FGFR2	NBEAL2
ZNF133																IFNLR1			FGFR3	NBN
ZNF160																IFT27			FGFRL1	NBR1
ZNF165																IGF1R			FHDC1	NCAPD2
ZNF195																IGF-1R(hsa)			FHL1	NCAPG
ZNF207																IGF2			FHL2	NCBP1
ZNF213																IGF2BP1			FHOD1	NCDN
ZNF22																IGF2BP3			FIGN	NCEH1
ZNF224																IGFBP5			FILIP1L	NCKAP1
ZNF233																IGFLR1			FITM1	NCL
ZNF254																IGJ			FIZ1	NCOA1
ZNF264																IGLL5			FKBP15	NCOA2
ZNF273																IKZF4			FKBP3	NCOR2
ZNF274																IL12A			FKBP4	NDE1
ZNF277																IL1R1			FLAD1	NDRG1
ZNF28																IL1RAP			FLCN	NDUFA13
ZNF280B																IL21R			FLG	NDUFA5
ZNF292																IL6R			FLII	NDUFAF3
ZNF30																IL6ST			FLNA	NDUFAF4
ZNF304																IL7R			FLNC	NDUFC2
ZNF321P																ILF2			FLOT1	NDUFS8
ZNF333																ILF3			FLOT2	NDUFV3
ZNF346																ILVBL			FLT3LG	NEDD4
ZNF430																IMMT			FLT4	NEDD8
ZNF44																IMPAD1			FMNL3	NEFL
ZNF451																INCENP			FN1	NEK4
ZNF493																ING3			FN3KRP	NEK7
ZNF500																INO80D			FNBP1L	NEMF
ZNF518A																INPP5D			FNDC1	NEO1
ZNF532																INSIG1			FNDC4	NET1
ZNF567																INSIG2			FNTA	NETO2
ZNF573																INSR			FNTB	NF1
ZNF580																INTS10			FOS	NF2
ZNF583																INTS3			FOSL1	NFAT5
ZNF611																INTS4			FOXA1	NFATC2IP
ZNF618																INTS6			FOXC1	NFATC3
ZNF638																INTS7			FOXC2	NFE2L2
ZNF641																IP6K1			FOXF2	NFE2L3
ZNF675																IPMK			FOXJ2	NFIA
ZNF692																IPO11			FOXJ3	NFIB
ZNF70																IPO5			FOXM1	NFIC
ZNF700																IPO7			FOXN2	NFKBIA
ZNF708																IPO8			FOXN4	NFKBIZ
ZNF713																IPO9			FOXO1	NFX1
ZNF786																IPP			FOXO3	NFYA
ZNF805																IPPK			FOXO6	NFYC
ZNF816																IQCA1			FOXP1	NGRN
ZNF827																IQGAP1			FOXP4	NHLRC2
ZNF85																IQGAP2			FOXRED1	NIN
ZSCAN29																IQGAP3			FPGS	NIPA1
ZSCAN4																IRAK1			FPGT	NIPA2
																IRAK3			FRAT2	NIPAL1
																IRAK4			FRK	NIPBL
																IREB2			FRMD3	NIPSNAP1
																IRF2BP1			FRMPD3	NISCH
																IRF2BP2			FRY	NKTR
																IRF4			FSCB	NKX3-1
																IRF6			FSCN1	NLN
																IRF9			FSD1L	NME1
																IRS1			FST	NME3
																IRS2			FTCD	NME6
																ISL1			FTH1	NMNAT1
																IST1			FTSJ3	NMT2
																ISY1-RAB43			FUBP3	NODAL
																ITGA6			FUCA2	NOL4L
																ITGA8			FUNDC2	NOLC1
																ITGAV			FURIN	NOP10
																ITGB1			FUT10	NOP56
																ITGB8			FUT11	NOP9
																ITM2B			FUT4	NOTCH1
																ITPK1			FUT8	NOTCH2
																ITPRIP			FXYD2	NPAS2
																ITPRIPL1			FYN	NPAT
																ITPRIPL2			FYTTD1	NPC1
																ITSN2			FZD10	NPDC1
																JADE1			FZD2	NPEPPS
																JAG2			FZD5	NPLOC4
																JAK1			FZD6	NPNT
																JAK2			FZR1	NPTN
																JAK3			G0S2	NPTX1
																JAKMIP2			G2E3	NR1D2
																JARID2			GAA	NR2C1
																JMJD1C			GABARAPL2	NR2C2
																JMJD4			GABBR1	NR2F1
																JMY			GABRA6	NR2F6
																JPH3			GAD2	NR3C1
																JUN			GAL3ST3	NR4A1
																JUNB			GALC	NR5A2
																JUND			GALK1	NRAS
																KANSL1			GALNT2	NRBF2
																KANSL1L			GALNT5	NRBP1
																KANSL3			GANAB	NRD1
																KAT2B			GAPDH	NRDE2
																KAT6A			GAREM	NRG1
																KATNAL1			GARS	NRP1
																KBTBD2			GAS1	NSD1
																KBTBD6			GAS7	NSDHL
																KBTBD7			GAS8	NSFL1C
																KCNAB2			GATA2	NSMF
																KCND3			GATA3	NSUN4
																KCNH5			GATAD1	NT5DC1
																KCNJ14			GATAD2A	NT5DC2
																KCNJ2			GATM	NT5DC3
																KCNJ5			GBA2	NUAK1
																KCNJ6			GBAS	NUAK2
																KCNN3			GBE1	NUCKS1
																KCNRG			GBF1	NUDT4
																KCTD10			GBP2	NUF2
																KCTD12			GBP3	NUFIP2
																KCTD13			GBX1	NUMA1
																KCTD14			GCA	NUMBL
																KCTD15			GCC1	NUP133
																KCTD20			GCC2	NUP153
																KCTD7			GCDH	NUP155
																KDELC2			GCLM	NUP160
																KDELR1			GCNT1	NUP188
																KDELR2			GCNT4	NUP205
																KDM2A			GCSAM	NUP210
																KDM3B			GDAP2	NUP43
																KDM4B			GDE1	NUP93
																KDM5A			GDF9	NUP98
																KDM5B			GDI1	NUPL1
																KDM5C			GDNF	NXPE3
																KDM6B			GDPGP1	OAS3
																KDM7A			GEMIN4	OAZ1
																KDSR			GEMIN5	OBSCN
																KHDRBS1			GEMIN7	ODC1
																KHSRP			GET4	OGFOD1
																KIAA0101			GFER	OGFRL1
																KIAA0141			GFM2	OGT
																KIAA0226			GFOD2	OLFM4
																KIAA0232			GFRA1	ONECUT2
																KIAA0247			GGCX	ORC2
																KIAA0319L			GGNBP2	ORC5
																KIAA0355			GGPS1	ORC6
																KIAA0368			GHR	OSBP
																KIAA0430			GIMAP6	OSBP2
																KIAA0895			GINM1	OSBPL10
																KIAA0907			GINS1	OSBPL3
																KIAA1033			GINS3	OSBPL8
																KIAA1109			GINS4	OTUD4
																KIAA1147			GIPC1	OTUD7B
																KIAA1191			GIT2	OTULIN
																KIAA1217			GJC1	OXA1L
																KIAA1244			GK5	OXCT1
																KIAA1279			GLB1	OXR1
																KIAA1430			GLB1L3	OXSR1
																KIAA1432			GLE1	PA2G4
																KIAA1456			GLRA3	PABPC1
																KIAA1468			GLRX3	PABPC3
																KIAA1549			GLRX5	PABPN1
																KIAA1551			GLUD1	PACRGL
																KIAA1598			GLUD2	PAFAH1B2
																KIAA1683			GLUL	PAFAH1B3
																KIAA1715			GMDS	PAG1
																KIAA1731			GMFB	PAK1
																KIAA1919			GMFG	PALM2-AKAP2
																KIAA1958			GMNN	PAN3
																KIAA2018			GMPS	PANK3
																KIAA2026			GNA11	PANK4
																KIDINS220			GNA12	PAPD4
																KIF11			GNAI2	PAPD7
																KIF13A			GNAI3	PAPPA
																KIF14			GNB1	PARP1
																KIF15			GNB2	PARP16
																KIF1C			GNB4	PARVA
																KIF23			GNB5	PATL1
																KIF5B			GNG12	PATZ1
																KIF5C			GNG5P2	PBRM1
																KIFC3			GNL3	PBX1
																KLB			GNPTAB	PBX2
																KLC1			GNS	PBX3
																KLF10			GOLGA2	PBXIP1
																KLF12			GOLGA3	PCBP1
																KLF13			GOLGA8B	PCBP2
																KLF3			GOLGB1	PCDH18
																KLF4			GOLPH2(hsa)	PCDH7
																KLF5			GOLPH3L	PCDH9
																KLF6			GOLT1B	PCF11
																KLHDC10			GORAB	PCGF3
																KLHDC3			GP5	PCMTD1
																KLHDC4			GPAA1	PCNXL2
																KLHL15			GPAM	PCNXL4
																KLHL20			GPATCH3	PCSK6
																KLHL24			GPATCH8	PDCD4
																KLHL28			GPBP1	PDE4B
																KLHL29			GPC3	PDE4DIP
																KLHL42			GPD2	PDE7A
																KLK13			GPHN	PDIA6
																KMT2A			GPM6A	PDIK1L
																KMT2C			GPN1	PDK1
																KMT2D			GPN2	PDLIM1
																KMT2E			GPNMB	PDS5A
																KNOP1			GPR107	PDXDC1
																KNTC1			GPR137	PDZD11
																KPNA2			GPR137B	PDZD2
																KPNA3			GPR143	PDZD8
																KPNA5			GPR151	PEA15
																KPNA6			GPR157	PEG10
																KPNB1			GPR158	PELI1
																KRAS			GPR176	PELO
																KRIT1			GPR25	PERP
																KRR1			GPR27	PEX1
																KRT10			GPR4	PEX13
																KRT14			GPR45	PEX19
																KRT18			GPR56	PEX2
																KRT80			GPR75-ASB3	PEX3
																KRTAP4-5			GPR85	PEX5L
																KTI12			GPRASP1	PFAS
																KTN1			GPRC5A	PFKFB2
																L1CAM			GPRIN1	PFKM
																L3MBTL4			GPSM2	PFN1
																LACC1			GPT2	PFN2
																LACTB2			GPX8	PGAP1
																LAMA5			GRAMD1A	PGD
																LAMB1			GRAMD1B	PGF
																LAMC3			GRAMD4	PGK1
																LAMP1			GRB10	PGM2L1
																LAMP2			GRB7	PGR
																LAP3			GREB1	PGRMC1
																LAPTM4A			GREM1	PGRMC2
																LARP1B			GRHL2	PHACTR2
																LARP4			GRIN1	PHAX
																LARP4B			GRINA	PHC3
																LARP6			GRIP1	PHF10
																LATS1			GRK6	PHF12
																LATS2			GRM4	PHF13
																LBR			GRN	PHF16
																LCA5			GRPEL1	PHF20
																LCLAT1			GRSF1	PHF20L1
																LCOR			GSC	PHF3
																LCORL			GSDMD	PHGDH
																LDHA			GSN	PHIP
																LDLR			GSR	PHKA1
																LDOC1L			GSTK1	PHLDA1
																LEMD2			GSTO1	PHLDB2
																LENG8			GSTP1	PHLPP2
																LEPROT			GTF2B	PHTF2
																LGALSL			GTF2E1	PI4KB
																LGR4			GTF2IRD1	PIAS2
																LHX4-AS1			GTF3A	PIAS4
																LIF			GTF3C1	PIEZO1
																LIG3			GTF3C2	PIGX
																LIG4			GTF3C3	PIK3C2A
																LIMA1			GTF3C5	PIK3C2B
																LIMCH1			GTPBP1	PIK3C3
																LIMK2			GTPBP10	PIK3CB
																LIN28B			GTPBP3	PIK3CD
																LIN7C			GTPBP4	PIK3CG
																LIPA			GTSF1L	PIK3R2
																LIPT1			GUCD1	PIK3R3
																LITAF			GUCY1A3	PIKFYVE
																LMAN1			GUSB	PILRB
																LMBR1			GYG1	PIM2
																LMBR1L			H1FX	PIP4K2A
																LMBRD2			H2AFV	PIP5K1A
																LMF2			H2AFX	PIP5K1C
																LMNB2			H2AFY	PITPNA
																LMO3			H2AFY2	PITPNB
																LMO4			H2BFS	PITRM1
																LMO7			H3F3C	PITX1
																LNPEP			HACE1	PJA2
																LNX1			HACL1	PKDCC
																LONP2			HADHA	PKIA
																LPAR2			HADHB	PKM
																LPCAT1			HAND1	PKN2
																LPCAT3			HAPLN3	PLA2R1
																LPCAT4			HARS	PLAA
																LPGAT1			HAS2	PLAG1
																LPP			HAUS1	PLAGL2
																LPPR4			HAUS8	PLAT
																LRCH3			HAVCR1	PLCB4
																LRFN1			HBS1L	PLCG1
																LRP11			HCN2	PLCXD1
																LRP12			HDAC4	PLEK
																LRP6			HDAC6	PLEKHA3
																LRP8			HDAC7	PLEKHA6
																LRPPRC			HDGF	PLEKHB2
																LRR1			HDHD1	PLEKHF2
																LRRC14			HDX	PLEKHH1
																LRRC16A			HEATR2	PLK1S1
																LRRC37A2			HEATR3	PLOD2
																LRRC47			HEATR5A	PLXNA1
																LRRC58			HEATR5B	PLXNA2
																LRRC59			HELZ2	PLXNB2
																LRRFIP1			HEMGN	PM20D2
																LSM1			HEPACAM2	PMAIP1
																LSM11			HERPUD2	PMP22
																LSM14B			HES1	PNISR
																LSM5			HES6	PNKP
																LSM8			HEXIM1	PNMA5
																LTBP1			HEY1	PNP
																LTN1			HEY2	PNRC1
																LUC7L3			HGF	POC1B-GALNT4
																LUZP1			HGSNAT	POFUT1
																LXN			HIAT1	POGZ
																LYN			HIATL1	POLD3
																LYRM5			HIBADH	POLDIP3
																LYST			HID1	POLH
																LZIC			HIF1A	POLR1A
																LZTS2			HIF1AN	POLR1B
																LZTS3			HIF3A	POLR2A
																MACF1			HIGD1A	POLR3A
																MACROD2			HINT1	POM121
																MAD2L1BP			HINT3	POMGNT1
																MAF1			HIP1R	POMGNT2
																MAGEB1			HIRA	POMT1
																MAGI1			HIRIP3	POMT2
																MAL2			HIST1H1A	PON2
																MALT1			HIST1H1B	POT1
																MAMDC2			HIST1H1C	POU2F1
																MAML1			HIST1H1D	POU2F2
																MAML2			HIST1H1E	POU3F3
																MAN1A1			HIST1H2AB	PPAP2B
																MAN1A2			HIST1H2AC	PPARA
																MAN2B1			HIST1H2AD	PPARGC1B
																MANBAL			HIST1H2AG	PPAT
																MANEA			HIST1H2AH	PPDPF
																MANF			HIST1H2AJ	PPFIA1
																MAP1A			HIST1H2BB	PPHLN1
																MAP1B			HIST1H2BC	PPIB
																MAP2			HIST1H2BH	PPIF
																MAP2K7			HIST1H2BL	PPIL1
																MAP3K1			HIST1H2BO	PPIL4
																MAP3K13			HIST1H3B	PPM1A
																MAP3K2			HIST1H3C	PPM1B
																MAP3K7			HIST1H3D	PPM1L
																MAP3K8			HIST1H3E	PPP1R10
																MAP4			HIST1H3F	PPP1R12A
																MAP4K4			HIST1H3G	PPP1R15B
																MAP9			HIST1H3H	PPP1R18
																MAPK1			HIST1H3I	PPP1R2
																MAPK13			HIST1H3J	PPP1R3A
																MAPK14			HIST1H4A	PPP1R9B
																MAPK1IP1L			HIST1H4B	PPP2CA
																MAPK6			HIST1H4C	PPP2CB
																MAPK8IP3			HIST1H4E	PPP2R1A
																MAPKAPK3			HIST1H4F	PPP2R1B
																MAPRE1			HIST1H4H	PPP2R2A
																MARCH5			HIST1H4L	PPP2R5E
																MARCH7			HIST2H2BF	PPP3CA
																MARCH8			HIST3H2A	PPP3CB
																MARCH9			HIST3H2BB	PPP3R1
																MARCKS			HIST4H4	PPP4R2
																MARCKSL1			HIVEP3	PPP6C
																MARK3			HK1	PPP6R2
																MARS			HK2	PPRC1
																MARVELD3			HKR1	PPT1
																MASTL			HLA-B	PPTC7
																MAT2A			HLA-C	PRC1
																MAT2B			HLTF	PRCC
																MATR3			HM13	PRDM1
																MAVS			HMG20B	PRDM2
																MAX			HMGB1	PRDM5
																MAZ			HMGB3	PRDX1
																MBD3			HMGCR	PREPL
																MBD4			HMGN4	PRKAA1
																MBD6			HMGXB3	PRKAB2
																MBNL1			HMOX2	PRKACB
																MBNL2			HNF4A	PRKAR1A
																MBTPS1			HNMT	PRKAR2A
																MCC			HNRNPA1L2	PRKCD
																MCFD2			HNRNPH2	PRKCE
																MCL1			HNRNPH3	PRKD3
																MCM4			HNRNPK	PRKDC
																MCM6			HNRNPLL	PRKRA
																MCM8			HNRNPUL2	PROSER1
																MCMBP			HOMER3	PRPF38B
																MCTP2			HOMEZ	PRPF40A
																MDFIC			HOOK1	PRPF8
																MDH1			HOXA1	PRR11
																MDK			HOXA3	PRR14L
																MDM2			HOXA5	PRRC1
																MDM4			HOXA7	PRRC2C
																MDN1			HOXA9	PRRG4
																ME1			HOXB13	PRTG
																ME3			HOXB5	PRUNE2
																MECOM			HOXB7	PSAT1
																MED1			HOXC11	PSD3
																MED13			HOXC4	PSKH1
																MED13L			HOXC5	PSMA3
																MED14			HOXD1	PSMA4
																MED17			HOXD10	PSMB2
																MED26			HOXD11	PSMB5
																MED28			HP1BP3	PSMB7
																MED29			HPN	PSMB8
																MED31			HPS1	PSMC6
																MED6			HPS5	PSMD10
																MED7			HPS6	PSMD12
																MED8			HPX	PSMD3
																MEDAG			HRH1	PSMD6
																MEF2A			HRH4	PSMD7
																MEF2D			HRSP12	PSME3
																MEGF6			HS1BP3	PSME4
																MEGF9			HS3ST5	PTAR1
																MEIS2			HS6ST2	PTBP1
																MELK			HS6ST3	PTBP3
																MEPCE			HSBP1L1	PTCD3
																MESDC2			HSD17B12	PTCH1
																MESP2			HSD17B4	PTEN
																MET			HSF1	PTGS2
																METAP2			HSP90AA1	PTMA
																METTL20			HSP90AB1	PTP4A1
																METTL3			HSPA12A	PTPN1
																METTL7A			HSPA12B	PTPN11
																MEX3C			HSPA13	PTPN12
																MFGE8			HSPA1A	PTPN13
																MFHAS1			HSPA4	PTPN14
																MFNG			HSPA9	PTPN3
																MFSD1			HSPB1	PTPN4
																MFSD8			HSPB7	PTPN6
																MFSD9			HSPE1	PTPRF
																MGAM			HSPG2	PTPRJ
																MGAT4A			HTR1B	PUM1
																MGEA5			HTR2C	PUM2
																MGST3			HTR6	PURB
																MIB1			HTRA2	PWWP2A
																MIB2			HTT	PWWP2B
																MICAL3			HUS1	PXDN
																MICALL1			HYAL2	PXK
																MID1			HYOU1	PXYLP1
																MID1IP1			HYPK	PYCR2
																MIDN			HZGJ	PYGO1
																MIER1			IAPP	QKI
																MIER2			IARS	QSER1
																MIER3			IARS2	QTRTD1
																MIF			IBA57	RAB10
																MINK1			IBTK	RAB11A
																MINPP1			ICA1L	RAB11FIP1
																MIS12			ICMT	RAB11FIP2
																MIS18BP1			ICOSLG	RAB11FIP3
																MKL2			ICT1	RAB12
																MKLN1			ID1	RAB14
																MKNK1			ID3	RAB18
																MKNK2			IDE	RAB1A
																MKRN2			IDH2	RAB21
																MLH3			IDH3G	RAB22A
																MLK4			IER2	RAB30
																MLLT3			IER3IP1	RAB31
																MLLT6			IER5	RAB3D
																MLXIP			IER5L	RAB3GAP2
																MMAA			IFI27L1	RAB3IP
																MMD			IFI35	RAB40C
																MMGT1			IFI44L	RAB5A
																MMP7			IFITM10	RAB5B
																MMRN2			IFITM2	RAB7A
																MMS22L			IFNAR2	RAB8B
																MN1			IFRD1	RAB9A
																MNT			IFRD2	RABEP1
																MOB1B			IFT122	RABGEF1
																MOB3B			IFT172	RABL6
																MOB4			IFT57	RAC1
																MOCS3			IGDCC3	RACGAP1
																MORF4L1			IGDCC4	RAD21
																MORF4L2			IGF2BP2	RAD23B
																MOSPD2			IGF2R	RAD51D
																MPC2			IGFBP3	RAF1
																MPHOSPH9			IGFBP4	RAI1
																MPP5			IGFBP7	RAI14
																MPRIP			IGFBPL1	RALGAPA2
																MPV17			IGSF10	RALGPS1
																MPZL1			IGSF3	RALGPS2
																MR1			IKBIP	RALY
																MRC2			IKBKAP	RANBP2
																MRE11A			IKBKB	RANBP6
																MRFAP1			IKZF2	RANBP9
																MRGPRX1			IKZF3	RAP2B
																MROH7			IL10RB	RAP2C
																MRPL23			IL11	RAPGEF2
																MRPL3			IL11RA	RAPGEFL1
																MRPL34			IL13RA1	RAPH1
																MRPL38			IL13RA2	RARG
																MRPL45			IL15	RASA1
																MRPS16			IL18	RASA2
																MRPS27			IL1A	RASEF
																MRPS30			IL1RN	RASGEF1B
																MRPS31			IL24	RASSF8
																MRPS36			IL2RB	RAVER1
																MRPS5			IL32	RB1CC1
																MS4A3			ILK	RBBP4
																MSH2			ILKAP	RBBP5
																MSH6			IMP3	RBBP6
																MSI2			IMP4	RBBP7
																MSL1			IMPDH1	RBFOX2
																MSL2			IMPDH2	RBL1
																MSLN			INF2	RBM12
																MSN			ING1	RBM12B
																MST1R			INHBA	RBM15
																MT4			INHBB	RBM18
																MTBP			INHBC	RBM19
																MTCH1			INIP	RBM22
																MTCH2			INO80	RBM25
																MT-CO3			INO80C	RBM26
																MTDH			INO80E	RBM27
																MTF1			INPP4A	RBM33
																MTF2			INPP4B	RBM39
																MTHFR			INPP5A	RBM4
																MTHFSD			INPP5B	RBM47
																MTIF3			INPP5E	RBM6
																MTMR10			INPP5F	RBMS1
																MTMR12			INPP5K	RBMXL1
																MTMR2			INPPL1	RBPJ
																MTMR3			INTS1	RC3H2
																MTMR7			INTS12	RCE1
																MTMR9			INTS5	RCOR1
																MT-ND1			INTU	RDH11
																MTO1			INVS	RDH13
																MTOR			IPO13	RDX
																MTPN			IPO4	REEP5
																MTR			IQCG	RELT
																MTRF1			IQCH	RER1
																MTRNR2L1			IQCJ-SCHIP1	RERE
																MTRNR2L12			IRAK2	REST
																MTUS1			IRF1	REV1
																MTX3			IRF2BPL	REV3L
																MUC3A			IRF3	RFC1
																MUC6			IRGQ	RFK
																MUM1			IRS4	RFWD2
																MUSK			IRX3	RFX7
																MUT			ISCU	RGL2
																MVB12B			ISG20	RGMB
																MX1			ISG20L2	RGS5
																MXI1			ISLR	RHBDD1
																MYB			ISOC1	RHBDD3
																MYC			ISY1	RHBDF2
																MYCBP			ISYNA1	RHOBTB1
[truncated: 2,881 more rows]

## Sheet: EXO_GOOD_UP_KEGG
KEGG pathway	p-value	#genes	#miRNAs
Proteoglycans in cancer	1.49905e-09	56	3
Viral carcinogenesis	8.91938e-09	59	6
Glioma	2.52275e-06	30	6
Chronic myeloid leukemia	5.74002e-06	34	4
MicroRNAs in cancer	0.00015646	26	4
Non-small cell lung cancer	0.000336711	21	2
Renal cell carcinoma	0.00401365	23	3
Prostate cancer	0.00430643	33	3
Adherens junction	0.00443796	19	4
Central carbon metabolism in cancer	0.00474193	19	3
Other types of O-glycan biosynthesis	0.00584677	9	2
Pancreatic cancer	0.00721143	27	3
Lysine degradation	0.0098436	12	3
TGF-beta signaling pathway	0.0104427	25	3
FoxO signaling pathway	0.011004	38	2
Colorectal cancer	0.0133329	13	2
p53 signaling pathway	0.0270988	21	3
Signaling pathways regulating pluripotency of stem cells	0.0329711	36	2
Endometrial cancer	0.0338806	15	2
Small cell lung cancer	0.0357087	21	1
mTOR signaling pathway	0.0407914	15	2
Pathways in cancer	0.042331	77	2

## Sheet: EXO_GOOD_DW_TARBASE
hsa-let-7a-5p	hsa-let-7d-5p	hsa-let-7e-5p	hsa-let-7f-5p	hsa-let-7g-5p	hsa-miR-100-3p	hsa-miR-1185-1-3p	hsa-miR-125b-5p	hsa-miR-140-5p	hsa-miR-143-5p	hsa-miR-145-3p	hsa-miR-145-5p	hsa-miR-148b-3p	hsa-miR-152-5p	hsa-miR-193a-3p	hsa-miR-193a-5p	hsa-miR-21-3p	hsa-miR-221-5p	hsa-miR-22-3p	hsa-miR-23a-5p	hsa-miR-24-2-5p	hsa-miR-2682-5p	hsa-miR-29a-3p	hsa-miR-337-3p	hsa-miR-34c-5p	hsa-miR-374a-3p	hsa-miR-374a-5p	hsa-miR-377-3p	hsa-miR-381-3p	hsa-miR-411-3p	hsa-miR-424-5p	hsa-miR-454-3p	hsa-miR-455-3p	hsa-miR-487a-3p	hsa-miR-539-3p	hsa-miR-7974	hsa-miR-98-5p		Unique_IDs
ABCA2	AASDHPPT	ABCC5	ABCA2	ABCA2	ADNP	AKAP11	AAED1	AAK1	ADAMTS1	ABHD2	AAK1	AAED1		ABCC10	ACAN	ABCC1	AATK	AAGAB	ABCC2	AAR2	AHNAK	AASDHPPT	ACTR3	ABCA5	AFF1	ACBD5	ACTA2		ADM	AARS	ACADSB	AAR2		ATP5G2				AAED1
ABCC10	ABCB10	ABCF1	ABCC5	ABCC5	AHNAK	ARF3	ABHD3	ACAA2	AFF4	AFTPH	AARS	AARS2		ABHD17C	ACO1	ABL2	ABCF1	AAMP	AMER1	AC004381.6	ARID5B	ABCB1	CPEB2	ACADSB	AGO1	ACLY	ACVR1		APOPT1	ABCC10	ACBD5	ABCC1		C22orf39				AAGAB
ABCC5	ABCC10	ABHD14B	ABCC8	ABCC8	AHRR	ARHGEF7	ABL2	ACACA	AHNAK	ALDH7A1	ABCA1	ABCA13		ABI2	ACTG1	ABRACL	ABHD2	ABCA2	C12orf4	ACVR2B	ATG9A	ABCB6	CSNK2A1	ACSL4	AGO3	ACSL3	ADAM17		ARHGEF12	ABCE1	ACSL3	ABHD17C		CHD9				AAK1
ABCC8	ABCC5	ABL2	ABCF1	ABCF1	ANKHD1-EIF4EBP3	ARPC2	ACIN1	ACTB	ALPK3	ANO6	ABCE1	ABCB7		ACTL6A	ADAM12	ACO2	AC139100.2	ABHD14B	CACUL1	ACVRL1	CAMTA2	ABCB7	FHL1	ACTB	AK4	ACSL4	ADCY6		ARID4B	ABCF1	ACSL4	ACSL4		CLTC				AAMP
ABCF1	ABHD14B	ABT1	ABL2	ABL2	ANXA2	ERO1LB	ACSS1	ACTG1	ANXA11	ARHGAP21	ABCG2	ABCC5		ADAMTS1	ADNP	ACOX3	ACAP2	ABL1	CANT1	ADAM12	CASP4	ABHD13	LOX	ADAM12	AKAP12	ACTL6A	ANKRD12		ATP11B	ABCF2	ACVR2B	ACTN1		COG3				AAR2
ABCF2	ABI1	ACBD3	ABT1	ABT1	AP1G1	FBXL16	ACTG1	ADAMTS2	ARHGEF7	ARRDC4	ABHD17C	ABHD12		ADAT2	AHCTF1	ACTR1A	ACIN1	ABL2	CASC5	ADAMTS5	CCPG1	ABL1	PDGFRB	ADAP1	AKT3	ACTR10	ANKRD13A		ATP6V1G1	ABHD16A	ADNP	ADAMTS20		FAM188A				AARS
ABI1	ABR	ACBD5	ACBD5	ACBD5	ARHGAP29	FERMT2	ACTR2	ADCY7	ARPC1B	BTG2	ABL2	ABHD17B		ADNP	AHNAK	ADAM10	ACTB	ABR	COL1A1	ADIPOR1	CNN3	ABR	TGFBR1	AGO1	ALDH1A1	ACTR3	AP2M1		ATP9A	ABHD17B	AGL	ADIPOR2		HEPACAM2				AARS2
ABL1	ABT1	ACLY	ACER2	ACER2	ARRDC3	GMDS	ACTR3	AGFG1	ASB1	CDH18	ABRACL	ABHD5		ADRM1	ALYREF	ADAMTS1	ACVRL1	ACAD9	CRTC3	AHNAK	COL12A1	ACACA	THBS2	AKAP10	ALDH2	ACVR2A	AP2S1		BAZ2B	ABI2	AGPAT3	ADORA2B		IRF2BP2				AASDHPPT
ABL2	ACADVL	ACTA2	ACTA2	ACTA2	ATL3	GYG1	ADAM17	AHSA2	ATG2A	CDK5R1	ACP6	ACACB		AKAP13	ANXA11	ADARB1	ADAMTSL5	ACADM	CTBP1	AHR	COL5A2	ACER3		AKAP13	ANAPC7	ACVR2B	APC		BCOR	ABL1	AKAP11	AGO1		LPP				AATK
ABT1	ACER2	ACTB	ACTB	ACTB	ATP13A3	IAPP	ADAMTS4	ANAPC7	ATP2A3	CKAP4	ACTB	ACBD5		ALG2	AP3B1	ADH5	ADCY6	ACAN	DHCR24	AKAP12	COL6A3	ACO1		AKT2	ANKLE2	ADAM10	ARFIP1		C6orf62	ABL2	AKIRIN2	AGPAT4		MAFB				ABCA1
ACAD9	ACP1	ACTG1	ACTG1	ACTG1	BNIP3L	IL6ST	ADAMTS5	ANKFY1	ATP5F1	COL12A1	ACTG1	ACOT13		AMOTL1	AXL	AEBP2	ADM	ACAP3	ENO1	AKT3	COL8A1	ACOT11		ALG3	ARHGAP35	ADAM9	ARMCX3		CAND1	ABR	ALDOA	AKT1S1		MOB1B				ABCA13
ACBD5	ACSS2	ACTR3	ACTR3	ACTR3	BRD3	LASP1	ADAR	ANKRA2	ATRX	COL1A2	ACTR2	ACTR8		ANKFY1	BCL2L11	AGO4	ADNP	ACLY	ERC1	ALG9	CSDE1	ACTB		AMPD2	ARPC4	ADI1	ATP11B		CANX	ACKR3	ALG13	ANKRD13A		N4BP2				ABCA2
ACE	ACTA2	ACVR1B	ACVR1B	ACVR1B	BUB3	PPP1R9B	ADARB1	ANKRD40	CALU	CTGF	ACVR1	ACVR2A		AP2B1	BIRC6	AHCYL1	AES	ACO1	FAM222B	ANAPC5	CST3	ACVR2B		ANKRD17	ASB4	ADIPOR1	ATP6V0A1		CAP1	ACLY	AMMECR1	APLP2		PAFAH1B2				ABCA5
ACER2	ACTB	ACVR2B	ACVR1C	ACVR1C	C17orf85	REXO2	ADD1	ARCN1	CCNG1	DHX36	ADAM17	ACVR2B		AP2M1	BTG1	AHNAK	AFAP1	ACP1	HCFC1	ANGEL1	CTGF	ACVRL1		ANKRD52	ASH1L	ADORA2B	ATP9A		CBX5	ACOT8	ANKFY1	AREL1		PRKCE				ABCB1
ACLY	ACTG1	ADAM10	ACVR2B	ACVR2B	CANX	RLF	ADIPOR2	ARID1B	CD248	DSC2	ADD3	ADAM10		AP3B1	C5orf51	AKIRIN2	AFF4	ACSF3	IREB2	ARHGAP24	DICER1	ADAM12		ARFGEF2	ATG4C	ADRB1	ATXN2L		CCND1	ACOX1	ANKIB1	ARFGEF1		SAMD9				ABCB10
ACOX1	ACTR1A	ADAM9	ADAM12	ADAM12	CD109	SOD2	ADNP	ARIH1	CDH2	EIF4E2	AHNAK	ADAM33		ARF3	CASP4	ALCAM	AGO1	ACTG1	IWS1	ARL1	FAM129B	ADAM9		ARHGAP1	ATP7A	AGGF1	B4GALT1		CCT6A	ACP2	ANKRD32	ARHGAP35		SCAMP1				ABCB6
ACSL1	ACVR1B	ADAMTS1	ADAM9	ADAM9	CDK17	SRGN	AEN	ARL15	CEMIP	ELAVL4	AKAP12	ADAMTS4		ARF6	CASP9	ALG6	AGPAT6	ACTN1	KDM6B	ATAD3B	FSTL1	ADAMTS2		ARHGAP22	ATPAF1	AGL	B4GALT6		CD59	ACSL3	ANKRD50	ARHGEF37		SLC25A5				ABCB7
ACTA2	ACVR2A	ADAMTS12	ADAMTS1	ADAMTS1	CDK2AP1	TMEM161B	AFAP1	ARL2	CHDH	EML5	AKIRIN1	ADAMTS5		ARFGEF2	CCT7	ALG9	AHCY	ACTR2	KIAA0100	ATF1	GALNT1	ADH5		ARHGDIA	ATR	AGO3	BAZ2A		CDKN1B	ACSL4	ANKRD52	ARL5B		SMG1				ABCC1
ACTB	ADAM12	ADAMTS5	ADAMTS12	ADAMTS12	CDR2L	TSPYL5	AFMID	ARL6IP1	CHMP5	ESRRG	AKR1B10	ADAMTS6		ARHGEF12	CDK12	AMD1	AHNAK	ACVR1	KIF23	ATP1A1	GAPDH	ADIPOR2		ARHGDIG	AUH	AGPAT5	BICC1		CHD7	ACSS2	AP1G1	ARL8B		TMED10				ABCC10
ACTG1	ADAM15	ADAR	ADAMTS5	ADAMTS5	CDYL2	TTC8	AGO1	ARMCX4	CITED2	FBN1	AKT1	ADCY1		ARID1A	CDK2AP1	AMFR	AIM1	ACVR2A	LCOR	ATP5B	HIF1A	ADNP2		ARID5B	BPTF	AGPAT9	BOD1L1		CHP1	ACTB	APH1A	ARMC8		TMEM33				ABCC2
ACTL6A	ADAMTS12	ADAT1	ADAT1	ADAT1	CHD1	TUBE1	AGO2	ARPC5	CMTM6	FN1	ALDH18A1	ADCY7		ARIH1	CEBPD	AMMECR1L	AKAP1	ACVRL1	LPP	BAZ2A	IFITM2	ADO		ARNTL2	BTG3	AHCTF1	C16orf72		CMAS	ACTG1	AR	ARMC9		TNFRSF21				ABCC5
ACTR3	ADAMTS5	ADCY9	ADCY9	ADCY9	COL16A1	ZNF124	AGO3	ASB6	COL4A2	FNIP2	ALDH3A1	ADNP		ARL16	CLDN1	AMOTL1	AKAP12	ADAM17	MACC1	BCL10	IGF2	ADSL		ARPC5	C18orf25	AHDC1	CBX5		COL8A1	ACTR1A	ARAP2	ARMCX3		UGT8				ABCC8
ACVR1B	ADCY1	ADIPOR2	ADIPOR2	ADIPOR2	COPS2	ZNF664	AGPS	ATAD2	CSF3	FRMD4A	ALPPL2	ADNP2		ARL4C	CNOT4	ANAPC7	AKIRIN1	ADAMTS1	MBD2	BCL2L2	INPP5A	ADSS		ASNA1	C1orf52	AHR	CCND1		COMMD3-BMI1	ACTR2	ARHGAP1	ASAP2		UTRN				ABCE1
ACVR1C	ADCY9	ADNP	ADNP	ADNP	CREBBP	ZNF746	AHNAK	ATL3	CTGF	GDA	ANGPT2	ADRM1		ARMCX4	COL1A1	ANKFY1	ALDH1A1	ADARB1	MCM4	BCLAF1	IQCJ-SCHIP1	AFAP1		ATP13A3	C3orf38	AIM1	CCNE1		COX7B	ACTR3	ARHGEF26	ASB1		YWHAB				ABCF1
ACVR2B	ADIPOR1	ADO	ADPGK	ADPGK	CRYBG3		AKAP1	ATMIN	CTSF	GLUD2	ANKRD12	AFF1		ATIC	COL1A2	ANKRD52	ALDH1A2	ADCY6	MED15	BIRC6	LAPTM4A	AFF4		ATP1A1	C5orf24	AIMP1	CDCA7L		CSNK1A1	ACVR1B	ARID4B	ASPH						ABCF2
ADAM10	ADPRH	ADPGK	ADRB2	ADRB2	CSE1L		AKAP2	ATP5B	CYR61	HBP1	ANKRD52	AFF4		ATP13A3	CREB3L2	ANPEP	ALDOA	ADCY9	MTMR4	BLOC1S5-TXNDC5	LEPR	AGL		ATP6V0A1	CALD1	AK2	CDK4		CTGF	ACVR2B	ARID5B	ATF1						ABCG2
ADAM12	ADRB2	ADRB2	ADRBK1	ADRBK1	CTGF		AKIRIN1	ATP6V0D2	DCTN4	HECTD2	ANPEP	AGFG1		ATP8B2	CSNK1A1	APBB2	AMOTL1	ADIPOR2	NCAPD2	BRE	LRP1	AGO1		ATP6V1H	CALM3	AKAP7	CDK6		CUL5	ADAM11	ARL4A	ATIC						ABHD12
ADAM9	ADRM1	ADRBK1	AEN	ADRM1	CTSC		ALDH1A3	AZIN1	DPCD	LGALSL	AP1G1	AGGF1		ATXN1	CYP1B1	APLP2	AMOTL2	ADNP	NLK	BTN2A1	MAT2B	AGO3		ATXN2L	CAND1	AMD1	CHD4		DARS2	ADAM9	ARL6IP1	ATP2C1						ABHD13
ADAMTS1	ADSS	ADRM1	AFF4	AEN	DHCR24		ALDH4A1	BABAM1	DUSP5	LONP2	AP2B1	AGO1		ATXN1L	DDB1	APP	ANXA11	ADNP2	PCNX	C12orf57	MMP2	AGPAT3		ATXN7L3B	CAPN2	AMMECR1L	CHD9		DCP2	ADAMTS1	ARL6IP6	ATXN7L3						ABHD14B
ADAMTS12	AEN	AEN	AGAP1	AFF4	DNAJB11		ALG9	BACH1	EMP3	LOX	APH1A	AGO2		AURKA	DDIT4	AREL1	ANXA5	ADORA2A	PEG10	C18orf32	MYC	AGPAT5		AUTS2	CAPRIN1	AMZ2	CIAPIN1		DDX17	ADAMTS13	ARMCX2	ATXN7L3B						ABHD16A
ADAMTS5	AES	AFF4	AGO1	AFTPH	EIF5		ALPK3	BAG2	ENPP2	LUM	APOPT1	AGTR2		BAG2	DHCR24	ARF3	AP1B1	ADORA2B	POLD4	CALD1	NCOA4	AHCYL1		B3GALT4	CASP8AP2	ANAPC1	CLDN11		DDX6	ADAMTS5	ARPC1A	BGN						ABHD17B
ADAT1	AGAP3	AGAP1	AGO3	AGAP1	ENO1		AMD1	BAG5	EPG5	MACF1	ARCN1	AHDC1		BAK1	DSEL	ARF5	AP1G1	ADSL	PRPF3	CALM1	PCOLCE	AHNAK		BACH1	CCNYL1	ANKFY1	CLTA		DHX36	ADAR	ARPC2	BRD2						ABHD17C
ADCY9	AGO3	AGO1	AGO4	AGO1	ENPP2		AMFR	BAZ1B	FADS1	MAP1B	ARF6	AHI1		BAX	DUSP10	ARHGAP29	AP2M1	AEN	RAD23B	CASP3	PEA15	AIM1		BAZ1B	CD2AP	ANKRA2	COL1A2		DIAPH1	ADIPOR1	ASAP1	BRWD1						ABHD2
ADIPOR2	AHR	AGO3	AHNAK	AGO3	EPT1		ANAPC16	BCL2L11	FAM208B	MAP3K7	ARHGAP29	AIM1		BAZ1B	EIF4G3	ARHGAP35	AP3D1	AFAP1	RHOB	CAV1	POLR2A	AIMP2		BAZ2A	CDC73	ANKRD12	COPB2		DPF2	ADNP	ASAP2	BTF3						ABHD3
ADNP	AKAP10	AGO4	AK2	AGO4	ETS1		ANKIB1	BCL9	FNDC3B	MINK1	ARHGEF28	AKAP11		BAZ2A	EMP1	ARHGDIA	APBB1	AFF4	RP11-247C2.2	CBX1	PSMB5	AKAP10		BCORL1	CDCA3	ANKRD44	CPT1B		DYRK1A	ADORA2B	ASF1B	C10orf10						ABHD5
ADPGK	AKAP5	AHNAK	AKAP8	AHNAK	FAM160B1		ANKRD42	BET1	FTO	OGT	ARIH1	AKAP13		BCL2	ENO1	ARHGEF12	APH1A	AGAP3	RRP12	CBX5	RPL8	AKAP5		BIRC2	CEP250	ANKS1A	CRK		EIF4EBP2	ADSL	ASH1L	C11orf58						ABI1
ADRB2	AKR1A1	AKAP13	AKR1A1	AK2	FAM178A		ANKRD50	BID	FYCO1	PLXNC1	ARL6IP5	AKAP9		BCL2L1	EPRS	ARHGEF2	ARF6	AGFG1	SAP130	CCDC6	SHISA5	ALG13		BLOC1S3	CHD1	ANLN	CSNK1G3		EIF4H	ADSS	ASPM	CAPN14						ABI2
ADRBK1	ALCAM	AKAP8	ALAS1	AKAP8	FBLN1		ANPEP	BIRC5	GPI	PPL	ASPH	AKIRIN1		BCL2L11	ERAP1	ARID4B	ARHGAP35	AGO1	SCAMP2	CCNL2	SLC6A6	AMER1		BRWD1	CHD4	ANO6	CTGF		ELF1	AEBP2	ATF7	CBX6						ABL1
ADRM1	ALDH1L2	ALCAM	ALCAM	AKIRIN1	FGF2		AP1B1	BRD2	HEG1	PREP	ATM	AKR1A1		BCL6	FADS1	ARL4C	ARHGDIA	AGO3	SEC31A	CDC42SE2	SOCS5	AMMECR1L		BTBD2	CHD5	APC	CYP1B1		EPRS	AGFG1	ATG16L1	CCDC47						ABL2
AEN	ALG3	ALDOA	ALDH1L2	AKR1A1	FN1		APP	BRWD1	HERC1	PUM1	ATP9A	ALCAM		BIRC6	FSTL1	ARL6IP1	ARHGEF10L	AGPAT3	SEL1L	CDCA8	SPARC	AMOT		BTBD7	COPB1	APP	DDX47		ERGIC2	AGK	ATP11A	CCNF						ABR
AFAP1L1	ALG8	ALG3	ALDOA	ALAS1	FUBP3		ARCN1	BTBD1	HIF1AN	RAB11FIP1	ATRN	ALDH3B2		BLCAP	FYN	ARL6IP5	ARID1A	AGPAT5	SF1	CDK6	SYT11	AMPD3		BTG2	COPG1	ARF6	DIRAS1		ETF1	AGO1	ATP11B	CCT7						ABRACL
AFF4	ALOX5	ALG8	ALG3	ALDH1L2	GALNT1		AREL1	BTG2	HIST1H1D	REV3L	BAG5	ALDOA		BMF	GABARAPL1	ARMCX2	ARID1B	AHCY	SLC6A9	CDKN2A	TAGLN2	ANAPC4		C11orf68	CRLS1	ARFGEF1	DPYSL3		EXOC5	AGO3	ATP11C	CDV3						ABT1
AGAP1	ALX1	AMD1	ALG8	ALDOA	GGA2		ARF1	C11orf49	HN1	RPS16	BAZ2A	ALMS1		BRD3	GOPC	ATF7IP2	ARPC4	AHI1	SMAD2	CDR2	THBS1	ANKEF1		C15orf39	CSDE1	ARHGAP11A	DUSP14		FAM167A	AGO4	ATP2C1	CENPA						AC004381.6
AGAP3	AMMECR1L	ANAPC13	ALOX5	ALG3	GNB1		ARF6	C16orf72	HSP90B1	RPS4X	BBC3	ALPI		BRMS1L	GRAMD3	ATP13A3	ARPC5	AHNAK	SNRPD2	CGGBP1	TIMP1	ANKRD11		C15orf52	CSPP1	ARHGAP32	ECE1		FAM208B	AGPAT1	ATP6V0E1	CERK						AC139100.2
AGL	AMOT	ANKFY1	AMD1	ALG8	HAS2		ARFGEF2	C2orf47	JAK1	SCAF11	BCAT1	ALS2		BRWD1	GTPBP1	ATP1A1	ARRB1	AHSA1	SOX9	CHD1	TMED7	ANKRD13A		C1orf109	CTDSPL2	ARHGAP35	EEF1B2		FBXO33	AGPAT2	ATRAID	CFL1						ACAA2
AGO1	AMOTL1	ANKMY2	AMOT	ALOX5	HECTD1		ARHGEF12	C5orf24	KBTBD2	SERPINA1	BDP1	ALYREF		BRWD3	HCN2	ATP1B1	ASAP1	AKAP11	SQSTM1	CHD2	ZFP36L1	ANKRD13B		C22orf29	DCAF5	ARHGAP42	EIF4EBP2		FST	AGRN	ATXN10	CHDH						ACACA
AGO2	ANAPC13	ANKRA2	ANAPC13	AMD1	HIF1A		ARID1A	CAB39	KCNJ2	SHC1	BHLHE41	AMOT		BSDC1	HDGF	ATP2A2	ASAP2	AKAP12	SRPR	CISD3	ZMYM2	ANKRD17		C3orf58	DCK	ARHGAP5	EPB41L4B		GDNF	AHNAK	AVL9	CIRBP						ACACB
AGO3	ANKFY1	ANKRD13A	ANKFY1	AMOT	HNRNPA3		ARID2	CADPS2	KXD1	SLC38A2	BIRC3	AMPD3		BTBD3	HIPK3	ATP5B	ASB6	AKAP9	STIP1	CLIP2	ZNFX1	ANKRD28		CACNG8	DDX60L	ARHGDIB	EPS15		GLUD1	AHR	B4GALT5	CKAP2						ACAD9
AGO4	ANKMY2	ANKRD39	ANKHD1-EIF4EBP3	ANAPC13	HNRNPH1		ARID3A	CALU	LDHA	SLC6A8	BLOC1S5-TXNDC5	ANAPC13		C12orf76	IGF2	ATP5J	ASXL2	AKT1	TMEM189-UBE2V1	CMTM6		ANKRD52		CALM3	DEGS1	ARHGEF28	ERRFI1		GOLGB1	AK3	BAG5	CMTM4						ACADM
AHNAK	ANKRD27	ANKRD40	ANKMY2	ANKFY1	HNRNPUL1		ARID3B	CAMK2N1	LEPROT	SMC4	BMP1	ANAPC5		C19orf60	INSIG1	ATP6AP1	ATF4	AKT3	TMEM87B	CNIH4		ANO5		CBX6	DENND4C	ARIH2	ETS1		GOLPH3	AKAP10	BAMBI	CNP						ACADSB
AK2	ANKRD46	ANKRD46	ANKRA2	ANKHD1-EIF4EBP3	HRH1		ARMCX2	CAND1	LIPH	SMCO4	BMP2	ANKH		C9orf91	INTS4	ATP6V0A2	ATG2B	AKTIP	TNFAIP3	COPA		ANXA5		CC2D1B	DGCR8	ARL1	EVC		GSK3B	AKAP11	BCAT1	COL12A1						ACADVL
AKAP8	ANKRD49	ANKRD52	ANKRD12	ANKMY2	ITGB5		ARMCX4	CANX	MDK	TACSTD2	BMP7	ANKRD44		CAB39	JOSD1	ATP6V0B	ATN1	ALDH16A1	TNRC6C	CORO1C		AP1G1		CCDC137	DHCR24	ARL13B	FBN1		GTF3C4	AKAP12	BCL2L11	COL14A1						ACAN
AKIRIN1	ANKRD52	ANKRD9	ANKRD13A	ANKRA2	ITPRIPL2		ARRDC3	CAPZA1	MICB	TM7SF3	BRPF3	ANKRD50		CALM1	KBTBD8	ATP6V0E2	ATP1A1	ALDH18A1	TPM1	CREB1		AP2B1		CCND2	DICER1	ARL2BP	FBXO11		H3F3B	AKAP9	BCL2L2	COL4A2						ACAP2
AKR1A1	ANXA7	ANLN	ANKRD46	ANKRD12	ITSN2		ASPHD1	CARM1	MMP2	TYW3	BTBD1	ANKRD52		CAMSAP1	KEAP1	ATP6V1E1	ATP2B4	ALDH9A1	TRAPPC12	CREBBP		AP2M1		CCPG1	DIDO1	ARL4A	FBXO21		HNRNPA2B1	AKIRIN1	BHLHE40	COL6A1						ACAP3
ALAS1	AP1M1	ANO2	ANKRD49	ANKRD13A	JUP		ATL3	CASC3	MMS19	VCAM1	BTG2	ANKUB1		CAPRIN1	KIF23	ATPAF1	ATP6AP1	ALG14	TRAPPC3	CRIM1		AP3M1		CD48	DNAAF2	ARL5A	FBXO30		HOXA10	AKT3	BICD2	COL6A3						ACBD3
ALCAM	AP2A1	ANP32E	ANKRD52	ANKRD46	KIAA1429		ATP11B	CASP3	MPP7	VGLL3	C11orf65	ANP32A		CAPRIN2	KLF16	ATXN1L	ATP6V0D1	ALK7	TRIB1	CSNK2A2		AP5S1		CDC27	DNAJB9	ARL5B	FST		HSDL1	ALDH16A1	BIRC6	CPSF7						ACBD5
ALDH1L2	AP2B1	AP1B1	ANKRD9	ANKRD49	KIAA1522		ATP1B1	CCNB1	MPZL1	WRNIP1	C15orf39	AP1G2		CAPZA2	LRP1	ATXN2L	ATXN7L3	ALKBH5	UBE4A	CSTF3		APC		CDC42SE2	DSEL	ARL6IP1	G3BP1		HTT	ALDH2	BNIP3	CSNK1A1						ACE
ALDH7A1	AP3B1	AP3M1	ANKS1A	ANKRD52	LATS2		ATP2A2	CCND2	MSANTD3	ZC3H10	C22orf46	AP3B1		CASZ1	MAN2A1	AURKA	AXL	ALYREF	ZBTB38	CTBP1		APH1A		CDK12	DTL	ARNTL2	GNG12		IFNAR2	ALDH6A1	BROX	CTC-260F20.3						ACER2
ALDOA	AP3M1	AP3S2	ANLN	ANKRD9	LGR4		ATP5A1	CCNG1	MTA2	ZC3H6	C2orf43	AP3M1		CBLL1	MCMBP	B3GNT5	B4GALNT4	AMER1	ZBTB7A	CTTNBP2NL		APOOL		CDK16	ECT2	ARPC5	GOLGA8A		IGF1R	ALDOA	BRWD1	CTSA						ACER3
ALG3	AP3S2	APAF1	ANO2	ANLN	LMTK2		ATP5G2	CCNYL1	MTDH	ZNF281	CALD1	AP4E1		CBX2	MKNK2	B4GALT1	B4GALT1	AMFR	ZC3H11A	CWC25		AQP1		CDK17	EHD3	ARPP19	GOLGA8B		IGFBP5	ALKBH5	BTBD3	CTSB						ACIN1
ALG8	AP5M1	APPBP2	ANP32E	ANO2	LRRC58		ATP6V1B2	CD200	MYH9	ZNF37A	CAMK2N1	APBA2		CCDC28A	NFE2L1	BARD1	BAG1	AMMECR1L	ZFP36L1	CYP1B1		ARCN1		CDK4	EMP1	ASB6	GPI		IRF2BP2	ALS2CL	BTF3L4	CTSC						ACKR3
ALOX5	APAF1	AREL1	AP1B1	ANP32E	MANEAL		ATP6V1G1	CDC6	NAV1		CAPN2	APBB1		CCND1	NGRN	BAZ2A	BAG3	AMOTL1	ZKSCAN5	DCTN1		ARF5		CDK6	ERCC5	ASPH	GPNMB		ISOC1	AMDHD2	BTG1	CUL3						ACLY
AMD1	APH1A	ARF6	AP1M1	AP1B1	MAP4		ATR	CDCA4	NFIL3		CAV1	APBB2		CCNT1	NME2	BCAR1	BAHCC1	AMOTL2	ZNF12	DDAH1		ARFGAP1		CDS2	ERLEC1	ATAD2B	GPR157		LARP1	AMER1	BUB1B	CWC27						ACO1
AMMECR1L	APMAP	ARFGEF2	AP2A1	AP1M1	MFAP3		ATXN1	CDK2AP1	NUP188		CAV2	APLP2		CDCA4	NRG1	BCAT2	BCAR3	AMPD2	ZNF230	DDIT4		ARHGAP35		CERS2	ERLIN2	ATF2	GTPBP8		LARP4	AMIGO1	C10orf10	CXXC1						ACO2
AMOT	APOBEC3C	ARHGAP19	AP2S1	AP2A1	MMP14		ATXN2L	CEBPD	PACSIN2		CBFB	APOL6		CDCA7L	NUFIP2	BCL2L2	BCL11A	ANAPC16	ZNF431	DDX17		ARHGEF1		CHAF1A	ERO1LB	ATG4A	HDHD1		LYPD6	AMMECR1L	C11orf30	CYBRD1						ACOT11
ANAPC13	AR	ARHGAP28	AP3M1	AP2S1	MSMO1		AURKB	CELSR1	PARP1		CCDC43	AQP3		CDK5RAP1	NUP188	BICD2	BCL2L1	ANAPC5	ZSWIM4	DDX51		ARID1B		CHD1	ESD	ATM	HIF1A		MACF1	AMOT	C11orf57	CYTH2						ACOT13
ANAPC5	ARF1	ARHGDIA	AP3S2	AP3M1	NHLRC2		AXIN1	CEP350	PCM1		CCL20	ARCN1		CDK6	OAZ1	BMP6	BCL2L2	ANGEL2		DIP2B		ARID2		CHD4	EYA4	ATMIN	HNRNPDL		MAL2	AMOTL1	C14orf159	DAZAP1						ACOT8
ANGPTL2	ARF3	ARHGEF40	APAF1	AP3S2	NIPBL		AXIN2	CERS5	PDHB		CCND1	ARF1		CDS2	PABPC1	BNIP2	BLCAP	ANGPT2		DOCK4		ARID4B		CHD8	EZR	ATP1A1	IRF9		MAP1B	ANAPC13	C16orf70	DCAF16						ACOX1
ANKFY1	ARF4	ARHGEF7	APH1A	APAF1	NRD1		B3GALTL	CES2	PDIA6		CCNG1	ARF4		CEMIP	PARP1	BSG	BRD2	ANKFY1		DST		ARL5B		CHFR	FAM117B	ATP2B1	IRS2		MED10	ANKFY1	C18orf25	DCAF7						ACOX3
ANKHD1-EIF4EBP3	ARF6	ARID3A	API5	APH1A	ODC1		B3GNT5	CHAC1	PGK1		CCPG1	ARFGEF1		CHD4	PDCD11	BTF3	BRF1	ANKHD1-EIF4EBP3		DYRK2		ARNT		CLASRP	FAM126B	ATP6AP2	ITPRIP		MME	ANKH	C2CD5	DCP2						ACP1
ANKMY2	ARHGAP17	ARID3B	AREL1	API5	OGDH		B4GALT1	CHCHD10	PHGDH		CCT5	ARFIP2		CLASRP	PDCD1LG2	BTG1	BRMS1	ANKIB1		E2F3		ARPC2		CLCN6	FAM160B1	ATP6V0E2	KIAA0368		MRPL3	ANKHD1-EIF4EBP3	C2ORF15	DDX24						ACP2
ANKRA2	ARHGAP18	ARIH1	ARF1	AREL1	PAFAH1B1		BASP1	CHD2	PIK3R2		CD59	ARHGAP35		CLIP1	PIP5K1A	BTG2	BRPF3	ANKMY2		ECE1		ARRB2		CLDN12	FAM171B	ATP6V1G1	KIAA1109		MTX2	ANKRD13D	C6orf62	DESI2						ACP6
ANKRD13A	ARHGAP19	ARL4D	ARF4	ARF1	PAFAH1B2		BAZ2A	CHD7	PLRG1		CDCP1	ARHGAP5		CLTC	PPP2R5C	BZW1	BSG	ANKRD13C		EFEMP1		ARRDC3		CLN6	FAM179B	ATP8B2	KLF10		MYL12B	ANKRD17	C7orf55-LUC7L2	DHX30						ACSF3
ANKRD13B	ARHGAP28	ARL5B	ARFGEF1	ARF4	PALM2-AKAP2		BBC3	CHD8	PPP1CB		CDH1	ARHGEF17		CNOT6	PPP3R1	BZW2	BTBD6	ANKRD17		EID1		ARRDC4		CMTM4	FAM3C	ATPAF1	LATS2		NAP1L1	ANKRD23	C7orf60	DIP2A						ACSL1
ANKRD46	ARHGAP31	ARL8A	ARG2	ARFGEF1	PANK3		BCAT1	CITED2	PPP2CA		CDH2	ARHGEF9		COL3A1	PRR14L	C19orf48	BTG3	ANKRD46		EIF4G1		ARSB		CNN3	FAM73A	ATPIF1	LDHA		NCBP1	ANKRD27	C9orf69	DLL1						ACSL3
ANKRD49	ARHGEF1	ARNT2	ARHGAP1	ARFGEF2	PDE4DIP		BCKDK	CKAP2	PRKCE		CDK4	ARID1A		COPA	PRRC2C	C22orf29	C10orf10	ANKRD50		ELK4		ASAP2		CNOT3	FEM1B	ATRN	LGALS3BP		NCKAP1	ANKRD28	CA12	DNAJA1						ACSL4
ANKRD52	ARHGEF17	ARPC4	ARHGAP18	ARG2	PEG10		BCL2L12	CLDN12	PRKX		CELF1	ARID3A		COX14	PTRF	C2CD4C	C15orf39	ANKRD52		EMC1		ASF1B		CNOT4	FGFR1OP2	ATXN1	LURAP1L		NF1	ANKRD36	CADPS2	DNAJC7						ACSS1
ANKRD9	ARHGEF2	ARPP19	ARHGAP23	ARHGAP1	PERP		BCL2L13	CLDN7	PRPF8		CEP104	ARL2BP		COX4I1	RAB5A	C4orf32	C18orf32	ANO6		ENTPD7		ASGR1		CNOT6	FN1	AUH	MAP1B		NGRN	ANKRD50	CALM2	DOK4						ACSS2
ANLN	ARHGEF28	ASAP1	ARHGAP28	ARHGAP18	PI4K2B		BCL3	CLK1	PRRC2A		CEP19	ARL4A		CSRNP2	RANBP1	C5orf24	C1orf43	ANP32A		EXTL3		ASH1L		CNPPD1	FNDC3A	B3GALNT1	MAP2K3		NHLRC2	ANKRD52	CAMTA1	DUSP2						ACTA2
ANO2	ARHGEF40	ASB1	ARHGDIA	ARHGAP23	PLS3		BCL9	CLTC	PSD3		CEP63	ARL6IP1		CTDSPL2	RBBP6	C6orf106	C21orf58	ANP32B		FAM126B		ASMTL		COL12A1	FRS2	BARD1	MAPK1		NPTN	ANKRD9	CAND1	DUSP6						ACTB
ANP32A	ARID1A	ASB6	ARHGEF2	ARHGAP28	PNRC1		BHLHE40	CMTM6	PSMB8		CFTR	ARL8B		CTGF	RGS4	C7orf49	C22orf29	AP000350.10		FAM214B		ASTE1		COL1A1	GALNT1	BAZ1B	MATR3		NRP1	ANKS1A	CAV2	DYNLL2						ACTG1
ANP32E	ARID1B	ASCC2	ARHGEF40	ARHGDIA	PNRC2		BIRC6	CNN2	PTCD3		CHCHD1	ARMC5		CYB5B	RNH1	CACNA1H	C7orf50	AP1B1		FAM219B		ASXL2		CTDP1	GHR	BAZ2B	MBNL1		NUCKS1	ANKS6	CBFB	DYRK2						ACTL6A
ANPEP	ARID3A	ASH1L	ARHGEF7	ARHGEF2	PRRX1		BLZF1	CNTN1	RAP1GAP2		CHCHD10	ARPP19		CYTH1	RPL3	CADM1	C8orf58	AP1G1		FARP1		ATAD2		CTDSP1	GLO1	BCL2L11	MMP2		NUP205	ANLN	CBX2	EEF1A1						ACTN1
AP1B1	ARID3B	ASPH	ARID1A	ARHGEF40	PRSS23		BMP2	COL12A1	RIC8A		CIQTNF5	ARRDC3		DDB1	RUNX1	CALCOCO2	CACNA1A	AP2B1		FARSA		ATAD2B		CTPS1	GNB2	BCL9L	MMP9		PANK3	ANXA2	CBY1	EEF2						ACTR10
AP1M1	ARID5B	ATF2	ARID1B	ARHGEF7	PSMD10		BMPER	COL4A2	RICTOR		CITED2	ARSJ		DDR2	SENP5	CALD1	CADM1	AP3M1		FBXO32		ATG16L1		CTSB	GOLGA4	BDP1	MOB1A		PCGF2	AP000721.4	CCDC126	EIF1B						ACTR1A
AP2A1	ARIH1	ATF6B	ARID3A	ARID1A	PTP4A1		BOD1L2	COPA	RNPS1		CKAP2L	ARVCF		DDX5	SLC38A2	CALM1	CALU	APAF1		FNIP1		ATG9A		DBNL	GOLGB1	BET1	MOSPD1		PCM1	AP2A1	CCDC134	EIF4G1						ACTR2
AP2S1	ARIH2	ATG16L1	ARID3B	ARID1B	PTTG1IP		BRD4	COQ9	SCRN1		CKAP5	ASB13		DDX56	SLC6A6	CAMSAP2	CANT1	APBB2		FNTA		ATM		DCHS1	GSPT1	BHLHE40	MPI		PFN2	AP2B1	CCDC137	EMP1						ACTR3
AP3M1	ARL2BP	ATG9A	ARID5B	ARID3A	RAB18		BRPF1	CPEB3	SEC61A1		CLDN12	ASPH		DEGS1	SON	CAPRIN1	CAPN1	APEX1		FOXJ3		ATP11B		DDX17	HIATL1	BIRC3	MTERFD3		PHLDB2	AP2S1	CCNB1	ERBB2IP						ACTR8
AP3S2	ARL4D	ATP11C	ARIH1	ARID3B	RASSF3		BRPF3	CPSF3L	SEPN1		CLINT1	ATAD2B		DEK	SPAG7	CBS	CAPNS1	APH1B		FOXP1		ATP13A3		DENND4B	HNRNPA1	BLOC1S6	MYC		PIGC	AP3D1	CCNG2	ERI3						ACVR1
AP5M1	ARL5B	ATP13A3	ARL2BP	ARID5B	RNF19A		BRWD1	CPSF6	SERINC3		CLTC	ATF7IP		DHX33	SPATS2L	CBX4	CASC3	APITD1-CORT		FSTL1		ATP1B3		DGKH	HNRNPU	BMI1	MYCBP2		PIGM	AP4B1	CDC42BPA	EWSR1						ACVR1B
APAF1	ARL8A	ATP2A2	ARL5B	ARIH1	RTN4		BSG	CRTC1	SMARCAD1		CLUAP1	ATG13		DLC1	STK38	CBX6	CASKIN1	APOOL		FZD4		ATP2A2		DICER1	HOXA9	BMPR2	NAT8L		PIP4K2B	APBB1	CDC5L	EXT1						ACVR1C
APBA2	ARL8B	ATP2C1	ARL8A	ARIH2	SCRN1		BTBD1	CRTC2	SMIM14		CNOT6	ATG16L1		DNAJC10	TANK	CCND1	CASP2	ARAP2		GABBR1		ATP2B4		DIXDC1	HSP90AA1	BNIP2	NCKAP1		PPIA	APH1A	CDC7	FAM120A						ACVR2A
APH1A	ARNT2	ATP6V1C1	ARMC8	ARL2BP	SEPT11		BTG2	CSNK1E	SNAI2		COL12A1	ATG3		DNAJC13	TAPBP	CCND2	CBR1	ARCN1		GNB1		ATP5C1		DLC1	HSP90B1	BNIP3	NEDD4		PPP1CC	APLP2	CDH11	FAM122A						ACVR2B
API5	ARPP19	ATP6V1G1	ARNT2	ARL4D	SERPINE2		BTN3A3	CTDSP2	SNRNP200		COL1A1	ATG4B		DPY19L1	THY1	CCNE2	CBS	ARF1		H2AFX		ATP5G1		DMWD	HSPA13	BOLA3	NFKBIZ		PRKAR1A	APOL2	CDK5R1	FAM189B						ACVRL1
APLN	ARRDC3	ATPAF1	ARPC2	ARL5B	SKI		BUB1B	CTTNBP2NL	SNRPD3		COL1A2	ATL3		DR1	TIMP2	CCNT2	CBX2	ARFGAP2		HECTD4		ATP5G2		DOK3	HSPH1	BRD4	NR5A2		PRKCE	APP	CDKN1A	FBLN1						ADAM10
AREL1	ARSJ	ATXN1L	ARPP19	ARL8A	SLC6A6		C10orf76	CYFIP2	SOD2		COL3A1	ATM		DRAM1	TMC7	CCR5	CBX6	ARFGEF1		HIPK3		ATP5J2		DSEL	HUS1	BRMS1L	OBSL1		PRLR	APPL2	CDS1	FBN1						ADAM11
ARF4	ASAP1	ATXN7L3B	ASAP1	ARNT2	SMARCC1		C15orf39	DAG1	SPTBN1		COL5A1	ATP10B		DUSP16	TMCC1	CCT2	CC2D1B	ARFGEF2		HIST4H4		ATP6V1A		DTL	HZGJ	BRWD1	ORMDL1		PSMD12	AQR	CDV3	FBRS						ADAM12
ARF6	ASB13	AURKA	ASB13	ARPC2	SND1		C17orf85	DCAF7	SQSTM1		COL5A2	ATP11A		DYNLL2	TMEM200A	CCT4	CCDC71L	ARFIP1		HIVEP1		ATP8B1		E2F3	IAPP	BRWD3	PAK2		PTEN	ARCN1	CEP120	FBXL19						ADAM15
ARFGEF1	ASCC2	AURKB	ASB6	ARPP19	SNW1		C18orf54	DCP2	STC2		COL6A1	ATP1A1		DYRK2	TMSB10	CCT8	CCND1	ARFIP2		HNRNPLL		ATXN1		E2F5	ID4	BSDC1	PER3		RAB18	AREL1	CHD9	FBXO5						ADAM17
ARG2	ASCC3	B3GALNT1	ASCC3	ASAP1	SON		C1orf43	DDX17	TBCC		CORO1C	ATP2B4		E2F3	TNFSF9	CD164	CCNT1	ARHGAP11A		HOMER3		ATXN2L		EDIL3	IQGAP1	BTBD1	PHF10		RAB3D	ARF1	CHERP	FBXW11						ADAM33
ARHGAP1	ASNA1	B3GNT1	ASH1L	ASB13	SPRED1		C21orf58	DDX39B	TCEAL5		CPEB4	ATP5B		E2F6	TPM4	CDC27	CCT7	ARHGAP17		HOXA9		ATXN3		EEF1D	ITGB1	BTBD3	PLBD2		RAC1	ARF3	CHMP3	FLNC						ADAM9
ARHGAP18	ASNS	B3GNT5	ASPH	ASB6	SQLE		C22orf29	DEPDC1B	TRAPPC10		CPSF3	ATP5E		EDF1	TPRG1L	CDC42	CD93	ARHGAP18		HP1BP3		ATXN7L3B		ELAVL2	KCNJ3	BUB3	PPP1R12B		RALGPS2	ARFGEF2	CKAP5	FOXJ3						ADAMTS1
ARHGAP23	ASTE1	B4GALT1	ASTE1	ASCC3	SRGAP1		C22orf46	DIABLO	UACA		CRNKL1	ATP5F1		EEF2K	TRIP12	CDCA5	CDC20	ARHGAP19		HPS6		AURKA		EMD	KDELR1	C12orf5	PPP2R1A		RASSF8	ARFRP1	CLCN5	FOXK1						ADAMTS12
ARHGAP27	ASXL1	B4GALT3	ATF2	ASH1L	ST5		C2CD2L	DICER1	UBA1		CRYZ	ATP5I		EFEMP1	TSC22D2	CDCA7	CDC42EP2	ARHGAP35		HSPG2		AXL		ENTPD6	KHSRP	C15orf40	PRKAR2A		RBBP7	ARHGAP1	CLDND1	FOXRED1						ADAMTS13
ARHGAP28	ATF6B	B4GALT6	ATF4	ASPH	SYNPO2		C6orf48	DNM2	UBASH3B		CTDSPL2	ATP6AP2		EFNB2	TTC1	CDH17	CDC42EP4	ARHGDIA		IDS		AZIN1		EPB41L3	KIAA0100	C16orf70	PRKDC		RGMB	ARHGAP12	CLIC4	FTH1						ADAMTS2
ARHGDIA	ATF7IP	BACE2	ATF6B	ASTE1	TAF7		C8orf88	DNMT1	UBB		CTGF	ATP6V0D1		EIF1	TTLL11	CDH5	CDH11	ARHGEF12		IL21R		B4GALT1		ERF	KIAA1279	C16orf72	PRPF38B		RHOB	ARHGAP21	CLIP1	GALNT7						ADAMTS20
ARHGEF15	ATG9A	BACH1	ATG16L1	ATF2	TFRC		CA12	DPY19L1	UBC		CTNNB1	ATP7A		EIF3I	TTLL4	CDK13	CDH23	ARHGEF37		IL6ST		BACE1		FAM69B	KLF5	C16orf87	PRPS1		RIF1	ARHGAP30	CLN6	GART						ADAMTS4
ARHGEF17	ATP13A3	BACH2	ATG9A	ATF4	TLK1		CAAP1	DPYSL2	USP22		CTR9	ATP8A1		EIF3L	TUBA1A	CDK17	CDH4	ARHGEF4		INTS3		BACE2		FAM76A	KLHL28	C1orf226	PSAP		RNF152	ARHGAP32	CNOT1	GFER						ADAMTS5
ARHGEF2	ATP1A1	BAHD1	ATP11C	ATF6B	TMBIM6		CACHD1	DPYSL5	XRN2		CUL5	ATXN1		EIF4EBP2	UBTF	CDK6	CDK12	ARID1B		IPO5		BAG6		FASN	KPNA3	C22orf29	PTGES		RORA	ARHGAP35	CNOT4	GINS1						ADAMTS6
ARHGEF40	ATP2B1	BASP1	ATP13A3	ATG16L1	TMEM2		CALU	DSP	ZBTB1		DDIT4	ATXN10		EIF4G1	VCP	CDK9	CDK16	ARID5B		IRF2BP2		BAK1		FBXL19	KPNA5	C2orf69	PURA		SAP130	ARHGAP4	CNOT6	GRAMD4						ADAMTSL5
ARHGEF7	ATP5B	BAZ1A	ATP2A2	ATG9A	TNFAIP3		CAMSAP2	DTX3L			DDR1	ATXN1L		EIF5	WDFY1	CDKN1B	CDKN1B	ARIH1		IRGQ		BAX		FBXO5	LATS1	C3orf38	PXDN		SAT1	ARHGAP5	CNST	GSPT1						ADAP1
ARID1A	ATP6AP2	BAZ1B	ATP2B1	ATP11C	TRIM32		CAMSAP3	DUSP10			DDR2	AVL9		ELN	WNK1	CDS2	CDYL	ARL6IP6		ITFG3		BBX		FGFRL1	LGR4	C5orf22	RAN		SCRN1	ARHGDIA	COL4A3BP	GTF3A						ADAR
ARID1B	ATP6V1A	BAZ2A	ATP2C1	ATP13A3	UBR4		CAPN15	DYNC1H1			DDX3X	AVPI1		EMC4	ZBED5	CEBPB	CELSR3	ARPC1A		KIAA1671		BCL11A		FLOT2	LHX4-AS1	C5orf24	RBMS1		SEC31A	ARHGEF18	CPEB2	H2AFZ						ADARB1
ARID3A	ATP6V1C1	BBX	ATP5B	ATP2A2	UGDH		CAPNS1	E2F3			DESI1	AXL		ENTPD4	ZC3H14	CEBPG	CENPB	ARPC5		KLHL22		BCL2L2		FMR1	LIPT1	C5orf28	RHEBL1		SERP1	ARID1A	CPEB3	HECTD1						ADAT1
ARID3B	ATP6V1F	BCAP29	ATP5O	ATP2B1	WDR1		CAPRIN1	EEF2			DHX9	B2M		ERAP2	ZC3H7B	CELF1	CERCAM	ARPP19		LAMP2		BCL7A		FNDC3B	LYSMD1	C6ORF174	RICTOR		SERTAD2	ARID5B	CPEB4	HIF1AN						ADAT2
ARID5B	ATP8B3	BCCIP	ATP6V1B2	ATP2C1	WDR26		CAPZA1	EIF3G			DIAPH1	B3GALT5		ESR1	ZDHHC5	CETN3	CERS2	ARRDC3		LCOR		BCL9		FNIP2	LYSMD3	C6orf62	RND3		SF3B6	ARIH1	CPS1	HIRA						ADCY1
ARIH1	ATPAF1	BCL7B	ATP6V1C1	ATP5O	WSB1		CARM1	EIF4B			DLC1	B3GAT3		ESYT1	ZFP36L2	CHIC2	CGGBP1	ASAP1		LPIN2		BCL9L		FOSL2	MAGI3	C7orf55-LUC7L2	RNF38		SH3BP4	ARL1	CREB5	HLA-B						ADCY6
ARL2BP	ATXN1L	BCOR	ATP6V1F	ATP6V1B2	ZBTB25		CCDC142	EIF4G1			DPH1	B4GALT1		FAM118A	ZNF134	CHST14	CHD3	ASAP2		MACROD2		BCOR		FOXRED1	MAL2	CALM1	SBDS		SHANK2	ARL2	CRLS1	HN1L						ADCY7
ARL4D	ATXN2L	BDP1	ATP6V1G1	ATP6V1C1	ZC3HC1		CCDC80	EIF4G2			DSC2	B4GALT5		FAM120A	ZNF460	CLCN3	CHD4	ASB7		MAMLD1		BLMH		FZD3	MAN1A2	CALU	SCAF11		SKA2	ARL3	CSRNP3	HNRNPA2B1						ADCY9
ARL5B	AUP1	BICC1	ATP7B	ATP6V1F	ZFYVE21		CCNT2	ELK4			DSP	BABAM1		FAM126B		CLDN11	CHD8	ASB8		MAP1B		BMF		GAN	MAP2K4	CAMSAP2	SCRN1		SLC25A24	ARL8A	CTDP1	HNRNPDL						ADD1
ARL8A	AURKB	BIRC6	ATP8B1	ATP6V1G1	ZNF277		CD2AP	EMC10			DTD1	BACE2		FAM129B		CLEC14A	CHST11	ASCL1		MAP2K2		BMPER		GANAB	MAPKAPK5	CAND1	SDCBP		SLC25A36	ARL8B	CUL3	HOXB5						ADD3
ARNT2	AXL	BLM	ATP8B3	ATP7B	ZNF518B		CD4	ENAH			DYNC1H1	BAX		FAM168B		CLIC5	CHTF18	ASF1B		MAP4K4		BNIP2		GAPDH	MAPT	CANX	SESN1		SLC39A6	ARNT	CUL5	HOXB7						ADH5
ARPC2	B3GALNT2	BLOC1S1	ATPAF1	ATP8B1	ZNF652		CD59	ENPP4			EEF1A2	BAZ1A		FAM178A		CLINT1	CIC	ASGR1		MAT2A		BOD1L1		GAS7	MARCKS	CAPRIN2	SGK1		SLC7A11	ARPC1B	CUTA	HSDL2						ADI1
ARPP19	B3GNT5	BLOC1S4	ATXN1L	ATP8B3			CD81	ENTPD1			EEF2	BAZ2A		FAM193A		CLN8	CITED2	ASH1L		MCL1		BRAP		GBX1	MCFD2	CASP8	SMEK2		SLC7A2	ARRDC4	CXCL12	HSP90AB1						ADIPOR1
ARRB1	B4GALT4	BLVRB	ATXN2L	ATPAF1			CDC25A	EPAS1			EGFR	BAZ2B		FBXL19		CLPTM1L	CLN8	ASS1		MEPCE		BRD3		GCN1L1	MCL1	CAV2	SMIM3		SMARCAD1	ARV1	DAAM1	HSPA1B						ADIPOR2
ARRDC3	B4GALT6	BMP2	ATXN7L3B	ATXN1L			CDC27	EPM2AIP1			EIF4E	BCCIP		FN1		CLPX	CLNS1A	ASXL1		MKI67		BRI3BP		GIGYF1	MCOLN2	CBL	SOD2		SMARCE1	ASB1	DCP2	HSPG2						ADM
ARSK	BACH1	BMP4	AURKA	ATXN2L			CDC42BPA	EPRS			EIF4G3	BCL11A		FNDC3A		CLTC	CLOCK	ATF3		MSN		BRWD3		GLB1L3	MDM2	CBLL1	SP1		SMURF1	ASF1B	DCPS	IARS						ADNP
ASAP1	BACH2	BMPR2	AURKB	ATXN7L3B			CDC6	EPS15			ELK4	BCL2L11		FNIP1		CLUH	CLSTN1	ATF5		MTA1		BSG		GLS	MED8	CBX4	SRSF1		SOCS7	ASGR1	DCTPP1	IGFBP3						ADNP2
ASB13	BAHD1	BPTF	AVL9	AURKA			CDCA3	ERBB2IP			EMC2	BCL2L2		FNIP2		CNIH1	CLUH	ATF6		MTUS1		BST2		GLYR1	MID1IP1	CBX6	STAT6		SPRY4	ASH1L	DCUN1D3	ILVBL						ADO
ASB6	BAMBI	BRD3	B3GALNT1	AURKB			CDCA4	ERGIC2			ENAH	BCL7A		FST		CNN3	CNN3	ATF7IP		NBR1		BTBD10		GNB1L	MIDN	CCDC120	STC2		SPTBN1	ASNS	DDAH1	IPO7						ADORA2A
ASCC2	BAP1	BRI3	B3GNT1	AVL9			CDCA8	ERLIN1			ENPP2	BCOR		FZD5		CNR1	CNOT10	ATG9A		NCAPG2		BTBD7		GNB2L1	MOAP1	CCDC126	STK35		STAT1	ASNSD1	DDI2	IPO8						ADORA2B
ASCC3	BAZ1A	BRMS1L	B3GNT5	B3GNT1			CDH11	ERMP1			ENTPD6	BEND3		GART		COL12A1	CNTNAP1	ATIC		NCOA3		BTG2		GNPTAB	MRFAP1	CCND1	TGFBR2		STC1	ASXL1	DDX17	IQGAP1						ADPGK
ASF1B	BBS2	BRPF3	B4GALT3	B3GNT5			CDH13	ERO1L			EPHX1	BHLHE41		GAS1		COPA	COL13A1	ATL3		NEURL4		BUB1		GPR133	MTRR	CCND2	THBS1		SUN1	ATF6	DDX3Y	ISYNA1						ADPRH
ASH1L	BCAR1	BRWD3	B4GALT5	B4GALT3			CDIP1	ETS1			EPRS	BIK		GBA2		COX5B	COL4A1	ATN1		NISCH		C11orf30		GPR137C	MYCBP	CCNE2	TM9SF3		SUPT16H	ATF7	DDX5	JMJD4						ADRB1
ASPH	BCAR3	BTBD7	B4GALT6	B4GALT5			CDK12	EVI5			ERBB3	BNIP2		GCN1L1		CPEB2	COL4A3	ATP11A		NOVA2		C12orf4		GRAMD4	MYCBP2	CCNG2	TMEM66		TAB3	ATG12	DDX6	KAZN						ADRB2
ASTE1	BCL9	BTG2	BACH1	B4GALT6			CDK13	EXD3			ERLINI	BPGM		GFPT1		CPEB4	COL5A2	ATP1B1		NPNT		C12orf76		GREB1L	MYO1B	CCNI	TNFRSF11B		TAOK1	ATG14	DEPDC1	KIAA0319L						ADRBK1
ATF2	BEND4	BTG3	BAHD1	BACH1			CDK16	FAM102A			ERRFI1	BROX		GIGYF2		CREBL2	COL8A1	ATP2C1		NR2F1		C16orf72		H6PD	NAP1L1	CCNL1	TNFRSF21		THBS1	ATG9A	DGKH	KIAA1432						ADRM1
ATF4	BICC1	BTN2A1	BAZ1A	BAHD1			CDKN1A	FAM126A			ESR1	BRPF1		GLO1		CRK	COLGALT1	ATP5E		NT5DC2		C16orf80		HAPLN3	NCOA1	CD109	TRMT1L		TMEM33	ATL3	DHX30	KIAA2026						ADSL
ATF6B	BIRC2	BTRC	BAZ1B	BAZ1B			CDKN1B	FAM162A			ETNK1	BTBD1		GNA12		CRNKL1	COMMD5	ATP5G2		NUP153		C19orf55		HCFC1	NDUFA8	CD200R1	TTC17		TNRC6B	ATOX1	DICER1	KLF6						ADSS
ATG12	BIRC3	BVES	BAZ2B	BAZ2B			CDKN2B	FAM175B			ETV5	BTBD3		GNB1		CS	COPG1	ATP5O		ORMDL3		C1orf131		HIP1R	NDUFS5	CD2AP	TTC27		TOB1	ATP13A3	DNAJA1	KLHDC10						AEBP2
ATG16L1	BIRC6	BZW2	BBX	BBX			CDR2L	FAM46C			EWSR1	BTBD7		GNB2L1		CSE1L	COPS3	ATP5SL		OXCT1		C1orf43		HK1	NECAP1	CD59	TULP4		TPD52	ATP1B1	DNM2	KLHL15						AEN
ATG9A	BIVM-ERCC5	C12orf29	BCAP29	BCAP29			CDYL2	FARSB			EXOC4	BTG2		GNPTAB		CSGALNACT1	COPS7A	ATP6V0D1		PABPC1		C1orf52		HN1L	NEK4	CDC23	UACA		TRIM25	ATP1B3	DPP8	KLHL24						AES
ATP11C	BLCAP	C14orf169	BCL2L11	BCKDK			CEBPG	FAT1			F11R	BTG3		GOLGB1		CTC1	COQ4	ATP6V1A		PCBP1		C22orf29		HNF4A	NEK7	CDC42SE2	UBE2E2		TRIP12	ATP2A2	DPY19L1	KPNB1						AFAP1
ATP13A3	BLM	C14orf28	BCL9	BCL2L11			CENPF	FAU			FAM120A	BTN3A1		GORAB		CTDSP2	CPNE1	ATP6V1G1		PCDH9		C2orf68		HNRNPUL1	NIPBL	CDK1	UBE4B		UBR4	ATP2B1	DSC2	LAMTOR2						AFAP1L1
ATP2A2	BLNK	C15orf39	BCL9L	BCL9			CEP128	FBN1			FAM127B	BTNL3		GPR137C		CTNNB1	CPSF1	ATP9A		PDE2A		C5orf15		HNRNPUL2	NME4	CDK13	UFD1L		USP31	ATP5A1	DSEL	LARP1						AFF1
ATP2B1	BPTF	C16orf72	BCOR	BCL9L			CEP350	FBN2			FAM20C	BTRC		GPR75-ASB3		DAB2IP	CRAMP1L	ATRX		PDIA4		C5orf24		HOXA10	NOVA2	CDK6	USP1		USP42	ATP5EP2	DUT	LCLAT1						AFF4
ATP2C1	BRAF	C17orf51	BDKRB2	BCOR			CFLAR	FBXW11			FAM3C	C10orf88		GRB7		DAG1	CRAT	ATXN1		PHC2		C5orf28		IFI35	NPEPPS	CDKN1B	WDFY2		USP7	ATP5G1	DYNLL2	LDLR						AFMID
ATP5B	BRD1	C18orf21	BICC1	BDKRB2			CHAC1	FBXW7			FAM45A	C11orf42		GREM1		DCAKD	CREB5	ATXN2L		PHF3		C7orf60		IFNGR2	NPTXR	CDV3	WDFY3		USP9Y	ATP5G3	DZIP3	LENG8						AFTPH
ATP5O	BRD3	C19orf10	BIRC2	BICC1			CHAMP1	FEM1B			FAM46C	C11orf49		GTF3C4		DCP1A	CREBZF	ATXN7L1		PIGS		C7orf73		IGF2	NRBF2	CELSR3	WDR82		VAV3	ATP5L	E2F1	LONRF1						AGAP1
ATP6V1B2	BRD4	C19orf48	BIRC3	BIRC2			CHD1	FGF9			FAM79B	C12orf40		GTPBP3		DCTN5	CRIM1	AXIN1		PIK3C2A		CA12		IGFBP4	NRP1	CEP350	ZBED4		VCL	ATP5S	E2F7	LONRF2						AGAP3
ATP6V1C1	BRI3BP	C19orf55	BLM	BIRC3			CHD5	FHL1			FARP1	C12orf73		H2AFV		DCUN1D4	CSNK1E	AZIN1		PIK3C2B		CA2		ILF3	NUDT9	CEP57	ZFAND4		WDR75	ATP6V0B	EDIL3	LPAR1						AGFG1
ATP6V1F	BRWD1	C1orf159	BLNK	BIRC6			CHD7	FKBP4			FBN1	C14orf2		HADHB		DDAH1	CSNK1G1	B2M		PIK3CD		CABLES2		INO80D	NUPL1	CFL2	ZNF292		ZBTB41	ATP6V0E1	EDN1	LRP11						AGGF1
ATP6V1G1	BSG	C1orf21	BLOC1S1	BLM			CHD8	FNDC1			FDFT1	C15orf27		HCFC1		DDB1	CSNK1G2	B4GALT2		PIM1		CACUL1		IQCJ-SCHIP1	OGFRL1	CHD6	ZNF507		ZC3H11A	ATP6V1B2	EFR3A	LRP12						AGK
ATP7B	BTG2	C1orf43	BLOC1S4	BLNK			CHPF2	FOXJ3			FGFBP1	C17orf77		HECTD1		DDX1	CSRNP1	B4GALT5		PITPNM2		CALCB		IRF2BP2	OXSR1	CHML			ZCCHC2	ATP6V1G1	EGFR	LUZP1						AGL
ATP8B3	BUD13	C20orf194	BLVRB	BLOC1S1			CLN6	FSTL1			FLI1	C17orf97		HELLS		DDX17	CSTB	BACH1		PLAGL2		CALM3		IRF3	PABPC1	CHSY1			ZFP1	ATP8B2	EIF2AK1	MAD2L1						AGO1
ATPAF1	BUD31	C4orf29	BMP2	BLOC1S4			CLOCK	FXR1			FN1	C19orf10		HELZ		DDX18	CTB-50L17.10	BAG6		PLXND1		CALU		JOSD2	PCDH15	CIITA			ZNF106	ATXN1L	EIF3F	MAGEC1						AGO2
ATXN1L	BZW2	C5orf28	BMP5	BLVRB			CLTC	FZD6			FN3KRP	C1GALT1		HIC2		DDX28	CTC-260F20.3	BAHD1		PNKD		CAMSAP2		KATNAL1	PCGF5	CLVS2			ZNF792	ATXN7	EIF3I	MAP3K2						AGO3
ATXN2L	C11orf84	C5orf30	BMPR2	Bmi-1			CMPK1	G3BP1			FOXC2	C1orf168		HIF1A		DDX3X	CTCF	BAMBI		POLR3A		CAND1		KIAA0195	PCMTD1	CNOT4			ZNFX1	ATXN7L3	EIF4E2	MAP7D2						AGO4
ATXN7L3B	C15orf39	C5orf51	BPTF	BMP2			CNOT1	GAPDH			FOXK1	C1orf43		HIPK2		DDX5	CTD-2228K2.5	BASP1		POM121C		CANX		KIAA0319L	PCNX	COA7				ATXN7L3B	EIF4EBP2	MAPK1IP1L						AGPAT1
AURKA	C15orf41	C6orf120	BRAF	BMP4			CNOT11	GARS			FSCN1	C1QTNF6		HMGA1		DDX52	CTDP1	BAZ1B		PPP1R10		CAPRIN1		KIAA0907	PDE5A	COL5A1				AUP1	EIF4G2	MARCH9						AGPAT2
AURKB	C16orf72	C6orf211	BRD1	BMP5			CNP	GBF1			FSD1L	C2CD3		HMGB1		DEDD	CTDSPL	BCAT2		PPP2R5D		CASP2		KIF2A	PDIA6	CPEB3				AURKAIP1	EIF4G3	MBD3						AGPAT3
AVL9	C17orf49	C7orf55-LUC7L2	BRD3	BMPR2			CNST	GGA3			FST	C2orf42		HN1L		DEK	CTNNB1	BCL11A		PRCC		CASP7		KLHL15	PDIK1L	CREB3L2				AURKB	EIF5B	MCM6						AGPAT4
AXIN1	C17orf75	C9orf114	BRD4	BPTF			COBL	GINS1			FUBP1	C3orf58		HNMT		DENND4A	CTNND1	BCL2L2		PROCR		CASP8		KMT2D	PDLIM5	CRIM1				AUTS2	ENPP2	MDC1						AGPAT5
B3GALNT1	C19orf10	C9orf142	BRMS1L	BRAF			COG3	GMNN			FZD7	C5orf30		HNRNPD		DENND4B	CTTNBP2NL	BCL9		PRPF19		CAV2		KTI12	PERP	CRK				AVL9	ENPP5	MED28						AGPAT6
B3GNT1	C19orf47	C9orf40	BROX	BRD1			COL18A1	GNAI3			G3BP1	C5orf51		HOMEZ		DEPDC1	CUEDC2	BCL9L		PTPRF		CBLL1		LAPTM4A	PGM2L1	CRKL				AXIN2	EOGT	MFSD9						AGPAT9
B3GNT5	C19orf55	C9orf64	BRWD1	BRD3			COPS7B	GNPNAT1			GANC	C6orf211		HOXB13		DGCR8	CXorf36	BCS1L		PTRF		CBX2		LCOR	PHACTR2	CRTAP				AZIN1	EPC1	MGEA5						AGPS
B4GALT1	C1orf43	CABLES1	BRWD3	BRD4			COPZ1	GPATCH3			GATAD1	C6orf62		HOXB3		DGKE	CYB5D1	BDNF		PUS7		CBX4		LDHA	PHAX	CTDNEP1				B3GNT2	EPC2	MKNK2						AGRN
B4GALT3	C1S	CAD	BTAF1	BRMS1L			COX10	GPATCH8			GDA	C7orf60		HPRT1		DGKZ	DBN1	BDP1		PVRL1		CBX5		LENG8	PHC3	CTNNA1				B4GALNT3	EPG5	MLLT4						AGTR2
B4GALT5	C2CD3	CALCOCO2	BTBD7	BRWD1			COX7A2L	GPC3			GK5	CA10		HSD17B12		DHCR24	DCPS	BEND3		QRICH1		CBX6		LIMD2	PHF20L1	CTNNB1				B4GALT1	EPHA4	MORN2						AHCTF1
B4GALT6	C2CD5	CALM1	BTG3	BRWD3			CPSF6	GPR180			GLUD1	CA13		HSPA8		DHX29	DCTN1	BEX1		RBL1		CCBE1		LLGL1	PHF3	CXADR				B4GALT5	EPRS	MTFMT						AHCY
BACH1	C3orf38	CALU	BTN2A1	BTAF1			CREB1	GRIN1			GLUD2	CALD1		IFNGR2		DICER1	DDA1	BICD2		RBM12B		CCDC117		LNPEP	PHIP	CYP2U1				BACH1	ERP44	MTM1						AHCYL1
BAHD1	C3orf52	CAMK2D	BTRC	BTBD7			CREB3L2	GRIP1			GLUL	CALM1		IFRD1		DIDO1	DDHD1	BIRC5		RBM27		CCDC127		LRRC32	PJA2	DAAM1				BAG4	EXOC4	MYC						AHDC1
BAZ1A	C4orf3	CAMSAP1	BVES	BTG2			CRK	GRPEL1			GMFB	CALN1		IGFBP4		DIP2A	DDX39B	BIRC6		RLIM		CCDC88C		LRRC41	PLEKHH1	DBR1				BAG6	EXOC5	MYH9						AHI1
BAZ1B	C4orf32	CAND1	BZW2	BTG3			CRKL	GSE1			GMPS	CALR		IGFBP5		DIS3L2	DEDD	BLCAP		RMND5A		CCNB1IP1		LRRC47	POLE3	DCAF10				BAI2	FAM120A	NAV1						AHNAK
BAZ2A	C4orf46	CAP2	C10orf2	BTN2A1			CRTAP	GSK3B			GNG11	CAND1		IL1RAP		DLGAP4	DEF8	BLMH		RNF111		CCND2		LTBP3	POLRMT	DCAF7				BAZ1B	FAM129A	NCAPG						AHR
BAZ2B	C5orf24	CAPRIN1	C11orf84	BTRC			CSDE1	GSR			GNL3	CANX		IMP4		DNAJA1	DHCR24	BLOC1S1		RNF13		CCNE1		LZTFL1	POMK	DCK				BAZ2A	FAM135A	NCLN						AHRR
BBX	C5orf30	CAPRIN2	C12orf29	BVES			CSPG4	HCCS			GOLGB1	CAP1		INPPL1		DNAJB11	DIAPH2	BLOC1S5-TXNDC5		RNPS1		CCNF		LZTS2	PPP1R16A	DCTN4				BBC3	FAM175B	NFE2L1						AHSA1
BCAP29	C5orf45	CARF	C14orf166	BZW2			CSRNP1	HDAC4			GOLPH2	CAPN13		INSIG1		DNAJB4	DICER1	BMF		RORA		CCNI2		MAML1	PPP1R2	DCTN5				BBX	FAM178A	NPDC1						AHSA2
BCAT1	C5orf51	CASP3	C14orf169	C10orf2			CTB-102L5.4	HECTD1			GPRASP1	CAPNS1		IPO9		DNPEP	DIS3	BMP2K		RP11-171N4.2		CCNJ		MAPT	PPP2R5E	DDX21				BCAP29	FAM216A	NPTX1						AIM1
BCCIP	C6orf136	CASP8AP2	C14orf28	C11orf84			CTDSP1	HECTD4			GPSM2	CAST		IRF2BP2		DOCK10	DNAJA1	BMPR2		RPA1		CCNL2		MARCKSL1	PRKAA1	DDX3X				BCAT1	FAM47E-STBD1	NSMF						AIMP1
BCL2L11	C7orf73	CBL	C15orf39	C12orf29			CTNNA1	HEG1			GRN	CASZ1		ITCH		DPYSL3	DNAJC5	BPTF		RPAP2		CCNT2		MCL1	PRRC1	DDX6				BCL11A	FAM73A	NUDT21						AIMP2
BCL9	C8orf58	CBLL1	C16orf72	C14orf166			CTNNB1	HELLS			GSC	CBL		ITPRIPL2		DRAM1	DNM2	BRAT1		RPL34		CCPG1		MCM3AP	PTBP3	DEK				BCL2	FAM83D	OSBPL8						AK2
BCL9L	C9orf142	CBX5	C17orf51	C14orf169			CTPS1	HERC1			GSK3B	CBX3		IVNS1ABP		DROSHA	DNMBP	BRD3		RPS12		CCSAP		MED28	PURA	DENND6A				BCL2L11	FAM98A	OTULIN						AK3
BCOR	C9orf40	CCDC50	C19orf10	C14orf28			CUL1	HEY1			HBP1	CBX6		IWS1		DSCR3	DNPH1	BRD4		S100A10		CCSER1		MEGF8	RAB12	DEPDC1B				BCL2L12	FASTK	PCSK7						AK4
BDKRB2	C9orf69	CCDC71L	C19orf55	C15orf39			DAAM1	HIAT1			HDGF	CBX8		JAG1		DSP	DOCK4	BRWD3		SASH1		CCT4		MEX3C	RAB14	DESI1				BCL2L13	FBN2	PDE4D						AKAP1
BICC1	CACUL1	CCER2	C1GALT1	C15orf41			DCP2	HIF1A			HECTD1	CCDC152		JARID2		DUSP4	DPF2	BSG		SBNO1		CD276		MGRN1	RBM26	DHRS2				BCL2L2	FBXO10	PDS5B						AKAP10
BICD2	CADM1	CCL7	C1orf226	C16orf72			DDI2	HIST1H1B			HECW2	CCDC186		JMJD1C		E2F7	DPYSL3	BTF3		SCAF11		CD93		MIDN	RC3H2	DHX15				BCL7A	FBXO28	PFKL						AKAP11
BID	CALU	CCNA2	C1orf43	C17orf51			DDR1	HNRNPAB			HELB	CCDC28A		JUN		EAF1	DRAP1	BTG1		SCAF4		CDC23		MIEF1	RCHY1	DICER1				BCOR	FBXO34	PFN1						AKAP12
BIRC2	CAND1	CCND1	C20orf194	C19orf55			DDX17	HNRNPF			HIATL1	CCDC6		KCNC4		ECM2	DSEL	BTG2		SDC2		CDC42		MKI67	RIF1	DNAJA2				BDKRB2	FEM1C	PGM3						AKAP13
BIRC3	CAPN1	CCND2	C22orf29	C1GALT1			DDX3X	HNRNPH3			HIF1AN	CCDC92		KCTD5		EDEM3	DST	BTRC		SEC14L1		CDC42SE1		MKNK2	RIMS3	DNAJB14				BECN1	FEZ2	PID1						AKAP2
BLM	CASP3	CCNE2	C4orf29	C1orf21			DDX42	HNRNPUL1			HIPK2	CCL11		KHDRBS1		EDF1	DUSP3	C11orf30		SEPT11		CDCA4		MMP2	RNF11	DNAJB4				BET1	FKBP2	PITPNB						AKAP5
BLOC1S1	CASP4	CCNI	C5orf28	C1orf226			DDX5	HOXC4			HK2	CCL17		KIAA0100		EEF1A1	DUSP7	C11orf31		SETBP1		CDK13		MTA2	RNF138	DNAJB9				BIRC5	FKTN	PLCL2						AKAP7
BLOC1S4	CASP8AP2	CCNJ	C5orf30	C1orf43			DDX6	HPS4			HLTF	CCL19		KIAA0430		EEF2K	DYNC1H1	C11orf95		SETD5		CDK16		MTF1	RNF14	DNAJC13				BLCAP	FMR1	PLK1						AKAP8
BLVRB	CATSPERB	CCT3	C5orf51	C20orf194			DEDD	HSPA8			HMG20A	CCL28		KIAA0907		EFR3A	DYNC1LI2	C12orf10		SF3B3		CDK6		MTHFR	RNF4	DNAJC7				BLMH	FNDC3A	PLSCR4						AKAP9
BMP2	CBFA2T2	CD164	C6orf106	C22orf29			DENND5B	HSPE1			HMGA1	CCNA2		KIAA1191		EFTUD2	DYNLL2	C14orf1		SFPQ		CDK9		MTMR9	RNMT	DNASE1				BNIP2	FOSL1	POLR2B						AKIRIN1
BMP4	CBLL1	CD200R1	C6orf120	C3orf38			DESI2	HSPH1			HNRNPC	CCNB1		KIF3A		EHMT1	DYRK2	C14orf119		SH2B3		CDKN1A		MXD4	RPE	DOCK5				BOLA3	FOSL2	POLR3D						AKIRIN2
BMP5	CBS	CD46	C6orf136	C4orf29			DGKB	HUWE1			HPS3	CCNC		KIF5B		EIF2AK4	DYSF	C14orf80		SH2D3C		CDON		MYADM	RPGRIP1L	DPP8				BPTF	FOXJ3	PPIA						AKR1A1
BMP6	CBX5	CD80	C6orf211	C5orf28			DGKD	IER5			HSP90AB1	CCND2		KLF13		EIF2B2	ECE1	C16orf46		SH3BP4		CDPF1		MYBL2	RPLP1	DSC2				BRAF	FOXK1	PPP2R1A						AKR1B10
BMPR2	CCDC174	CDC25A	C6orf62	C5orf30			DHX33	IFNAR1			HSPA4	CCNF		KLHL15		EIF4A1	ECI1	C16orf72		SHANK2		CDS2		MYC	RPS25	DSN1				BRCA2	FSD1L	PPP6R2						AKT1
BOP1	CCDC47	CDC34	C7orf55-LUC7L2	C5orf51			DHX9	IFNAR2			HSPA8	CCNG1		KLHL21		EIF4G3	EDC4	C17orf85		SLC20A1		CDV3		MYH9	RPS29	DSTN				BRD2	FSTL1	PRRC2B						AKT1S1
BPTF	CCDC71L	CDCA2	C8orf58	C6orf120			DIAPH1	IFNLR1			HUWE1	CCNI		KLHL24		EIF5B	EEF1D	C19orf10		SLC23A2		CEACAM6		MYL6	RPS3	DSTYK				BRD3	FSTL5	PRRX1						AKT2
BRAF	CCNA2	CDCA3	C9orf114	C6orf136			DICER1	IGFBP4			IBTK	CCT4		KMT2A		ELK4	EFNA1	C19orf43		SLC25A24		CELF1		MYO19	RPUSD3	DUSP11				BRD4	FXR1	PRTG						AKT3
BRD3	CCNB1	CDCA4	C9orf40	C6orf211			DLC1	IGSF3			ID4	CCT6A		KRT31		ELMO1	EGLN1	C19orf48		SLC25A46		CEMIP		MYPOP	S100Z	DUSP19				BRE	FZD6	PSMC2						AKTIP
BRD4	CCND1	CDCA5	C9orf64	C7orf55-LUC7L2			DMWD	INHBA			IFI30	CD164		LAMP2		EML4	EGLN2	C1orf43		SLC7A5		CEP41		NAP1L1	SAMD8	DYNC1LI2				BRF2	G0S2	PSMD9						ALAS1
BRMS1L	CCNE2	CDCA8	CALD1	C8orf58			DNAJB5	INSIG1			IGF1R	CD274		LAMTOR1		ENTPD4	EHD4	C21orf33		SLC7A6		CEP97		NAT8L	SBNO1	DYRK1A				BRI3	G3BP1	PSME3						ALCAM
BRWD1	CCNF	CDH18	CALM1	C9orf114			DNAJC14	INSIG2			IGFBP4	CD300A		LIPA		EPAS1	EIF1	C21orf59		SMARCC1		CHAMP1		NFE2L1	SCD	E2F5				BRWD3	G3BP2	PTPLAD1						ALDH16A1
BRWD3	CCNJ	CDH26	CALM3	C9orf40			DNTTIP2	IPO7			IL1RN	CD83		LNPEP		EPCAM	EIF3A	C22orf29		SMEK1		CHD1		NFKBIA	SEMA3C	EARS2				BST2	GAN	PTPN12						ALDH18A1
BTBD3	CCNT2	CDK13	CALU	C9orf64			DOCK11	IQGAP3			IL24	CDC20		LPHN1		EPN2	EIF3G	C5orf24		SMG1		CHDH		NID1	SH3BGRL2	EDEM3				BTAF1	GATC	PTX3						ALDH1A1
BTBD7	CCNY	CDK2	CAMK2D	CALD1			DPM2	ISCU			ILK	CDC42EP2		LPP		EPT1	EIF4A1	C5orf51		SNRK		CHIC2		NISCH	SH3D19	EEA1				BTG2	GDA	PUM2						ALDH1A2
BTG2	CCR5	CDK4	CAND1	CALM1			DSG2	ISYNA1			INPPL1	CDC6		LRRC45		ERCC6	EIF4G1	C6orf211		SNTB2		CHST10		NPDC1	SIN3B	EFCAB14				BUB3	GMFB	RAB11FIP4						ALDH1A3
BTG3	CCSER1	CDK6	CAP2	CALM3			DSTYK	ITM2A			IPO7	CDC7		LYRM2		ERF	ELAVL1	C6orf48		SNW1		CHST2		NR2C2AP	SIX4	EIF2AK2				BZW1	GP2	RAB22A						ALDH1L2
BTN2A1	CCT3	CDKN1A	CAPN15	CALU			DUS1L	JAK1			IREB2	CDCA5		MAGED2		ERRFI1	ELK3	C7orf50		SOD2		CHSY1		NTN1	SLC20A1	EIF2S3				C10orf76	GPBP1	RAD1						ALDH2
BTRC	CCT8	CDT1	CAPRIN1	CAMK2D			DUSP4	KAT6A			IRS1	CDH20		MAGEF1		ESYT1	ELK4	C9orf69		SOX4		CHTOP		NTN4	SLC30A5	EIF3A				C11orf24	GRAMD4	RAN						ALDH3A1
BVES	CD37	CDV3	CASP3	CAMSAP1			DUSP6	KDM3A			IRS2	CDK10		MAP3K1		ETV3	ELMO2	C9orf91		SPATA2		CIC		NUDT16L1	SLC30A7	EIF4A2				C11orf58	GUCY1A3	RASA2						ALDH3B2
BZW2	CD80	CEMIP	CASP6	CAP2			DYNC1LI2	KIAA0430			ITGA11	CDK12		MAPK1		EXOC4	ELMOD1	CALM1		SPATA33		CKB		NUP188	SLC38A2	EIF4G2				C11orf68	HADHA	RBM10						ALDH4A1
C11orf84	CD97	CENPK	CASP8AP2	CAPRIN1			DYNC2H1	KIAA1191			ITGA3	CDK19		MARCKSL1		EXT1	ELOVL1	CALM3		SPRYD3		CLDN1		NUP210	SLC39A1	ELMOD2				C12orf10	HADHB	RC3H2						ALDH6A1
C12orf29	CDC25A	CENPP	CBL	CASP3			DYNLL2	KIAA1432			ITGA5	CDK5R1		MATR3		EXTL3	EMD	CAMSAP1		SPRYD4		CLDN5		NXF1	SLC5A3	ELMSAN1				C12orf66	HBP1	RDH13						ALDH7A1
C14orf166	CDC27	CEP120	CBLL1	CASP6			DYNLRB1	KIAA1522			ITGAV	CDK6		MAVS		FAM101B	ENGASE	CAND1		SPTBN1		CLEC2D		OXNAD1	SLC7A11	ELOVL5				C12orf76	HCFC2	RFWD3						ALDH9A1
C14orf169	CDC42SE1	CEP290	CBX2	CASP8AP2			DYRK2	KIAA1919			ITGB1	CDK8		MCL1		FAM120A	EP300	CANX		SRPK1		CLMN		PACS1	SLIT2	EN2				C14orf1	HELB	RHOT2						ALDOA
C14orf28	CDC42SE2	CEP350	CBX5	CBL			E2F3	KIAA2018			ITSN1	CDKN1A		MDH2		FAM122B	EPSTI1	CAPN1		SRPR		CLTB		PANK2	SMIM12	ENOPH1				C16orf72	HELZ	RIMS3						ALG13
C15orf39	CDC45	CERS2	CCDC15	CBLL1			ECI2	KIF13A			JADE1	CDKN1B		MDM2		FAM134A	ERAL1	CAPN15		SRSF12		CLTC		PANK3	SMPD3	ENTPD1				C17orf51	HERPUD1	RIPK4						ALG14
C15orf41	CDC6	CERS5	CCDC28B	CBX2			EDC3	KLF10			JAG1	CEBPG		MFAP3L		FAM13B	ERGIC3	CAPRIN1		SSR1		CNN2		PARP1	SNTB2	EPAS1				C18orf25	HIPK2	RNF11						ALG2
C16orf72	CDCA7L	CFL2	CCDC50	CBX5			EDEM3	KLF9			JMJD1C	CELF1		MKL2		FAM174B	ETV3	CAPRIN2		STT3A		CNOT1		PARVA	SOAT1	EPDR1				C19orf48	HIPK3	RNF14						ALG3
C17orf51	CDCA8	CHAMP1	CCDC51	CCDC15			EEF1A1	KMT2C			JUNB	CEND1		MLEC		FAM178A	EZR	CAPZA1		SUGT1		CNOT8		PCGF2	SON	EPS15				C19orf68	HIST2H2BE	RNF146						ALG6
C19orf10	CDK12	CHD1	CCDC71L	CCDC28B			EEF1D	KMT2D			KCNB2	CENPF		MRPS22		FAM208A	F2R	CASP2		SVIL		COASY		PCNXL3	SORT1	EPSTI1				C1orf198	HMGA2	RNF26						ALG8
C19orf55	CDK13	CHD4	CCER2	CCDC50			EEF2	KMT2E			KCTD3	CENPP		MSL2		FAM20C	FADD	CASZ1		SYDE2		COG4		PDGFRA	SPAG9	EPT1				C1orf43	HMGCS1	RPA1						ALG9
C1GALT1	CDK4	CHD5	CCL7	CCDC51			EFCAB14	KPNA1			KDM3A	CEP350		MXRA5		FAM78A	FADS2	CBL		SYMPK		COG8		PDGFRB	SPDL1	ERAP1				C1orf85	HOXA5	RPL28						ALK7
C1orf21	CDKN1A	CHD7	CCNA2	CCDC71L			EFEMP1	KPNA3			KDM5A	CERS5		MYCN		FAM8A1	FAM102A	CBX5		SYNDIG1		COL15A1		PEA15	SRSF12	ERC1				C1QBP	HOXB3	RPL31						ALKBH5
C1orf226	CDR2	CHD8	CCND1	CCER2			EFHD1	KRAS			KDM5B	CERS6		N4BP2L2		FASN	FAM160A2	CBX6		TACC1		COL19A1		PEX16	SRSF3	ERCC6				C22orf29	HPRT1	RPL37A						ALMS1
C1orf43	CDT1	CHD9	CCND2	CCL7			EFNB2	LAMA5			KLC1	CFL2		NAF1		FBXW2	FAM168B	CC2D1A		TAOK1		COL1A1		PHB	STAG2	ERI1				C2orf42	HSPA8	RPL8						ALOX5
C20orf194	CDV3	CHKA	CCNE2	CCNA2			EHD1	LAMC1			KLF4	CHAC1		NBPF15		FBXW5	FAM178A	CCDC47		TCF4		COL1A2		PIGX	STK11IP	ESD				C2orf68	HUWE1	RPS12						ALPI
C20orf24	CEBPB	CHM	CCNF	CCND1			EIF1AD	LDLR			KREMEN1	CHCHD3		NCAPH		FEM1A	FAM192A	CCDC50		TCOF1		COL3A1		PLK2	STRIP2	ESPL1				C3orf67	IGF1R	RPS6KA2						ALPK3
C22orf29	CELF1	CHPF2	CCNJ	CCND2			EIF1B	LGALS3			KRT14	CHMP3		NCOA3		FGD3	FAM213A	CCDC58		TECR		COL4A1		POLR3E	SUGP2	ESYT2				C5orf24	IGF2	RPS6KA4						ALPPL2
C3orf38	CELSR3	CHRND	CCNT2	CCNE2			EIF2S3	LONRF1			KRT19	CHST15		NCOA5		FGFR3	FAM50A	CCDC61		TGFBR3		COL4A2		PPAN-P2RY11	TANC1	ETS2				C6orf47	IGFBP5	RRP7A						ALS2
C3orf52	CEP120	CHST3	CCR5	CCNF			EIF3K	LPIN1			KRT7	CIDEA		NECAP1		FHOD1	FAM69B	CCDC85B		TIMP3		COL4A5		PPP1CA	TBL1X	EVX2				C9orf69	IL1RAP	RSRC1						ALS2CL
C4orf29	CEP290	CHST9	CCSER1	CCNJ			EIF4EBP2	LRP1			KRT80	CKB		NET1		FKBP8	FAM84B	CCDC85C		TMCC1		COL5A1		PPP1CC	TET3	EXOC6				C9orf91	IL6ST	RTN3						ALX1
C5orf28	CEP41	CHTF8	CCT8	CCR5			EIF4G2	LSS			KTN1	CKLF		NF2		FLNB	FAM98A	CCDC88C		TMEM194A		COL5A2		PPP2R1A	TEX2	EXOC7				CA9	IMMT	RUNDC1						ALYREF
C5orf30	CEP97	CHUK	CD164	CCSER1			EIF5	LTBP3			LARP1	CLCN3		NKRF		FN1	FBLIM1	CCDC97		TMEM64		COL5A3		PRCC	TEX264	EXPH5				CAAP1	IMPDH1	RUNX1						AMD1
C5orf51	CERS2	CKAP2L	CD200R1	CCT8			EIF5B	LYPLAL1			LARS	CLCN6		NOTCH2		FOSL2	FBXL19	CCKAR		TNFAIP3		COL6A1		PRRC2C	TGFBR3	EYA1				CACNA2D1	IQGAP3	S100PBP						AMDHD2
C6orf120	CERS4	CKAP4	CD46	CD164			EIF6	MACF1			LDLR	CLN6		NPDC1		FOXN2	FBXO10	CCKBR		TNIP1		COL6A2		PRRT2	TIMM17A	F8				CACNB4	IRF1	SCYL1						AMER1
C6orf136	CFL2	CKB	CD74	CD200R1			ELF1	MAN1A2			LILRB1	CLPTM1		NRIP1		FOXO3	FBXO31	CCNA2		TNPO1		COL6A3		PSMD11	TJP1	FAF2				CACUL1	ITGB8	SENP2						AMFR
C6orf211	CHCHD10	CLCF1	CD80	CD46			ELF2	MAP1B			LOC203547	CLSPN		NUCKS1		FOXP1	FDFT1	CCNF		TNRC6B		COL7A1		PSME3	TMBIM6	FAM127C				CADM1	ITPK1	SEP15						AMIGO1
C7orf55-LUC7L2	CHD1	CLDN12	CD83	CD74			ELMSAN1	MAP1S			LOC340888	CLTC		NUFIP2		FRMD4A	FDXR	CCNI		TOR3A		COMMD2		PTDSS2	TMCC3	FAM136A				CALM1	JADE1	SERPINA1						AMMECR1
C7orf73	CHD3	CLDND1	CDC27	CD80			ELOVL4	MAP3K14			LOC342705	CLUAP1		NUPL1		FSCN1	FERMT3	CCNJL		TRIM44		COPA		PTPN11	TMED4	FAM13B				CALM2	JARID2	SHOC2						AMMECR1L
C8orf58	CHD5	CLIC4	CDC34	CD83			ELOVL5	MAP3K5			LOC400011	CMC2		OGDH		FURIN	FGFRL1	CCNL2		TRIO		CORO1C		PTPN23	TMEM167A	FAM160B1				CALM3	JMY	SIMC1						AMOT
C9orf142	CHD7	CLINT1	CDCA4	CDC27			EMD	MBOAT2			LRRC59	CMIP		PABPN1		FUS	FHL2	CCT7		TTYH3		COX15		RAB11FIP2	TMEM181	FAM161A				CALR	KCNQ5	SIRT1						AMOTL1
C9orf37	CHEK1	CLN6	CDCA8	CDC34			EPAS1	MCM10			LTA4H	CNIH4		PAFAH1B1		FZD4	FKBP15	CD59		TULP3		COX7A2L		RAB34	TMEM248	FAM199X				CALU	KCTD10	SLC18B1						AMOTL2
C9orf40	CHPF2	CLN8	CDH26	CDCA4			EPG5	MDM2			LYPLA2	CNOT1		PAQR8		GALK1	FKBP1A	CD63		TXLNA		CPD		RAI14	TMPO	FAM8A1				CAMSAP1	KCTD20	SLC19A2						AMPD2
C9orf64	CHST1	CLUH	CDIP1	CDCA8			EPHA4	MED13			MADD	CNOT11		PAWR		GARS	FKBP2	CD70		TXNIP		CPEB3		RAPH1	TNRC6A	FAM91A1				CAMSAP2	KCTD3	SLC25A24						AMPD3
CAB39	CHTF8	CMAS	CDK12	CDH26			EPO	MED26			MAP1B	CNOT4		PBRM1		GART	FKBP4	CDC25B		TXNRD1		CPS1		RASL10B	TPD52L1	FAS				CAMTA1	KDELR2	SLC25A32						AMZ2
CABIN1	CIC	CMKLR1	CDK13	CDIP1			EPOR	MFN2			MAP2K6	CNOT6		PCBP1		GATAD1	FKBP8	CDC42BPA		UBA1		CPSF7		RBCK1	TRIM66	FASTKD5				CAMTA2	KDM2A	SLC29A2						ANAPC1
CABLES1	CISH	CNBP	CDK16	CDK12			EPS15	MICALCL			MAP3K5	CNOT7		PDCD4		GCN1L1	FLCN	CDC42BPB		UBQLN2		CPT2		RBM14	TSNAX	FBRSL1				CAND2	KDM3A	SLC35G2						ANAPC13
CAD	CKAP4	CNNM3	CDK2	CDK13			EPS15L1	MID1			MAP4K4	CNTN4		PDS5A		GIGYF1	FLII	CDC6		UBTD2		CREB3L2		RFX3	UBE2E2	FBXL3				CANX	KIAA0100	SLC37A2						ANAPC16
CALD1	CLDN1	CNOT1	CDK4	CDK16			ERBB2	MIOS			MAPK14	COL4A1		PFKP		GIMAP6	FLNB	CDCA5		UHMK1		CREB5		RHBDF2	ULK2	FBXO28				CAPG	KIAA0319L	SLC40A1						ANAPC4
CALM1	CLDN12	CNOT4	CDK6	CDK2			ERCC6	MLLT3			MAPK4	COLGALT1		PHF20		GLRX5	FLNC	CDCA8		USP15		CRISPLD1		RNF24	UTP18	FBXO33				CAPZA2	KIAA1161	SLITRK3						ANAPC5
CALM3	CLIC4	CNOT6	CDKN1A	CDK4			ETV3	MLLT4			MBD4	COPB1		PHF3		GLUD2	FNIP1	CDH1		USP9X		CRKL		RPA2	UTP20	FBXW11				CARD10	KIF14	SMG1						ANAPC7
CALR	CLK1	CNTLN	CDT1	CDK6			EVC	MLLT6			MCM5	COPS2		PHLDA2		GLUL	FOXC2	CDH5		UTP14A		CSDE1		RPS12	UTRN	FCF1				CARM1	KIF1A	SMG7						ANGEL1
CALU	CLN3	CNTRL	CDV3	CDKN1A			EXOC7	MMACHC			MDM2	COPS5		PHLPP1		GNB1	FOXK1	CDK1		VCL		CSGALNACT1		SARS2	VEGFA	FEM1C				CARS	KIF5A	SMURF1						ANGEL2
CAMK2D	CLP1	COA7	CELSR3	CDT1			EZR	MMD			MEST	COPZ1		PI4KA		GNL3L	FOXK2	CDK13		VDAC1		CSNK1A1		SCD	VKORC1L1	FGD6				CASK	KLF3	SNPH						ANGPT2
CAMSAP1	CLTA	COBLL1	CEMIP	CDV3			FAM102A	MMP17			MIB1	COQ9		PIP4K2B		GOPC	FOXO1	CDK16		WEE1		CSNK1E		SCRN1	VLDLR	FKBP14				CASP2	KLF7	SNRK						ANGPTL2
CANT1	CMAS	COG8	CENPK	CELSR3			FAM118A	MON1B			MIOS	CPA3		PKD1		GORASP2	FRY	CDK6		ZBTB38		CSNK1G1		SERPINE1	VPS26A	FN1				CBFB	KLHL15	SNX30						ANKEF1
CAP2	CNIH1	COL12A1	CEP120	CEMIP			FAM120A	MPV17			MIXL1	CPEB4		PLAU		GPM6A	FUK	CDKN1A		ZMYM4		CTDSPL2		SF3A2	WDR17	FNDC3B				CBR3	KLHL20	SOGA1						ANKFY1
CAPRIN1	CNKSR3	COL15A1	CEP290	CENPK			FAM120AOS	MRPL20			MKI67	CPNE5		PLAUR		GPR137B	FURIN	CDR2L		ZNF703		CTNNB1		SLC2A13	WDR37	FNIP1				CBS	KLHL28	SON						ANKH
CAPRIN2	CNNM3	COL1A2	CEP44	CEP120			FAM126B	MRPS14			MLLT1	CREB1		PLD3		GPR56	FUS	CELF1		ZNF770		CTNND1		SMARCC2	WDR74	FOXC1				CBX2	KMT2A	SP4						ANKHD1-EIF4EBP3
CARM1	CNNM4	COL3A1	CERCAM	CEP290			FAM129B	MS4A1			MMP1	CRIM1		PLEKHA1		GRAMD4	FUT8	CELF6				CTXN1		SNX17	WEE1	FOXM1				CBX4	KMT2C	SPARC						ANKIB1
CASP3	CNOT1	COL4A1	CERS2	CEP44			FAM134A	MSL3			MMP12	CRIPT		PLOD3		GRPEL2	FZD5	CELSR3				CUEDC1		SOAT1	YIPF6	FOXP1				CBX5	KMT2D	SPCS1						ANKLE2
CASP6	COA7	COL4A2	CFL2	CERCAM			FAM160A2	MSN			MMP14	CRISP1		PMF1		GSDMD	FZR1	CEMIP				CYB561A3		SPEN	YME1L1	FRK				CBX6	KRIT1	SPG21						ANKMY2
CASP8AP2	COIL	COPA	CHD1	CERS2			FAM178A	MTCH2			MMP2	CRKL		POLDIP3		GSE1	G3BP2	CENPB				CYB5R3		SPTSSA	YWHAE	FRMD3				CC2D1B	LAMC1	SPIN1						ANKRA2
CAV1	COL12A1	COPS6	CHD5	CFL2			FAM199X	MT-CYB			MMP3	CRTC1		POMK		GTF2A1	GAPDH	CENPM				CYCS		STC1	ZBTB1	FRMD6				CCDC102B	LARP4B	SRGAP2						ANKRD11
CBL	COL18A1	COQ10B	CHD7	CHAC1			FAM210B	MTPN			MMP9	CRTC3		PPIF		H2AFZ	GARS	CENPT				DAP		STC2	ZBTB10	FRYL				CCDC127	LCLAT1	SRM						ANKRD12
CBLL1	COL1A1	COX10	CHD9	CHD1			FAM222B	MVP			MSN	CSDE1		PPP1R12A		HADHB	GATA2	CENPW				DBT		STEAP3	ZBTB18	FST				CCDC151	LDLR	SRSF7						ANKRD13A
CBX2	COL1A2	COX14	CHKA	CHD5			FAM53B	MYBL2			MST1R	CSE1L		PPP2R5C		HAS2	GBF1	CEP104				DCAF12		STK25	ZBTB43	FUBP1				CCDC59	LDOC1	STPG1						ANKRD13B
CBX5	COL3A1	COX8A	CHM	CHD7			FAM60A	MYH9			MTMR14	CSNK1A1		PPP3CB		HBP1	GCDH	CEP170				DCAF7		STK38L	ZC3HAV1	FUNDC2				CCDC88C	LGALSL	SUMF1						ANKRD13C
CCDC15	COPB1	CPEB4	CHPF2	CHD9			FAM65A	MYO6			MTR	CSRP1		PQLC3		HBS1L	GCN1L1	CEP68				DCHS1		TADA2B	ZDHHC5	FZD3				CCND1	LIG4	TAOK1						ANKRD13D
CCDC28B	COPS6	CPS1	CHRND	CHKA			FASN	MYO9A			MUC1	CSRP2BP		PRKCA		HCFC1	GFPT1	CHAF1A				DCP1A		TAOK1	ZFP3	FZD6				CCND2	LIPA	TBCD						ANKRD17
CCDC50	COQ10B	CPSF4	CHST3	CHPF2			FAT4	NAMPT			MYC	CSTF2T		PRNP		HDGF	GGA1	CHD4				DCTN1		TAOK2	ZMAT3	G3BP1				CCNE1	LMBR1	TBL1XR1						ANKRD23
CCDC51	CORO1C	CRAMP1L	CHTF18	CHRND			FBN2	NAPG			MYO1C	CTHRC1		PRRC2A		HEATR5B	GLRA3	CHD7				DCTN5		TBC1D23	ZNF148	G3BP2				CCNF	LMTK2	THBS1						ANKRD27
CCDC71L	COX10	CREB1	CHTF8	CHST3			FBXL19	NAT8L			MYO6	CTSA		PRRC2C		HECTD1	GLS	CHD8				DCUN1D5		TBCK	ZNF24	GABARAPL2				CCNG1	LONP2	THOC5						ANKRD28
CCER2	COX14	CREB3L2	CHUK	CHTF18			FBXL20	NBEAL1			MYOF	CUL1		PSME3		HELB	GNB2L1	CHD9				DDA1		TEX22	ZNF300	GALNT7				CCNL2	LONRF1	TIMM50						ANKRD32
CCL7	COX4I1	CRK	CKAP2L	CHTF8			FBXO10	NCSTN			MYRF	CUL5		PSRC1		HIAT1	GNG12	CHERP				DDB1		TFEB	ZNF304	GAS1				CCNT1	LONRF3	TLE3						ANKRD36
CCNA2	COX8A	CRKL	CKAP4	CHUK			FBXO28	NDUFA13			NAA30	CUL7		PTBP1		HIATL1	GNL1	CHGA				DDI2		TFG	ZNF404	GATA3				CCNT2	LPGAT1	TLE4						ANKRD39
CCNB2	CPD	CRTC2	CLASP1	CKAP2L			FBXO45	NDUFC1			NAP1L1	CUX1		PTBP2		HIPK1	GOLGA3	CHKA				DDOST		THBS1	ZNF644	GATAD2B				CCNYL1	LTN1	TMED7						ANKRD40
CCND1	CPSF1	CRY2	CLCF1	CKAP4			FBXO48	NFAT5			NAP1L4	CXCL5		PTGS2		HIPK2	GORASP2	CHMP1A				DDX1		TIAF1	ZNF655	GFPT1				CCR10	LUC7L3	TMED9						ANKRD42
CCND2	CPSF7	CS	CLDN12	CLASP1			FCHO2	NFIB			NCAPD3	CYB5R4		PTK2		HIST1H4E	GPSM1	CHPF2				DDX17		TJP2	ZNF703	GFRA1				CCSER1	LYPLA1	TMEM127						ANKRD44
CCNE2	CRAMP1L	CSDE1	CLDND1	CLCF1			FGD4	NIN			NCBP2	CYBRD1		PTPN14		HIST1H4H	GRAMD1A	CHST1				DDX21		TMEM127	ZNF711	GLS				CD151	M6PR	TMEM135						ANKRD46
CCNF	CREBBP	CSNK2A1	CLIC4	CLDN12			FGFR1	NISCH			NCOA2	CYLD		PTX3		HLA-DPA1	GRM4	CHST12				DDX3X		TMEM132E		GMFB				CD164	MACF1	TMEM245						ANKRD49
CCNG1	CREBRF	CSRNP2	CLN6	CLDND1			FGFR2	NME4			NDRG2	CYTH3		RAD54L		HM13	GRN	CHST2				DDX3Y		TMEM245		GNAI3				CD274	MAML1	TMEM25						ANKRD50
CCNJ	CRY2	CTC-534A2.2	CLN8	CLIC4			FIGN	NSUN2			NDUFA4	CYYR1		RALBP1		HNRNPA0	GSN	CHTOP				DDX47		TMLHE		GNAQ				CD2AP	MANBAL	TMEM259						ANKRD52
CCNJL	CRYBG3	CTDP1	CLNS1A	CLN6			FLG	NUCKS1			NDUFS1	DAG1		RALGAPB		HNRNPA2B1	GSPT1	CIC				DDX5		TNFSF12-TNFSF13		GNG12				CD300A	MAOA	TMEM64						ANKRD9
CCNY	CSDE1	CTDSPL2	CLUH	CLN8			FLNA	NUP153			NEDD9	DCAF11		RARA		HNRNPC	GSPT2	CIT				DDX6		TNK2		GNPNAT1				CD48	MAP3K9	TMEM87A						ANKS1A
CCR5	CSF1	CTNNA1	CMAS	CLNS1A			FMNL3	NUP155			NF2	DCAF16		RASL11B		HNRNPF	GSTK1	CLCN4				DEF8		TNKS1BP1		GOLGA4				CD63	MAP4K5	TMEM8A						ANKS6
CCR7	CSK	CTPS2	CMKLR1	CLUH			FNDC3B	NUP98			NFIL3	DCAF7		RBBP8		HNRNPK	GTPBP2	CLDN1				DENND4A		TNPO2		GOLGA8B				CD97	MAP7	TNC						ANKUB1
CCSER1	CSNK1A1	CTSA	CNBP	CMAS			FNDC4	NXN			NHEDCI	DCBLD2		RBM22		HOXB3	HCFC1	CLDND1				DENND5B		TNRC18		GPR158				CDAN1	MAPK13	TNFRSF19						ANLN
CCT3	CSNK1E	CTSC	CNIH1	CMKLR1			FOXJ2	OGFOD1			NHLRC3	DCK		RC3H2		HOXC11	HDAC4	CLIC4				DHCR24		TOB1		GPR27				CDC14A	MAPK6	TNN						ANO2
CCT8	CSNK1G1	CTXN1	CNKSR3	CNBP			FOXM1	OSBPL8			NHSL1	DCP1A		RCC2		HOXD11	HDAC6	CLIP1				DHX16		TOP2A		GRAMD1A				CDC23	MAPRE1	TNPO2						ANO5
CD164	CSNK1G2	CUL1	CNNM3	CNIH1			FURIN	PACRGL			NIPSNAP1	DCP2		RER1		HPRT1	HDAC7	CLIP2				DHX33		TPRG1L		GREB1				CDC25A	MAT2B	TNPO3						ANO6
CD200R1	CSNK2A1	CUL2	CNNM4	CNKSR3			FUS	PANK3			NOB1	DDB1		RGMB		HSP90AA1	HDLBP	CLN6				DHX9		TRIM41		GRSF1				CDC25B	MB21D2	TNRC6B						ANP32A
CD46	CSNK2A2	CUX1	CNOT1	CNNM3			G3BP1	PAPOLG			NODAL	DDR1		RICTOR		HSPA12B	HECTD3	CLN8				DIAPH1		TRIM65		GSK3B				CDC37	MBD4	TP73						ANP32B
CD74	CTHRC1	CXXC5	CNOT4	CNNM4			G3BP2	PAXIP1OS			NOL11	DDR2		RLF		HSPA14	HECW2	CLSTN1				DIAPH2		TTK		GSPT1				CDC37L1	MBNL1	TPCN2						ANP32E
CD80	CTPS1	CYP2R1	CNOT6	CNOT1			GABARAPL1	PBRM1			NOSTRIN	DDX3X		RLIM		HSPA1B	HES1	CLTC				DIAPH3		TTYH3		GTF2A2				CDC42	MBNL3	TRIM23						ANPEP
CD81	CTPS2	CYTH1	CNOT7	CNOT11			GANAB	PCBP2			NOTCH1	DDX6		RNF111		HSPA5	HIC2	CLUH				DICER1		TUBB		GTPBP10				CDC42EP2	MCL1	TRIM27						ANXA11
CD83	CTR9	CYTH3	CNOT8	CNOT4			GATAD2B	PCDHGC3			NPTN	DECR1		RNF169		HSPA8	HIF1AN	CMIP				DIP2A		UBA52		GYG1				CDC42SE2	MCM7	TRIM28						ANXA2
CDC23	CTSC	DAP3	CNTRL	CNOT6			GCNT1	PCGF2			NR1D2	DEDD		RNF24		HSPG2	HIST1H4D	CMPK1				DLD		UBAC2		H3F3B				CDC5L	MDFIC	TRIM3						ANXA5
CDC25A	CTSL	DARS2	COA7	CNOT7			GCSAM	PDK1			NRIP1	DEK		RNF4		HTR1B	HIST1H4F	CMTR1				DNAJB11		UBE2Q1		HACE1				CDCA4	MDM4	TRPS1						ANXA7
CDC27	CUX1	DCAF15	COIL	CNTRL			GDE1	PEA15			NRP1	DENND1B		RNMT		HUWE1	HIST4H4	CNEP1R1				DNAJC11		UBE2S		HBS1L				CDIPT	MED17	TSHZ3						AP000350.10
CDC34	CXCL5	DCAF7	COL15A1	COA7			GDNF	PEAK1			NUDT13	DENND4B		RPL28		HYPK	HLA-B	CNIH1				DNM3		UBIAD1		HECTD1				CDK16	MET	TSPAN3						AP000721.4
CDC42EP2	CXCR4	DCP2	COL1A1	COIL			GFM1	PHLDA1			NUFIP2	DERL2		RPS18		IARS2	HMGCS1	CNIH4				DNMT3A		UBN2		HELLS				CDK17	MFHAS1	TTF2						AP1B1
CDC42EP4	CYB561A3	DCUN1D2	COL1A2	COL15A1			GFOD2	PIAS3			NUP107	DHCR24		RPS6		ICE1	HN1L	CNOT4				DNMT3B		ULK1		HERC1				CDK4	MGAT4A	TULP4						AP1G1
CDC42SE1	CYB5R1	DDHD1	COL3A1	COL1A1			GFPT1	PIGT			OCLN	DHX36		RPUSD3		IER5	HNRNPA1	CNOT6				DNPEP		UNG		HERC4				CDK5R1	MIER1	TXNRD1						AP1G2
CDCA4	CYP20A1	DDOST	COL4A1	COL1A2			GGCX	PIK3R3			OCT4	DICER1		RREB1		IGF2R	HNRNPF	CNOT6L				DOCK6		USP22		HERPUD2				CDK6	MIER3	TYRO3						AP1M1
CDCA7L	DAP3	DDX17	COL4A2	COL3A1			GIGYF1	PILRB			OTULIN	DIP2B		RSRC2		IGFBP4	HNRNPLL	CNP				DOCK9		USP8		HES1				CDKN1A	MLLT10	U2AF1						AP2A1
CDCA8	DBF4	DDX26B	COL5A1	COL4A1			GINS3	PLEKHA3			PAFAH1B1	DKK1		RTF1		IL13RA1	HOMEZ	CNPPD1				DOT1L		VCL		HIAT1				CDS1	MLLT6	U2AF2						AP2B1
CDH11	DCAF15	DDX3X	COPA	COL4A2			GLDC	PLOD3			PAK1	DLG2		RUFY2		ILF2	HSF1	COBL				DPYSL2		VGLL4		HIC2				CDS2	MREG	UBXN1						AP2M1
CDH26	DCAF16	DDX46	COPB2	COL5A1			GLRB	PLXNB1			PAN2	DLGAP1		RYK		ILVBL	HSPA12A	COL4A1				DPYSL5		WASL		HIPK1				CDT1	MRPL37	UCK1						AP2S1
CDH5	DCUN1D4	DDX6	COPG1	COPA			GNB2	PODXL2			PANK3	DLX2		SASH1		IMPDH2	HSPA8	COL4A5				DTWD2		XBP1		HIPK2				CDV3	MRPS25	UQCRQ						AP3B1
CDIP1	DDA1	DEDD	COPS6	COPB2			GOLGA8A	POLDIP2			PARD3	DLX6		SCN3A		INO80D	HSPG2	COL5A1				DTX4		XPO4		HK2				CELF1	MSL1	VCL						AP3D1
CDK12	DDAH1	DEGS1	COQ10B	COPG1			GON4L	POLH			PCMTD1	DMD		SCP2		INSIG1	ID3	COL6A3				DUSP2		XRN1		HLA-DPA1				CEMIP	MSL2	VGLL3						AP3M1
CDK13	DDB1	DENND4B	COQ9	COPS6			GPATCH2	POMT2			PCSK5	DMPK		SDC1		IPO9	IFITM2	COMMD4				DUSP5		ZAP70		HMGB1				CENPB	MSMO1	VGLL4						AP3S2
CDK16	DDX26B	DENND5A	COX10	COQ10B			GPR107	PON2			PDE3A	DMRT2		SDHC		IQGAP1	IFT122	COMT				DVL3		ZBED3		HMGB3				CENPT	MTHFD2	VKORC1L1						AP4B1
CDK2	DDX28	DERL1	COX14	COQ9			GPR157	POT1			PDGFRB	DMXL1		SEC23B		IRF2BP1	IGF2	COPB1				DYNC1H1		ZBED4		HNRNPD				CEP350	MTMR4	VPS52						AP4E1
CDK4	DDX3X	DHCR7	COX8A	COX10			GPR180	PPP1CB			PIGF	DNAH3		SEC24B		ISG20L2	IGF2BP1	COPS7A				DYNLT1		ZBTB10		HNRNPDL				CEP55	MTMR9	VPS53						AP5M1
CDK6	DDX52	DHTKD1	CPD	COX14			GPRIN1	PPP1CC			PISD	DNAJB12		SENP1		ITGA2	IGF2BP2	COPS7B				DYSF		ZBTB47		HNRNPF				CERCAM	MUC16	WAC						AP5S1
CDK9	DDX6	DHX15	CPEB4	CPD			GPSM2	PPP1R12A			PLAT	DNAJB4		SEPW1		ITGA6	IGFBP4	CORO1C				E2F7		ZBTB7A		HNRNPUL1				CERS2	MYBL1	WDR11						APAF1
CDKN1A	DEDD	DHX33	CPS1	CPEB4			GRB10	PPP1R12C			PLEC	DNAJC21		SERPINB6		ITGAE	IGFBP5	CORO7				EDEM1		ZCCHC3		HOOK1				CHAC1	MYH14	WDR18						APBA2
CDT1	DEGS1	DIABLO	CPSF7	CPS1			GRN	PPP2CB			PLEK2	DNAJC3		SERTAD2		ITPR3	IL1A	COTL1				EDEM3		ZEB2		HOXA10				CHAMP1	MYO1D	WDR3						APBB1
CDV3	DENND4B	DICER1	CRAMP1L	CPSF7			GSE1	PPP6R1			PLXNB2	DNAJC5		SETD5		IVNS1ABP	IL1R1	CPSF1				EEFSEC		ZFAT		HOXA9				CHCHD6	MYO5A	WRN						APBB2
CELSR3	DENND5B	DIDO1	CREB3L2	CRAMP1L			GTF2IRD1	PRC1			PMM2	DNAJC8		SFT2D2		JARID2	ILF3	CPT1A				EFEMP1		ZMYND11		HS6ST2				CHD3	N4BP1	XPO1						APC
CEMIP	DEPDC1	DIEXF	CRK	CREB3L2			GTF3C3	PRDM1			PODXL	DNMT1		SGK3		JUN	ILKAP	CREB3L2				EFNB2		ZNF367		HSBP1				CHD4	NAA25	XYLT2						APEX1
CENPK	DERL1	DIP2B	CRKL	CRK			GTF3C5	PROSER1			POSTN	DNMT3A		SIRT7		JUND	IPO9	CREBBP				EFTUD2		ZNF587		HSD17B12				CHEK1	NAA35	YWHAG						APH1A
CEP120	DFFA	DLAT	CRTAP	CRKL			GTPBP2	PRPF8			PPP3CA	DOCK6		SLC16A6		KATNAL1	IQGAP3	CRHR2				EHD1		ZNF7		HSDL1				CHIC1	NABP1	YWHAH						APH1B
CEP290	DGKD	DLC1	CRTC2	CRTAP			H2AFX	PRR12			PRDM1	DOHH		SLC25A3		KBTBD6	IRAK1	CRIM1				EHD2		ZNF772		HSPA12A				CHMP2A	NACC2	ZBTB18						API5
CEP44	DHCR24	DMKN	CRY2	CRTC2			HBP1	PRRC2C			PRKACB	DOK4		SLC25A44		KCNC4	IRF2BP2	CRLS1				EIF2S1		ZNF783		HSPA1B				CHP1	NADK2	ZCCHC3						APITD1-CORT
CEP68	DHCR7	DMPK	CRYBG3	CRY2			HDGF	PUM2			PRKCA	DPPA4		SLC35D2		KCTD12	IRF3	CRTAP				EIF2S2		ZNF827		HSPA9				CHPT1	NAP1L1	ZNF12						APLN
CERCAM	DHX34	DNA2	CS	CRYBG3			HEG1	PXDN			PRPF40A	DPT		SLC38A1		KCTD2	ITFG3	CSDE1				EIF3A				HTRA2				CHRNA10	NBPF14	ZNF281						APLP2
CERK	DHX9	DNAH1	CSDE1	CS			HELLS	RAB10			PRPF8	DPY19L4		SLC39A1		KDELR2	ITGB3	CSE1L				EIF4A2				ID4				CHRNA5	NCKAP1	ZNF3						APMAP
CERS2	DIAPH1	DNAJA2	CSN1	CSDE1			HERPUD1	RAB11A			PRRC2C	DR1		SLC39A6		KDM3B	ITGB5	CSNK1A1				EIF4E2				IDH1				CHST10	NCOA2	ZNF367						APOBEC3C
CFL2	DIAPH2	DNAJB11	CSN6	CSNK2A1			HEXIM1	RAB11FIP5			PRRX1	DSCC1		SLC40A1		KDM5C	JAK1	CSNK1D				EIF4G1				IDI1				CHST5	NCOR1	ZNF445						APOL2
CHAC1	DICER1	DNAJB9	CSN8	CSRNP2			HIATL1	RAB1A			PSMD3	DSG1		SMARCD1		KDR	JAM3	CSNK1E				EIF4H				IDS				CHUK	NDEL1	ZNF503						APOL6
CHD1	DIEXF	DNAJC13	CSNK1A1	CTC-534A2.2			HIF1AN	RAB23			PTK2	DSG2		SMC5		KHNYN	KANSL3	CSRP1				EIF5A				IGF1R				CIC	NDUFA5	ZNF514						APOOL
CHD3	DIP2A	DNAJC27	CSNK2A1	CTD-2368P22.1			HIPK3	RAD21			PTP4A1	DSTYK		SMG8		KHSRP	KATNAL1	CTCF				EIF5A2				IGFBP5				CIDEB	NDUFA7	ZNF622						APOPT1
CHD5	DLAT	DNASE1	CSRNP2	CTDP1			HIST1H2AC	RANGAP1			PTP4A2	DUOX1		SNX17		KIAA0101	KATNB1	CTDNEP1				EIF6				IKBIP				CIRBP	NDUFV2	ZNF839						APP
CHD7	DLC1	DOCK7	CTC-534A2.2	CTDSPL2			HIST1H2AD	RASL11B			PTRF	DUS1L		SNX9		KIAA0430	KCNC4	CTDSP2				ELF2				IL6ST				CITED2	NEO1	ZNHIT6						APPBP2
CHD9	DLGAP4	DOK3	CTD-2368P22.1	CTNNA1			HIST1H2AG	RASSF8			PURB	DUSP1		SOX5		KIAA0922	KCNJ15	CTDSPL2				ELK4				ING1				CKB	NFIA	ZRANB1						APPL2
CHERP	DLGAP5	DOLK	CTDP1	CTPS1			HIST1H4B	RB1			QKI	DUSP5		SPAG5		KIAA1244	KCTD15	CTGF				ELMSAN1				INIP				CLASP1	NFX1							AQP1
CHKA	DMD	DOLPP1	CTDSPL2	CTPS2			HIST1H4C	RB1CC1			RAB14	DUSP8		SPIDR		KIAA1715	KCTD21	CTIF				ELN				INO80				CLASRP	NFYC							AQP3
CHPF2	DMKN	DONSON	CTNNA1	CTSA			HIST1H4D	RBBP6			RAB7A	DYNC2H1		SPRYD3		KIF18B	KCTD3	CTNNA1				ELOVL4				INO80D				CLCA1	NGFRAP1							AQR
CHRND	DMWD	DPF2	CTPS1	CTSC			HIST1H4E	RBM25			RABGEF1	DYNLL2		SPRYD7		KIF2A	KDM2A	CTNNAL1				EMC2				INSIG2				CLCN3	NID1							AR
CHST3	DNAH1	DPH3	CTPS2	CUL1			HIST1H4H	RBM28			RAC1	DYNLT1		SPTAN1		KLC1	KDM5A	CTPS2				EMC8				INTS6				CLCN5	NOTCH2							ARAP2
CHST9	DNAH7	DPYSL5	CTSA	CUL2			HIST4H4	RC3H2			RAD23B	DYRK1A		SQSTM1		KLHDC3	KDM5C	CTSB				EML3				IPMK				CLDN12	NPAT							ARCN1
CHTF18	DNAJA1	DRG2	CTSC	CUX1			HMGA2	RER1			RAD50	DYRK1B		SRCAP		KLHL15	KDM6B	CTSC				EMP1				IPO5				CLDN4	NPTX1							AREL1
CHTF8	DNAJA2	DSEL	CUL1	CXXC5			HMGB3	REST			RASA1	E2F3		SRPK1		KLHL3	KEAP1	CUL1				EMP3				IPO7				CLDND1	NR2C2							ARF1
CHUK	DNAJB1	DSG2	CUL2	CYC1			HMGCR	REV3L			RBBP7	EAPP		SRSF1		KMT2A	KHNYN	CUX1				ENDOV				IRF1				CLNS1A	NREP							ARF3
CKAP2L	DNAJB11	DSP	CUX1	CYP2R1			HNRNPF	RFX7			RBM6	EEF1G		SRSF2		KREMEN1	KIAA0922	CXorf36				ENPP5				IRS1				CLTC	NRP1							ARF4
CKAP4	DNASE1	DST	CXXC5	CYTH1			HNRNPU	RGS4			RCAN1	EFHD2		SRSF6		LAMP1	KIAA1244	CXXC5				EPHA2				ITGAV				CLU	NUCKS1							ARF5
CLCF1	DNM1L	DUSP1	CYC1	DARS2			HNRNPUL1	RHBDD3			REV1	EFNA1		ST3GAL4		LAMP2	KIAA1522	CYB561A3				EPRS				JADE2				CMTM4	NUFIP2							ARF6
CLDN12	DNTTIP2	DUSP16	CYP2R1	DBNDD1			HOMEZ	RHOB			RGS2	EHD3		STARD7		LARP1	KIF23	CYB561D2				EPS15L1				JAZF1				CNIH1	OAS3							ARFGAP1
CLDND1	DOCK7	DUSP18	CYTH1	DCAF15			HOXA3	RHOBTB3			RGS4	EIF4B		STMN1		LARP4	KIF3B	CYC1				ERAP1				JMY				CNOT1	OCRL							ARFGAP2
CLIC4	DOLK	DUSP2	DARS2	DCP2			HOXB5	RNF19A			RING1	EIF4G2		SUCO		LBR	KLC1	CYFIP1				ERC1				KAT6A				CNOT4	OLA1							ARFGEF1
CLINT1	DOT1L	DUSP22	DBNDD1	DCUN1D2			HS1BP3	ROR1			RLIM	EIF4H		SYNRG		LDHB	KLC2	CYHR1				ERCC6				KATNAL1				CNOT6L	OSBP							ARFGEF2
CLN6	DPF2	DUSP4	DCAF15	DDHD1			IBA57	RPL23A			RNF169	ELL		TANC2		LEMD3	KLF13	CYP1B1				ERF				KBTBD8				CNOT8	OSBPL8							ARFIP1
CLN8	DPM2	DUSP5	DCAF7	DDOST			IER2	RPRD1B			RNF24	ELMOD2		TAOK1		LFNG	KLF16	CYP2U1				ERICH1				KCNC4				COG8	OTUD3							ARFIP2
CLPTM1	DPP7	DYNC1H1	DCP2	DDX17			IER3IP1	RPS6KA3			ROBO2	ELMSAN1		TBC1D25		LGALS8	KMT2A	CYR61				ERRFI1				KCTD15				COL12A1	OTUD4							ARFRP1
CLUH	DPP9	DYNC1LI2	DCUN1D2	DDX26B			IFRD2	RRAGC			RORA	ELOVL1		TBCD		LIF	KMT2B	CYTH3				ESAM				KCTD20				COL1A2	PABPN1							ARG2
CMAS	DPYSL5	DYRK1B	DDHD1	DDX3X			IGF2BP1	RRM2			RPL24	ELOVL4		TBKBP1		LMNB2	KPNB1	D2HGDH				ESR1				KDELR1				COL25A1	PAN3							ARHGAP1
CMIP	DST	DYRK2	DDOST	DDX6			IGFBP4	RSPRY1			RSBN1L	ELOVL5		TBL1X		LMTK2	KRT19	DAB2IP				ESYT1				KDM1A				COL4A2	PANK3							ARHGAP11A
CMKLR1	DUSP2	DZIP1	DDX17	DEDD			IGSF3	SACS			S0CS7	EML4		TCEA2		LNPEP	KTN1	DAD1				ETNK1				KIAA0195				COL4A3BP	PAPOLA							ARHGAP12
CNBP	DUSP22	E2F3	DDX26B	DENND5A			IKZF3	SAE1			SASH1	ENO1		TET3		LONP2	KXD1	DAPK1				EVL				KIAA1033				COL5A3	PCGF5							ARHGAP17
CNIH1	DUSP7	E2F4	DDX3X	DENR			IKZF4	SALL2			SCARB1	ENPP2		TFR2		LPAR1	L3MBTL1	DAZAP1				EXTL3				KIAA1109				COL6A1	PCNP							ARHGAP18
CNKSR3	DVL3	E2F5	DDX6	DERL1			IL6ST	SAMD12			SCARB2	ENPP6		TGFBR3		LPHN1	LAMA5	DBN1				EZH2				KIAA1143				COMMD1	PCNX							ARHGAP19
CNNM3	DYNC1H1	E2F6	DEDD	DHTKD1			INO80	SAT1			SECISBP2L	EOGT		TGFBRAP1		LRBA	LAMC1	DBNL				F11R				KIAA1161				COMT	PDE8A							ARHGAP21
CNNM4	DYRK2	ECD	DENND5A	DHX30			INSR	SCD			SENP5	EP300		THBS1		LRFN3	LARP4	DCAF10				F2R				KIAA1430				COPS7A	PDIK1L							ARHGAP22
CNOT1	E2F2	ECE2	DENR	DHX33			INTS5	SCYL1			SERINC5	EPB41		THBS2		LRFN4	LARS	DCAF16				FAM120A				KIAA1432				COPS7B	PDRG1							ARHGAP23
CNOT4	E2F3	ECHDC1	DERL1	DIABLO			IQGAP1	SDC2			SERPINA1	EPDR1		TIMELESS		LRRC47	LASP1	DCAF5				FAM126A				KIAA1598				COX5A	PDZD11							ARHGAP24
CNOT6	E2F4	EDEM2	DHTKD1	DICER1			IRAK1	SEC61A1			SERPINB9	EPS15		TIMM21		LRRC8C	LDLR	DCAF7				FAM126B				KIAA1958				CPD	PEG10							ARHGAP27
CNOT7	E2F5	EDEM3	DHX30	DIDO1			IRF4	SELPLG			SERPINE1	EPT1		TLDC2		LSM14B	LDOC1	DCAF8				FAM135A				KIF20A				CPEB2	PFKFB3							ARHGAP28
CNTRL	E2F6	EDN1	DHX33	DIEXF			IRS4	SENP1			SESN3	ERCC4		TM4SF1		LUC7L3	LENG8	DCHS1				FAM136A				KIF2A				CPEB3	PHF10							ARHGAP29
COA7	EBAG9	EEF1D	DIABLO	DIP2B			IST1	SEPT2			SH2B3	ERCC6		TM9SF3		MAP1B	LEPR	DCLK2				FAM13B				KIF5B				CPEB4	PHF20							ARHGAP30
COIL	EDEM2	EEF2	DICER1	DLAT			ISYNA1	SERP1			SH3GLB2	ERICH5		TMEM120B		MAP1S	LHX2	DCP1A				FAM160B1				KLC1				CPNE1	PIGS							ARHGAP31
COL15A1	EDEM3	EEF2K	DIDO1	DLC1			ITFG2	SERPINB6			SH3KBP1	ERLIN1		TMEM131		MAP2K4	LHX4-AS1	DCP2				FAM160B2				KLF5				CPSF7	PIK3CB							ARHGAP32
COL18A1	EDN1	EFCAB14	DIEXF	DLGAP4			IVL	SERPINE1			SIN3A	ERMP1		TMEM263		MAP3K1	LIF	DCTPP1				FAM167A				KLHL8				CPXM2	PIK3R2							ARHGAP35
COL1A1	EEA1	EFHD1	DIP2B	DMKN			JARID2	SETD5			SIPA1L1	ERO1LB		TMEM30B		MAP3K11	LIMCH1	DDB1				FAM168B				KMT2C				CRAMP1L	PIKFYVE							ARHGAP4
COL1A2	EEF2	EFNA1	DLAT	DNA2			JUN	SF3A1			SIRPA	ERRFI1		TMEM43		MAP3K7	LIPG	DDIT4				FAM193B				KMT2D				CRAT	PLEKHF2							ARHGAP42
COL27A1	EGLN3	EFNB1	DLC1	DNAH1			KBTBD7	SFT2D2			SLC16A6	ESYT1		TMF1		MAP4K4	LMNA	DDR1				FAM208A				KPNA1				CREBRF	PLEKHH1							ARHGAP5
COL3A1	EGR1	EFTUD2	DLGAP4	DNAJA2			KCMF1	SFXN1			SLC25A25	ETNK1		TMTC1		MAPRE1	LMNB1	DDT				FAM208B				KRAS				CREBZF	PLOD2							ARHGDIA
COL4A1	EHD4	EGLN2	DMKN	DNAJB11			KCTD21	SH2B3			SLC27A1	EWSR1		TMX1		MARCKS	LMNB2	DDX17				FAM214A				KTN1				CRIM1	PMEPA1							ARHGDIB
COL4A2	EHMT1	EGR1	DNA2	DNAJC13			KDELR1	SIAH1			SLC30A7	EXTL3		TNC		MARK2	LONP2	DDX39B				FAM49A				LAMC1				CRK	PNMA5							ARHGDIG
COPA	EIF1	EHD4	DNAH1	DNAJC27			KDM2A	SIX3			SLC40A1	EYA4		TNFRSF1B		MARVELD2	LPAR1	DDX3X				FAM50B				LANCL1				CRKL	POLG							ARHGEF1
COPB2	EIF1AD	EHF	DNAJA2	DNASE1			KDM7A	SIX4			SLC6A8	EZR		TNKS		MAT1A	LRP1	DDX46				FAM69B				LARP1				CRTC2	POLR1D							ARHGEF10L
COPG1	EIF2S3	EHMT1	DNAJB11	DOCK7			KHNYN	SLAIN1			SLC7A6	FAM104A		TNPO1		MAT2A	LRP10	DDX49				FAM76B				LARP4B				CRY2	POP7							ARHGEF12
COPS3	EIF3B	EIF1	DNAJC13	DOLK			KIAA0196	SLC16A1			SMAD2	FAM120A		TNRC6B		MAVS	LRP11	DDX5				FAM78A				LARS				CSDE1	PPHLN1							ARHGEF15
COPS6	EIF3K	EIF1AD	DNAJC27	DONSON			KIAA0368	SLC16A3			SNAI1	FAM120C		TOMM7		MAX	LRP3	DDX50				FAM83H				LATS1				CSE1L	PPP1R10							ARHGEF17
COQ10B	EIF4E2	EIF2A	DNASE1	DOT1L			KIAA1462	SLC16A7			SNAI2	FAM127C		TP53BP2		MBNL1	LRRC41	DDX52				FAN1				LEMD3				CSNK1D	PPP1R15B							ARHGEF18
COQ9	EIF4EBP1	EIF2S3	DOCK7	DPF2			KIAA1522	SLC1A5			SNAI3	FAM134A		TPD52		MCL1	LRRC75B	DDX54				FARP2				LEO1				CSNK2A1	PPP3CA							ARHGEF2
CORO1C	EIF4EBP2	EIF3D	DOLK	DPH2			KIDINS220	SLC20A1			SNW1	FAM135A		TPP1		MCM3AP	LRRC8C	DEF8				FASN				LEPROTL1				CTCF	PPP6R1							ARHGEF26
COTL1	EIF4G1	EIF3J	DONSON	DPH3			KIF18B	SLC25A38			SON	FAM13B		TPRG1L		MCM6	LSP1	DEGS1				FAT1				LETMD1				CTNNB1	PRDM4							ARHGEF28
COX10	EIF4G2	EIF3K	DOT1L	DPYSL5			KIF1B	SLC25A44			SOX10	FAM161A		TRAF1		MCM7	LTA4H	DENND3				FBN1				LGALS8				CTTNBP2	PRDX6							ARHGEF37
COX14	ELAVL1	EIF4E2	DPH2	DRG2			KIF3A	SLC30A5			SP100	FAM168B		TRIM36		MDH1	MACF1	DERL2				FBN2				LGR4				CUL2	PRKAA1							ARHGEF4
COX8A	ELF2	EIF4EBP1	DPH3	DROSHA			KIF5B	SLC31A1			SP4	FAM178A		TRIP12		MED1	MADD	DFFA				FBXO41				LHFPL2				CUL9	PRMT3							ARHGEF40
CPD	ELF4	EIF4EBP2	DPYSL5	DSEL			KLC2	SLC38A2			SPARC	FAM20A		TRUB1		MED22	MAGED1	DGKE				FBXO45				LIN28B				CUX1	PRUNE2							ARHGEF7
CPEB4	ELK4	EIF4ENIF1	DRG2	DSG2			KLF13	SLC39A8			SPP1	FAM47E-STBD1		TSTD2		MEF2A	MAML3	DHCR24				FBXW2				LIN7C				CXCL14	PSAP							ARHGEF9
CPS1	ELMSAN1	EIF4G2	DROSHA	DSP			KLHDC10	SLC44A2			SPTBN1	FAM63B		TTLL5		MEF2D	MAP1B	DHRS13				FBXW7				LMAN1				CXCL5	PSTPIP2							ARID1A
CPSF1	ELOVL4	EIF5B	DSEL	DST			KLHL15	SLC6A9			SPTY2D1	FAM73A		TUBA1B		MESDC1	MAP2K1	DHX15				FEM1B				LNPEP				CXXC1	PTAR1							ARID1B
CPSF7	ELOVL5	ELF4	DSG2	DUSP1			KLHL21	SLC7A5			SREBF1	FAM81A		TWISTNB		METAP2	MAP2K7	DHX30				FEM1C				LNX2				CYB561	PTCD3							ARID2
CRAMP1L	ELOVL7	ELMSAN1	DSP	DUSP10			KMT2B	SLCO5A1			SRGAP1	FAM84B		TXNRD1		MFNG	MAP3K11	DHX8				FERMT2				LPCAT1				CYB561A3	PTER							ARID3A
CREB3L2	EMC10	ELOVL4	DST	DUSP16			KMT2C	SLIT2			ST3GAL1	FAM96B		UBE2Q2		MGAT2	MAP3K3	DIAPH1				FITM2				LPGAT1				CYB5B	PTP4A1							ARID3B
CREBBP	EMC4	EMC1	DUSP1	DUSP18			KMT2D	SMAD3			STAT3	FANCD2		UBE2S		MGEA5	MAP4	DICER1				FNBP1				LRIG3				CYLD	PURA							ARID4B
CRK	EMD	EMC10	DUSP10	DUSP2			KPNA4	SMCHD1			STAU1	FARSB		UBE3A		MIB1	MAPK3	DIP2A				FNDC3B				LRP11				CYP26B1	PXK							ARID5B
CRKL	EML2	ENC1	DUSP16	DUSP22			KPNA6	SMG7			STEAP1	FASN		UBP1		MKI67	MAPKAP1	DKK3				FOXJ2				LRRC58				CYP51A1	QKI							ARIH1
CRNKL1	EMP2	ENOPH1	DUSP18	DUSP3			KRT10	SMOC1			STK3	FBXL3		UBR3		MKNK2	MARCH8	DLC1				FOXK1				LRRC8B				CYSTM1	QSER1							ARIH2
CRTAP	ENC1	ENPP4	DUSP2	DUSP4			KRT5	SNRNP200			STOM	FBXO28		UBR4		MKRN2	MARCKS	DMD				FOXO3				LTBP1				CYTH2	RAB10							ARL1
CRY2	ENO1	ENTHD2	DUSP22	DUSP5			KRT80	SNX11			STX17	FBXO30		UCHL1		MLX	MARS	DMPK				FRAT2				LTBR				DAAM1	RAB12							ARL13B
CRYBG3	ENTHD2	EP400	DUSP4	DUSP6			LACTB	SNX2			SVEP1	FBXW11		UHMK1		MMP2	MATR3	DNAJC22				FRS2				LTV1				DAG1	RAB14							ARL15
CS	EOGT	EPB41	DUSP5	DUSP7			LAMP1	SNX27			SWAP70	FCAR		UNC119B		MNT	MAVS	DNHD1				FSCN1				LYN				DAGLB	RAB1A							ARL16
CSDE1	EP400	EPC1	DUSP6	DYNC1H1			LARP1	SOAT1			TACC1	FDFT1		UNC13B		MON2	MAZ	DNM2				FSTL1				LYRM2				DAP3	RAB3GAP2							ARL2
CSK	EPB41L4A	EPG5	DUSP7	DYNC1LI2			LCLAT1	SOS2			TAGLN2	FDPS		UNG		MORC3	MBD1	DNMT3A				FUBP1				MACF1				DCAF10	RAB3IP							ARL2BP
CSNK1A1	EPN2	EPHA4	DYNC1H1	DYRK1B			LDLR	SPAG1			TANK	FEM1B		USF1		MOSPD1	MBD3	DNTTIP1				FUT11				MAL2				DCAF7	RAB5B							ARL3
CSNK1G3	EPRS	ERC1	DYNC1LI2	DYRK2			LENG8	SPEN			TAOK1	FES		USP11		MTOR	MBTPS1	DOCK4				FUT8				MANEA				DCAF8	RAD23B							ARL4A
CSNK2A1	ERC1	ERCC6	DYRK1B	DZIP1			LEPROT	SPTBN1			TARDBP	FETUB		VASH1		MTSS1L	MCAM	DOCK5				FZD4				MAP2				DCBLD2	RALGAPB							ARL4C
CSRNP2	ERCC6	ERN1	DYRK2	E2F3			LETM1	SPTY2D1			TBC1D22B	FGFRL1		VCPIP1		MTUS1	MCFD2	DOK4				FZD5				MAP3K1				DCP1A	RAN							ARL4D
CTC-534A2.2	ERGIC2	ERO1L	DZIP1	E2F4			LFNG	SRCAP			TCF3	FHL1		VPS13C		MYH9	MCL1	DPF2				G2E3				MAP7				DCP2	RAP2C							ARL5A
CTD-2368P22.1	ERLIN2	ESPL1	E2F3	E2F5			LIFR	SRD5A1			TCF4	FJX1		WDR6		MYLIP	MCM5	DPM2				G3BP1				MAPK1				DCTN5	RBBP6							ARL5B
CTDP1	ERO1L	ESRP1	E2F4	E2F6			LIN28B	STEAP3			TCTN1	FLNA		WDR7		MYO7B	MCM7	DPP3				GABPB1				MATR3				DCUN1D1	RBBP8							ARL6IP1
CTDSPL2	ERP29	ETNK1	E2F5	ECHDC1			LMNB1	STK38			TFPI2	FLOT2		WDR82		N4BP1	MED1	DPP9				GAL3ST3				MAVS				DDAH1	RBM25							ARL6IP5
CTNNA1	ESPL1	ETV3	E2F6	EDEM2			LMTK3	STRN3			TGFB1	FNBP1		WIPI2		NASP	MED22	DSP				GAN				MBLAC2				DDB1	RC3H2							ARL6IP6
CTPS1	ESR1	EXO1	ECE2	EDEM3			LOXL2	STYX			TGFB2	FNDC1		WSB2		NBEAL2	MEPCE	DTD1				GAPDH				MBNL1				DDOST	RCHY1							ARL8A
CTPS2	ESYT2	EXOC2	ECHDC1	EDN1			LRCH2	SUCO			TGFB3	FNDC3A		WWTR1		NBN	MFNG	DTNB				GATAD2B				MCCC2				DDX21	RDH11							ARL8B
CTSA	ETS1	EXOC4	EDEM2	EEA1			LRIF1	SV2A			THBS1	FNTB		XRN1		NCAPG	MFRP	DUSP16				GCN1L1				MCFD2				DDX3X	RDX							ARMC5
CTSB	ETV3	EYA3	EDEM3	EEF2			LRIG1	TAGLN			THUMPD1	FOS		ZC3H11A		NCKAP1	MGAT1	DUSP4				GCNT2				MCL1				DDX46	RFX7							ARMC8
CTSC	EXO1	EZR	EDN1	EFNA1			LRP3	TAOK1			TIMP1	FOXN2		ZC3HC1		NCL	MGAT5	DUSP6				GDA				MCM8				DDX56	RLIM							ARMC9
CTSZ	EXTL3	F2R	EEA1	EFTUD2			LRRC58	TBC1D14			TIPRL	FOXN4		ZDBF2		NCLN	MGLL	DYNC1H1				GGCT				MCTP2				DDX6	RNF103							ARMCX2
CUEDC2	EZH1	FADS3	EEF2	EGLN2			LRRC8A	TCF4			TJP1	FOXO3		ZEB2		NCOA3	MKNK2	DYNLL2				GGPS1				MDC1				DEDD2	RNF11							ARMCX3
CUL1	FADD	FAM118A	EFNA1	EGR1			LSM14B	TCP1			TLR6	FRMD6		ZFP36L1		NDST2	MLLT10	DYNLRB1				GID8				MDM2				DENND4B	RNF114							ARMCX4
CUL2	FADS1	FAM122A	EFTUD2	EHD4			LSM4	TDRP			TMEFF1	FRS2		ZFX		NDUFS1	MMP2	DYRK2				GIGYF2				MED10				DENR	RNF213							ARNT
CUX1	FADS3	FAM168A	EGLN2	EHMT1			LYPLA1	TEX19			TMEM123	FSCB		ZFYVE21		NEK7	MORF4L2	DZIP1L				GIT2				MED13				DESI1	RNF38							ARNT2
CXXC5	FAF2	FAM189B	EGR1	EIF1			LYPLA2	TFRC			TMEM132A	FXR1		ZFYVE26		NEK9	MPG	ECE1				GLG1				MED13L				DGCR2	RNF4							ARNTL2
CYC1	FAM104A	FAM195A	EHD4	EIF1AD			LZTS2	TGFB1			TMEM170A	FXYD2		ZMAT2		NES	MRPL30	ECI1				GLO1				MED14				DHRS13	RNF41							ARPC1A
CYP1B1	FAM120B	FAM19A2	EHMT1	EIF2A			MANEA	TGFBR1			TMEM189-UBE2V1	FYCO1		ZMAT3		NFE2L2	MRPS18A	EDARADD				GLUD2				MED15				DHRS2	RNF44							ARPC1B
CYP2R1	FAM127B	FAM208A	EIF1	EIF2AK1			MAP1B	THBS1			TMEM50A	FYTTD1		ZNF106		NFIB	MSI2	EDC3				GMFB				MEGF9				DHX15	RNGTT							ARPC2
CYTH1	FAM160B1	FAM21A	EIF1AD	EIF2AK4			MAPKAP1	THBS2			TMEM9B	FZD10		ZNF292		NFIC	MTMR4	EDC4				GMPS				MET				DHX30	RNPEP							ARPC4
DAG1	FAM174A	FAM222B	EIF2A	EIF2S3			MAPKAPK2	TM2D2			TMOD2	FZD6		ZNF430		NFYB	MTMR6	EDEM1				GNAI2				METAP1				DHX33	RORB							ARPC5
DAXX	FAM189B	FAM43A	EIF2AK1	EIF3D			MARCH7	TM9SF3			TMOD3	GAB1		ZNF512B		NGFRAP1	MTX2	EEF1A2				GNB1				METAP2				DHX36	RP11-180C1.1							ARPP19
DBF4	FAM19A2	FAM53C	EIF2AK4	EIF3K			MAX	TMBIM6			TNC	GABPB1		ZNF564		NIPBL	MVP	EEF1D				GNB2L1				MEX3A				DHX8	RPA2							ARRB1
DCAF15	FAM216A	FAM69B	EIF2S3	EIF4E2			MAZ	TMED7			TNFAIP3	GALNT1		ZNF582		NOL6	MYC	EEF2K				GNG12				MEX3C				DHX9	RPN1							ARRB2
DCAF7	FAM222B	FAM83G	EIF3D	EIF4EBP1			MBD3	TMEM123			TNRC6A	GALNT5		ZNF608		NR2F2	MYEOV	EGLN1				GOLPH3L				MFSD11				DICER1	RPP14							ARRDC3
DCP2	FAM49B	FAM96A	EIF3K	EIF4EBP2			MBOAT2	TMEM189-UBE2V1			TP53BP1	GART		ZNF621		NR5A1	MYH10	EGR1				GPCPD1				MIB1				DIEXF	RPS11							ARRDC4
DCUN1D2	FAM69B	FANCM	EIF4E2	EIF4ENIF1			MBTPS1	TMEM214			TPM3	GAS1		ZZZ3		NR6A1	MYLIP	EHD1				GPHN				MID1IP1				DIS3	RPS29							ARSB
DDB1	FAM83G	FAR1	EIF4EBP1	EIF4G1			MCL1	TMEM259			TPP2	GBF1				NRARP	MYO10	EHD2				GPI				MIER3				DLC1	RRAGD							ARSJ
DDHD1	FAR1	FAS	EIF4EBP2	ELAVL4			MCRS1	TMEM50A			TRAPPC1	GBP3				NRIP1	MYO1D	EHD4				GPX7				MIS18A				DLD	RREB1							ARSK
DDOST	FARP2	FASN	EIF4ENIF1	ELF4			MCUR1	TMEM54			TRAPPC9	GCNT4				NRP1	MYOZ1	EIF1				GRINA				MKL2				DLL1	RTN3							ARV1
DDX17	FAT1	FAT1	EIF4G1	ELK4			MDFIC	TNFAIP3			TRIM28	GDF9				NRP2	MZT1	EIF2A				GSK3B				MKX				DMTF1	RUNDC1							ARVCF
DDX26B	FAT3	FAT3	ELF4	ELL2			MED1	TNPO1			TRIM44	GDI1				NSD1	N4BP1	EIF2S1				GTF3C2				MLH1				DNAH9	RUNX3							ASAP1
DDX3X	FBL	FBL	ELK4	EMC1			MED22	TP53BP2			TRIO	GDNF				NSDHL	NADK	EIF3L				GTF3C4				MLK4				DNAJA1	S1PR3							ASAP2
DDX6	FBN1	FBN1	ELL2	EMC4			MEGF9	TP53INP1			TSPAN13	GEMIN7				NSUN2	NAGA	EIF3M				GXYLT1				MMADHC				DNAJB11	SAMD8							ASB1
DEDD	FBN2	FBXL14	EMC1	EML1			MFHAS1	TRIM24			TSPAN6	GFPT1				NT5C3A	NAT8L	EIF4EBP2				H2AFY				MMS22L				DNAJB4	SAR1B							ASB13
DEGS1	FBRSL1	FBXL19	EMC4	ENC1			MFSD5	TRIM28			TULP4	GFRA1				NTN4	NAV2	EIF4G1				HACL1				MOB4				DNAJC13	SBF2							ASB4
DENND5A	FBXL14	FBXL5	EML1	ENO1			MFSD9	TRMT10C			TWIST1	GGNBP2				NUDCD3	NBAS	EIF4G2				HADHA				MPP5				DNAJC14	SCARB1							ASB6
DENND6A	FBXL7	FBXO22	ENC1	ENTHD2			MGA	TRMT61B			UBE2L6	GLCCI1				NUDT19	NBEAL2	EIF4H				HAPLN3				MPP6				DNAJC5	SCO1							ASB7
DGCR2	FBXO17	FBXO3	ENO1	EP400			MGEA5	TRRAP			UBE2W	GLCE				NUDT3	NBR1	ELF2				HAS2				MPZL1				DNAJC9	SCP2							ASB8
DHPS	FBXO22	FBXO32	ENTHD2	EPB41			MINK1	TRUB1			UBE4A	GLRX5				NUFIP2	NCDN	ELK4				HAUS8				MRFAP1L1				DNM1	SDC4							ASCC2
DHTKD1	FBXO3	FBXO33	EP400	EPC1			MKI67	TRUB2			UGCG	GLUD2				NUP214	NCKAP5L	ELOVL1				HBP1				MRPL30				DOC2A	SEC11A							ASCC3
DHX30	FBXO32	FBXO45	EPB41	EPHA4			MKNK2	TSC22D2			USP37	GMFB				NUP98	NCOA3	ELOVL4				HDAC4				MRPL42				DOCK6	SEC23B							ASCL1
DHX33	FBXO45	FBXO6	EPB41L4A	EPHA7			MLEC	TSC22D3			VCAN	GMPPB				NUPL1	NCSTN	ELTD1				HDAC7				MSANTD4				DPAGT1	SEC61G							ASF1B
DIABLO	FBXO7	FBXO8	EPC1	ERC1			MLLT4	TSPYL2			VEZF1	GNA11				ORC2	NDST1	EMC10				HDGF				MSI2				DPM3	SECISBP2L							ASGR1
DICER1	FCHO2	FBXW2	EPG5	ERCC6			MLLT6	TSR1			VGLL4	GNAI1				OTUB1	NDUFB10	EMC7				HECTD1				MTF2				DPP8	SEPT2							ASH1L
DIDO1	FER	FBXW5	EPHA4	ERGIC2			MMS22L	TTC3			VIM	GNAI2				OXA1L	NDUFS2	EMP1				HECTD4				MTHFD2				DPYSL5	SERINC3							ASMTL
DIEXF	FGD6	FCHO2	EPHA7	ERGIC3			MNT	TTLL9			VPS13A	GNAS				PAFAH1B2	NDUFS7	EMP2				HELZ				MTMR12				DRD1	SERTAD2							ASNA1
DIP2B	FGF1	FGD6	ERC1	ERLIN1			MOAP1	TTYH2			WDR33	GNB1				PAK2	NECAP2	ENDOG				HERC1				MTRNR2L12				DSE	SESN2							ASNS
DLAT	FGFR1	FGFR1	ERCC6	ERO1L			MOB1A	TULP4			WNT11	GNPDA1				PALD1	NEDD4	ENO1				HIAT1				MTRR				DSEL	SESTD1							ASNSD1
DLC1	FHOD1	FHDC1	ERGIC2	ERRFI1			MON1B	UBE2J1			WNT5A	GNPNAT1				PARD6B	NELFA	ENPP2				HID1				MYO10				DUS1L	SFT2D2							ASPH
DLGAP4	FIGN	FIGN	ERLIN1	ESPL1			MORF4L2	UBE3A			WNT5B	GNPTAB				PARP1	NF2	ENTPD4				HIF1A				MYO5C				DUSP6	SH3BP4							ASPHD1
DMKN	FIGNL1	FKBP1A	ERO1L	ESRP1			MPDU1	UBR5			YES1	GNS				PARP2	NFAT5	EP300				HINT3				MYSM1				DVL3	SHANK2							ASPM
DNA2	FIZ1	FKBP3	ERRFI1	ETV3			MPP5	UBXN7			YOD1	GPAM				PAX9	NFIA	EPAS1				HIP1				N4BP2				DYNC1LI2	SKA3							ASS1
DNAH1	FKBP1A	FKBP4	ESPL1	EXD3			MRPL34	ULK2			ZBED4	GPD2				PBK	NFIC	EPCAM				HIPK1				NAA15				DYNLL2	SKAP2							ASTE1
DNAJA2	FLAD1	FKTN	ESRP1	EXOC4			MTA3	UPF1			ZBTB33	GPHB5				PCDHGB5	NFIX	EPHA2				HIST1H2BC				NAA30				DYRK1B	SKIDA1							ASXL1
DNAJB11	FLNC	FLCN	ETV3	EZR			MTDH	UPP1			ZC3H11A	GPI				PCGF3	NHLRC3	EPHB2				HIST1H2BD				NAMPT				DYRK2	SKIL							ASXL2
DNAJC13	FNDC3A	FLII	EXD3	FADS3			MTERF	URGCP			ZCCHC14	GPR137C				PCNXL3	NHSL2	EPHX2				HIST1H2BG				NANP				E2F3	SLAIN1							ATAD2
DNAJC27	FNIP2	FLNA	EXOC4	FAM104A			MTHFD2	USP11			ZDHHC16	GPR143				PCOLCE2	NISCH	EPS8				HIST1H2BH				NCKAP1				E2F7	SLC16A7							ATAD2B
DNAJC6	FOXC2	FN1	EYA3	FAM120A			MTMR2	USP19			ZDHHC6	GPR161				PDCD10	NLGN2	ERalpha				HIST1H2BM				NCOA2				ECHDC1	SLC1A2							ATAD3B
DNASE1	FOXN2	FNBP1	EZR	FAM122A			MTR	USP31			ZEB1	GPRC5A				PDE4D	NLRP1	ERBB3				HIST1H2BO				NCOA3				ECHS1	SLC20A1							ATF1
DNMT1	FOXP1	FNBP4	FADS3	FAM129B			MTUS1	USP42			ZEB2	GREB1L				PDGFRA	NMT2	ERLIN2				HIST1H4A				NCOA5				EDA	SLC25A3							ATF2
DOCK4	FOXP2	FNDC3A	FAM104A	FAM13A			MUC1	USP54			ZFAND3	GRPEL2				PDHX	NNT	ESR1				HIST1H4C				NCOR2				EDARADD	SLC2A4RG							ATF3
DOCK7	FPGT	FNDC3B	FAM118A	FAM160A1			MUC16	VCL			ZMYM4	GSPT1				PDIA6	NOL6	ESRRG				HIST1H4E				NDFIP2				EDC3	SLC35E1							ATF4
DOK3	FRK	FNTB	FAM120A	FAM160B1			MUM1	VCPIP1			ZNF180	GSTCD				PEAK1	NOP56	ESYT1				HIST2H2BE				NDST1				EEA1	SLC38A2							ATF5
DOLK	FSTL1	FOSL1	FAM122A	FAM189B			MYH9	VEGFA			ZNF267	GTF3C2				PEBP1	NOTCH2	ETV1				HIST2H2BF				NDUFA5				EEF1D	SLC41A1							ATF6
DONSON	FTH1	FOXK1	FAM129B	FAM195A			MYL9	VEZF1			ZNF37A	GTF3C4				PEF1	NOXA1	EWSR1				HIVEP3				NDUFS2				EFEMP1	SLC41A3							ATF6B
DOT1L	FUCA1	FOXM1	FAM13A	FAM19A2			MYLK	VLDLR			ZNF43	GTSF1L				PEX12	NPAS2	EXOC2				HMGA2				NEDD1				EFNB2	SLC6A6							ATF7
DPF2	FUS	FOXO1	FAM160A1	FAM208A			MYO1B	WEE1			ZNF644	GXYLT1				PFKFB4	NPTX1	EYA3				HMGCLL1				NF2				EFTUD2	SLC9A2							ATF7IP
DPH2	FUT10	FOXP1	FAM160B1	FAM217B			NBEAL2	WIPF2			ZRANB1	HAUS8				PGAP1	NR2C2	FAF2				HMGCR				NFE2L2				EGR1	SMAD4							ATF7IP2
DPH3	FYCO1	FOXP2	FAM189B	FAM222B			NBL1	WNT3A			ZSWIM4	HAVCR1				PGRMC2	NR2F2	FAH				HMGCS1				NFIB				EHMT1	SMAD5							ATG12
DPYSL5	FYN	FRS2	FAM195A	FAM35A			NBN	XRCC3			ZSWIM6	HBS1L				PHB2	NR2F6	FAM102A				HN1				NFIX				EIF1AX	SMARCAD1							ATG13
DRG2	FZD1	FST	FAM19A2	FAM43A			NCAPD2	YEATS2				HCCS				PHC3	NRP1	FAM102B				HNRNPA1				NFYB				EIF2AK2	SMARCD2							ATG14
DROSHA	FZD3	FSTL1	FAM208A	FAM69B			NCL	YES1				HCFC2				PHF16	NRP2	FAM109A				HNRNPF				NHLRC2				EIF3K	SMC4							ATG16L1
DSCR3	G3BP1	FUCA1	FAM217B	FANCM			NCOA2	YOD1				HEATR1				PHGDH	NSMF	FAM120A				HNRNPH3				NIF3L1				EIF4A2	SMCR8							ATG2A
DSEL	GAA	FUT10	FAM222B	FAR1			NCOA3	YTHDC2				HECTD1				PIEZO1	NT5DC1	FAM134A				HNRNPU				NIPAL1				EIF4G1	SMIM14							ATG2B
DSG2	GAD2	FUT11	FAM35A	FARP2			NDRG1	YTHDF1				HEMGN				PIGU	NUBP2	FAM134C				HNRNPUL1				NKX2-2				ELK4	SNAP25							ATG3
DSP	GALK1	FZD2	FAM43A	FAS			NDUFS7	YWHAG				HERPUD1				PIK3R3	NUDT3	FAM136A				HOXA10				NLN				ELL	SNAPIN							ATG4A
DST	GARS	FZD3	FAM69B	FAT1			NELFCD	YWHAQ				HES6				PITPNB	NUFIP2	FAM160A2				HOXD1				NOB1				ELMSAN1	SNX5							ATG4B
DUSP1	GATA6	G3BP1	FAM96A	FAT3			NETO2	ZAK				HEY2				PITRM1	NUMA1	FAM160B2				HP1BP3				NOC3L				ELOVL5	SOCS6							ATG4C
DUSP10	GATAD2B	G6PD	FANCM	FBL			NFATC2IP	ZBTB10				HIAT1				PITX1	NUMBL	FAM168B				HPS1				NOG				EMD	SOX4							ATG9A
DUSP18	GATM	GALNT1	FAR1	FBN1			NFATC3	ZBTB38				HIBCH				PKM	NUP205	FAM171A1				HRK				NOL7				EML4	SP1							ATIC
DUSP2	GCLM	GAN	FARP2	FBXL14			NFE2L1	ZBTB41				HIF1A				PLEC	NXF1	FAM173A				HSPA12B				NOL8				EML5	SPATA2							ATL3
DUSP22	GDAP2	GAPDH	FAS	FBXL16			NFE2L2	ZBTB47				HIF1AN				PLS3	NYAP1	FAM178A				HSPA5				NOVA1				EMP2	SPTSSA							ATM
DUSP3	GDF11	GAREM	FAT1	FBXL19			NIN	ZBTB5				HIPK1				PM20D2	NYNRIN	FAM179B				HSPG2				NPEPPS				EN2	SRRM2							ATMIN
DUSP4	GEMIN5	GARS	FAT3	FBXL6			NIPBL	ZBTB6				HIRA				PNISR	OAF	FAM208B				HTT				NR1D2				ENAH	SRSF1							ATN1
DUSP5	GFOD2	GATAD2A	FBL	FBXO11			NLRP2	ZC3H11A				HIST1H2AB				PNMA1	OBSCN	FAM213B				HUWE1				NR2F2				ENDOV	ST3GAL6							ATOX1
DUSP6	GGA3	GATM	FBN1	FBXO22			NME1	ZCCHC3				HIST1H3B				PNO1	ODC1	FAM219A				IARS2				NR3C1				ENHO	STAT3							ATP10B
DUSP7	GIGYF1	GCNT2	FBXL14	FBXO3			NME2	ZDHHC20				HIST1H3H				POFUT1	OGDH	FAM222B				IBTK				NRAS				ENPP4	STC1							ATP11A
DYNC1H1	GINS4	GDE1	FBXL19	FBXO45			NNT	ZFP36L2				HK2				POU2F1	ORAI1	FAM43A				ICE1				NRCAM				ENTPD4	STC2							ATP11B
DYNC1LI2	GLCCI1	GDF11	FBXL5	FBXO6			NOL4L	ZFYVE16				HKR1				PPARGC1B	ORAOV1	FAM49B				ID3				NUDT21				ENTPD6	STK38							ATP11C
DYRK2	GLCE	GEMIN4	FBXL6	FBXO8			NOP10	ZHX1				HLA-A				PPDPF	OTUD4	FAM69B				IER2				NUDT5				ENTPD7	STK4							ATP13A3
DZIP1	GLG1	GFOD2	FBXO11	FBXW2			NPDC1	ZKSCAN1				HLA-B				PPIE	OTUD7B	FAM83D				IFI16				NUFIP2				EPAS1	STRN3							ATP1A1
E2F3	GLI2	GGA2	FBXO22	FBXW5			NPEPPS	ZKSCAN5				HMG20B				PPP1CC	PABPC1	FAM83G				IFI30				NUP133				EPB41L2	STX6							ATP1B1
E2F4	GLMN	GIGYF1	FBXO3	FCHO2			NPTX1	ZMPSTE24				HMGB1				PPP1R14C	PAPD7	FAM83H				IGFBP3				NUP160				EPB41L4A	SUGT1							ATP1B3
E2F5	GLS	GIPC1	FBXO45	FGD6			NR4A1	ZNF12				HMGB3				PPP1R15B	PAPOLA	FAM96A				IL10RB				NUP98				EPB41L4B	SUMO1							ATP2A2
E2F6	GMFG	GIT2	FBXO6	FGFR1			NR6A1	ZNF281				HMGCS1				PPP2R2A	PARVA	FAM96B				IMP3				NUS1				EPC1	SUPT16H							ATP2A3
ECE1	GMNN	GJC1	FBXO8	FHDC1			NRAS	ZNF37A				HMGXB3				PPP6R3	PCBP1	FANCI				IMPDH1				OAS2				EPG5	SYBU							ATP2B1
ECE2	GMPPA	GLB1	FBXW2	FIGN			NRIP1	ZNF512				HMOX1				PPT1	PCDH1	FARP1				INSIG1				OCRL				EPHA4	SYNCRIP							ATP2B4
ECHDC1	GMPPB	GLI2	FBXW5	FKBP1A			NRP1	ZNF512B				HMOX2				PQLC1	PCM1	FASN				IP6K1				OGT				EPHB4	TANC1							ATP2C1
EDEM2	GNB1	GLMN	FCHO2	FKTN			NSFL1C	ZNF567				HN1L				PRCC	PCMTD1	FASTKD5				IPO9				ORC4				EPHX4	TAOK1							ATP5A1
EDEM3	GNB2	GLO1	FGD6	FLCN			NSL1	ZNF605				HNRNPA2B1				PRDM1	PDE10A	FAT1				IQCH				OTUD4				EPN1	TARDBP							ATP5B
EDN1	GNB2L1	GLRX3	FGFR1	FLII			NSUN3	ZNF644				HNRNPA3				PREP	PDE4B	FAT4				IREB2				OXR1				EPS15	TARS							ATP5C1
EEA1	GNB4	GLRX5	FHDC1	FLNA			NT5C2	ZNF7				HNRNPH3				PREPL	PDE4D	FBLN1				IRGQ				PAK2				ERAL1	TBC1D13							ATP5E
EEF2	GNG12	GLS	FIGN	FLNC			NUCKS1	ZNF714				HNRNPM				PREX2	PDHA1	FBN1				ISG20				PALM2-AKAP2				ERCC2	TBC1D9							ATP5EP2
EFNA1	GNG5	GLUL	FKBP1A	FN1			NUDT16L1	ZNF746				HOXD11				PRKAG1	PDZRN4	FBXL7				ISG20L2				PANK3				ERN1	TBCEL							ATP5F1
EFTUD2	GNL1	GMFB	FKTN	FNBP4			NUDT19	ZNF800				HPS1				PRPF8	PEAR1	FBXO21				ISLR				PARD6B				ESD	TBL1XR1							ATP5G1
EGLN2	GOLT1B	GMNN	FLCN	FNDC3A			NUP133	ZNFX1				HPS6				PRRC1	PECAM1	FBXO30				ISOC1				PATL1				ETS1	TBPL1							ATP5G2
EGR1	GORASP2	GNB1L	FLII	FNDC3B			NUP155					HPX				PSMD2	PEG10	FBXW9				ISY1				PCBP2				ETV1	TCEB1							ATP5G3
EHD1	GPATCH2	GNG5	FLNA	FNIP2			NUP205					HRH4				PSMD4	PEPD	FEM1B				ISYNA1				PCDH18				EVL	TCF4							ATP5I
EHD4	GPATCH8	GNS	FLNC	FOSL1			NUP210					HSP90AA1				PSMD7	PEX3	FERMT2				ITGA11				PCDH9				EXD3	TES							ATP5J
EHMT1	GPD2	GOLGA4	FN1	FOXA1			NUP37					HSP90B1				PTBP3	PFN2	FGD5				ITGB5				PCDHA9				FAM103A1	TET2							ATP5J2
EIF1	GPHN	GOLT1B	FNBP4	FOXF2			NXPE3					HSPA4L				PTGES3	PGD	FGF9				ITIH5				PCGF5				FAM118A	TGFBR3							ATP5L
EIF1AD	GPR137	GORASP2	FNDC3A	FOXK1			OAZ1					HSPA8				PTP4A1	PHC1	FGFR2				ITPR3				PCMTD1				FAM120A	TGOLN2							ATP5O
EIF2A	GPR157	GPC4	FNDC3B	FOXM1			OGT					HSPB1				PTPLAD1	PHC3	FGFRL1				ITPRIPL2				PCNXL4				FAM122B	TIMM23							ATP5S
EIF2AK1	GPR161	GPCPD1	FNIP2	FOXO1			ORC5					HSPD1				PTPN11	PHF20	FILIP1L				JAG1				PDCD6IP				FAM126B	TIMP2							ATP5SL
EIF2AK4	GPR4	GPD2	FOSL1	FOXP1			OSBPL8					HSPE1				PTPN14	PHF21A	FJX1				JAGN1				PDE10A				FAM134A	TMBIM6							ATP6AP1
EIF2S3	GPR56	GPHN	FOXF2	FOXP2			OTUB1					HSPH1				PTPRF	PHF23	FKBP14				JAK1				PDE12				FAM135A	TMEM194A							ATP6AP2
EIF3C	GPR63	GPN2	FOXK1	FOXRED1			P4HB					HUWE1				PUM1	PI4KB	FKBP1A				JARID2				PDGFC				FAM160A1	TMEM30A							ATP6V0A1
EIF3D	GPRC5A	GPR157	FOXM1	FRS2			PABPC1					IARS				PUS1	PICALM	FKBP3				JMJD1C				PDIA5				FAM160B1	TMEM55B							ATP6V0A2
EIF3K	GPSM2	GPR27	FOXN2	FSTL1			PABPC3					IDI1				RAB3B	PIDD1	FLI1				JOSD1				PDP2				FAM168B	TMEM64							ATP6V0B
EIF4E2	GPX8	GPR45	FOXO1	FUCA1			PABPC4					IER5L				RAB5B	PIH1D1	FLNA				JUN				PELI1				FAM171A1	TMOD3							ATP6V0D1
EIF4EBP1	GRAMD1B	GPR63	FOXP1	FUT11			PABPN1					IFI30				RAD54L	PIK3C2B	FLNB				KCMF1				PEX1				FAM179A	TNKS							ATP6V0D2
EIF4EBP2	GREB1	GPR85	FOXP2	FZD2			PAK2					IFNAR2				RAD54L2	PIKFYVE	FLNC				KCNJ6				PEX2				FAM181B	TNKS2							ATP6V0E1
EIF4ENIF1	GREB1L	GPRC5A	FOXRED1	FZD3			PALM2-AKAP2					IFT172				RAI14	PILRB	FLOT2				KCTD20				PHF10				FAM189B	TNPO1							ATP6V0E2
EIF4G1	GRHL2	GPRIN3	FRS2	G3BP1			PARD6B					IGF1R				RALB	PIM2	FLT3LG				KCTD5				PHIP				FAM195B	TNRC6A							ATP6V1A
ELAVL1	GRPEL2	GPX7	FSTL1	G6PD			PARP1					IGF2BP1				RAN	PIP4K2B	FLT4				KDELR2				PHLPP2				FAM43A	TNRC6B							ATP6V1B2
ELF4	GSPT1	GRAMD1B	FUCA1	GALNT1			PARP12					IGFBP5				RAPGEF1	PIP5K1A	FMNL3				KDM1A				PHRF1				FAM60A	TNS1							ATP6V1C1
ELK3	GSR	GREB1L	FUT11	GALNT2			PBX1					IGFBPL1				RAPGEF2	PIP5K1C	FNBP1				KDM4A				PIAS1				FAM73A	TP53INP1							ATP6V1E1
ELK4	GTF2A1	GRK6	FZD2	GAN			PCDH9					IGSF10				RAPH1	PISD	FNBP1L				KDM5B				PIGV				FAM83B	TPP1							ATP6V1F
ELL2	GTF2B	GRPEL1	FZD3	GAREM			PCF11					IKBIP				RASA2	PLCG2	FOCAD				KDM6B				PIGW				FAM83G	TRAP1							ATP6V1G1
EMC1	GTF2E1	GSR	G3BP1	GARS			PCSK7					IL13RA1				RBM14	PLEC	FOXK1				KIAA0020				PIK3C3				FAM89A	TRIB1							ATP6V1H
EMC4	GTPBP2	GSTO1	G6PD	GATA6			PCTP					IL13RA2				RBM42	PLEKHG2	FOXN3				KIAA0355				PIK3CB				FAM91A1	TRIM11							ATP7A
EMP1	GUCY1A3	GTF2A1	GALNT1	GATAD2A			PDCL3					IL21R				RBM47	PLEKHJ1	FOXO3				KIAA0895				PIKFYVE				FAM98A	TRIM23							ATP7B
ENC1	GXYLT1	GTF2B	GALNT2	GATM			PDGFD					IL6ST				RBM5	PLEKHO2	FOXO6				KIAA1191				PITX2				FAM98B	TRIM28							ATP8A1
ENO1	GYG1	GTF2F1	GAN	GBF1			PDHB					IMMT				RC3H2	PLK1S1	FOXP1				KIAA1432				PJA2				FANCA	TRIO							ATP8B1
ENTHD2	H1FX	GTF3C2	GAREM	GCNT2			PDS5A					INHBA				REEP5	PLS3	FPGS				KIAA1522				PLAG1				FARP2	TROAP							ATP8B2
EOGT	H2AFV	GTPBP8	GARS	GDE1			PDXDC1					INHBB				REPIN1	PLXDC1	FRAT2				KIAA1549				PLEKHA3				FARSA	TROVE2							ATP8B3
EP300	H2AFX	GXYLT1	GATA6	GDF11			PDZD11					INO80				RFT1	PLXND1	FRMD6				KIAA1586				PLEKHB2				FASN	TRPM7							ATP9A
EP400	H6PD	GYG1	GATAD2A	GDI1			PEA15					INSR				RFWD2	PML	FRS2				KIAA1614				PLOD2				FASTK	TSC1							ATPAF1
EPB41	HAND1	H1FX	GATM	GEMIN4			PEBP1					INTS3				RGMB	PMM2	FRYL				KIAA2013				PM20D2				FAT4	TSC22D1							ATPIF1
EPC1	HAUS1	H2AFV	GBF1	GFM2			PER2					IPO4				RGS3	PNKP	FSCN1				KIAA2022				PMAIP1				FBN1	TSC22D2							ATR
EPG5	HCFC1	H2AFX	GCNT2	GFOD2			PEX13					IPO5				RHOB	PNMA1	FSTL1				KIDINS220				POGZ				FBRS	TSHZ1							ATRAID
EPHA2	HCN2	H2AFY2	GDAP2	GGA2			PGR					IPO7				RHOBTB1	PNPLA6	FTSJ3				KIF20A				POLR1B				FBXL19	TSPAN3							ATRN
EPHA4	HDGF	HAND1	GDE1	GGA3			PHC2					IQCG				RICTOR	POLR1B	FUCA2				KIF26B				POLR2D				FBXO21	TSPAN5							ATRX
EPHA7	HDX	HAS2	GDF11	GIGYF1			PHF16					IQGAP1				RIF1	POLR2A	FUS				KIF5B				POU3F3				FBXO22	TSPYL1							ATXN1
ERC1	HECTD1	HBP1	GDI1	GINS4			PHF20L1					IQGAP2				RIOK1	POLR2E	FZD4				KIRREL				PPAP2B				FBXO3	TTC3							ATXN10
ERCC6	HELB	HCFC2	GEMIN4	GIT2			PHIP					IRF2BP2				RLIM	POLR3A	GABRA6				KLF12				PPAPDC2				FBXO30	TUBB4B							ATXN1L
ERF	HELLS	HCN2	GFM2	GJC1			PICALM					IRF2BPL				RNASEH1	POMGNT1	GANAB				KLF4				PPAT				FBXO38	TULP4							ATXN2L
ERGIC1	HELZ2	HDAC2	GFOD2	GLB1			PIGW					IRF3				RNF167	PPIF	GATAD1				KLHDC10				PPIL4				FBXO46	TXNIP							ATXN3
ERGIC2	HERC1	HDHD1	GGA2	GLI2			PIKFYVE					ISCU				RNF213	PPM1D	GATM				KLHDC3				PPM1D				FBXW7	UBC							ATXN7
ERGIC3	HES1	HEATR3	GGA3	GLMN			PIP4K2B					ITGA5				RNF44	PPM1F	GBA2				KLHL15				PPP1CB				FCF1	UBE2G1							ATXN7L1
ERLIN1	HIAT1	HELLS	GIGYF1	GLO1			PIP5K1C					ITGAV				RNMT	PPM1H	GBAS				KLHL28				PPP2R1B				FDPS	UBE2K							ATXN7L3
ERO1L	HIC1	HERC1	GIT2	GLRX3			PISD					ITGB8				RP4-758J18.2	PPP1R16B	GBE1				KPNA1				PPP2R5A				FDXR	UBE2W							ATXN7L3B
ESPL1	HIF1A	HIAT1	GJC1	GLRX5			PIWIL3					ITPK1				RPN1	PPP2R4	GBP2				KPNA4				PPP3R1				FEM1A	UBE3C							AUH
ESRP1	HIF1AN	HIC2	GLB1	GLS			PKD1					ITSN2				RPS13	PRDM11	GCA				KRT80				PPP6R3				FEM1B	UBE4A							AUP1
ETF1	HIP1	HIF1AN	GLCCI1	GMFB			PKM					IZUMO2				RPS3	PREX1	GCC1				LAMA2				PPRC1				FEN1	UBL7							AURKA
ETS2	HIPK2	HIPK2	GLI2	GMNN			PLA2G4F					JARID2				RPS6KC1	PRKAR1A	GDE1				LAMA5				PPTC7				FERMT2	UBR5							AURKAIP1
ETV3	HIST1H2BB	HIPK3	GLMN	GNG5			PLAGL2					KANSL1				RRAGA	PRKCSH	GEMIN4				LAMC1				PRDM1				FGD4	UGDH							AURKB
EXO1	HIST1H2BG	HIST1H1C	GLRX3	GNS			PLD3					KARS				RRAGD	PRKCZ	GFOD1				LAMC2				PRDM2				FGF2	UGT8							AUTS2
EXOC4	HIST1H2BL	HIST1H1D	GLRX5	GOLGA3			PLEKHA1					KBTBD2				RRAS	PRKDC	GFPT1				LAMP1				PRDX3				FGFR1	UHMK1							AVL9
EXTL3	HIST1H4D	HIST1H2BL	GLS	GOLGA4			PLEKHA6					KCNC1				RRBP1	PRNP	GFRA1				LAMP2				PRKAA1				FHL2	ULK2							AVPI1
EZR	HM13	HIST2H2BF	GMFB	GOLT1B			PLEKHG3					KCNJ16				RREB1	PRPF6	GGA3				LAMTOR1				PRKAR1A				FITM1	UQCR10							AXIN1
F2R	HMG20A	HIVEP2	GMNN	GORASP2			PLEKHM3					KCNJ6				RRS1	PRPF8	GHITM				LAPTM4B				PRKCE				FKBP11	UQCRB							AXIN2
FADD	HMGA2	HLA-C	GNA13	GPATCH8			PLXNB3					KCNK3				RSPRY1	PRPSAP1	GHR				LARP4B				PRRG1				FKBP2	UQCRFS1							AXL
FADS3	HMGCS1	HM13	GNB1	GPCPD1			PMAIP1					KCNMA1				S100PBP	PRR13	GIGYF1				LARS				PSAP				FLCN	URGCP							AZIN1
FAM104A	HMGXB3	HMGA2	GNG5	GPD2			POGK					KCNQ2				S1PR1	PRRC2A	GINM1				LASP1				PSMA2				FLOT1	USP3							B2M
FAM118A	HN1	HMGCS1	GNS	GPHN			POLG					KCTD14				S1PR3	PRRC2B	GIT1				LATS1				PSMA3				FLOT2	USP31							B3GALNT1
FAM120A	HNRNPA0	HNRNPA0	GOLGA3	GPI			POLR2C					KDM1A				SCD	PRRX1	GLYR1				LCLAT1				PSMC6				FN1	USP47							B3GALNT2
FAM122A	HNRNPF	HNRNPF	GOLGA4	GPN2			POMK					KDM1B				SCN8A	PSAP	GMPPB				LDLRAP1				PSMD6				FNDC3A	VAMP3							B3GALT4
FAM129B	HNRNPLL	HNRNPM	GOLT1B	GPR137C			POMT1					KDM2A				SDC2	PSMD2	GNA11				LDOC1L				PTBP1				FNDC3B	VANGL1							B3GALT5
FAM13A	HNRNPM	HNRNPU	GORASP2	GPR157			POP1					KDM3B				SDC4	PTP4A1	GNAQ				LENG8				PTEN				FNTB	VAPB							B3GALTL
FAM160A1	HNRNPUL1	HOMER2	GPATCH8	GPR45			POP7					KDM5A				SEC16A	PTP4A2	GNAS				LEPRE1				PTGS2				FOCAD	VCP							B3GAT3
FAM160B1	HNRNPUL2	HOXA1	GPD2	GPR63			POU2F1					KHDRBS2				SEC22B	PTPN1	GNB5				LHX4-AS1				PTK2				FOSL2	VEZF1							B3GNT1
FAM195A	HOMER2	HOXA9	GPHN	GPR75-ASB3			POU3F2					KHNYN				SEC24A	PTPRF	GNG11				LIF				PTP4A1				FOXK1	VEZT							B3GNT2
FAM208A	HOMEZ	HOXC11	GPN2	GPR85			PPAN-P2RY11					KIAA0100				SEC61A1	PTX3	GNG5P2				LIMA1				PTPLAD1				FOXP4	VGLL4							B3GNT5
FAM217B	HOOK1	HOXC5	GPR137C	GPRC5A			PPARA					KIAA0226				SEL1L	PWP1	GOLGA2				LIMD1				PTPLB				FRAT2	VHL							B4GALNT3
FAM222B	HOXA10	HOXC6	GPR157	GPRIN3			PPIF					KIAA0368				SENP2	PWP2	GOLGA3				LIX1L				PTPN1				FRK	VPS13D							B4GALNT4
FAM35A	HOXA7	HOXD10	GPR63	GPSM2			PPL					KIAA1244				SEPHS2	PXDN	GOLPH3				LMNB1				PTPRC				FRMPD3	VPS35							B4GALT1
FAM43A	HPN	HOXD11	GPR75-ASB3	GPX7			PPM1D					KIAA1328				SEPT2	PYCR1	GORASP2				LOX				PTTG1IP				FRRS1L	VPS37A							B4GALT2
FAM49B	HS6ST3	HPS3	GPR85	GRAMD1A			PPP1CC					KIAA1430				SEPW1	RAB11B	GPAA1				LOXL2				PUM1				FRS2	VPS4B							B4GALT3
FAM69B	HSDL1	HSBP1	GPRC5A	GREB1L			PPP1R12C					KIAA1468				SERINC1	RAB11FIP2	GPATCH8				LPAR1				PUM2				FRYL	VPS54							B4GALT4
FAM96A	HSP90AA1	HSBP1L1	GPRIN3	GRK6			PPP1R37					KIAA2018				SERINC5	RAB1B	GPBP1L1				LPL				PURA				FTCD	WBP1							B4GALT5
FAM98A	HSPA8	HSP90B1	GPSM2	GRPEL1			PPP1R9B					KIF18A				SF3B2	RAB8A	GPN1				LRIG3				PXK				FUCA2	WBSCR22							B4GALT6
FANCM	HSPB7	HSPA14	GRAMD1A	GRPEL2			PPP2CA					KIF23				SF3B3	RABGAP1	GPR151				LRP6				PXYLP1				FUT4	WDR1							BABAM1
FAR1	HUWE1	HSPA8	GREB1L	GSPT1			PPP2R1B					KIF2C				SFPQ	RABL6	GPR75-ASB3				LRP8				PYGO2				FYCO1	WDR26							BACE1
FARP2	HYAL2	HSPG2	GRK6	GSTO1			PRDM4					KIF5B				SFT2D2	RACGAP1	GPRASP2				LRRC58				QSER1				FZD6	WDR47							BACE2
FARSA	IARS	HSPH1	GRPEL1	GTF2B			PRICKLE1					KLF4				SGK1	RAI1	GPSM2				LRRC8A				RAB10				G3BP1	WDR74							BACH1
FAS	ICOSLG	HTR6	GRPEL2	GTF3C2			PRKAR1A					KLF5				SGPL1	RALGAPA2	GPT2				LUZP1				RAB21				GABARAPL1	WHSC1L1							BACH2
FAT1	IDE	HTT	GSPT1	GTPBP4			PRKCA					KLF6				SH3BP5L	RALY	GPX8				LYSMD1				RAB22A				GALNT1	WIPF2							BAG1
FAT3	IFI44L	IARS	GSTO1	GXYLT1			PRR14					KLHL12				SH3GLB1	RAN	GRAMD1A				LZIC				RAB3B				GALNT2	WNK1							BAG2
FBL	IFNLR1	ICMT	GTF2B	H1FX			PRR14L					KLRC1				SIAH1	RASSF7	GREB1				MAATS1				RAB5A				GAN	XPO4							BAG3
FBN1	IFT122	ICOSLG	GTF3C2	H2AFV			PRRC2A					KLRK1				SIVA1	RAVER1	GRK6				MACC1				RAB5B				GAREM	ZBED4							BAG4
FBXL14	IGDCC3	IFI44L	GTPBP4	H2AFX			PRRG4					KMT2A				SIX5	RBM10	GSDMD				MADD				RAB8B				GARS	ZBTB38							BAG5
FBXL16	IGDCC4	IFT122	GXYLT1	H2AFY2			PRRX1					KPNA2				SKIL	RBM12	GSK3B				MAFB				RAC1				GAS8	ZBTB4							BAG6
FBXL19	IGF1R	IGDCC3	H1FX	HAND1			PSAP					KRAS				SLC11A2	RBM14	GSPT1				MAFG				RAD21				GATA6	ZBTB44							BAHCC1
FBXL5	IGF2	IGDCC4	H2AFV	HBP1			PSG7					KRTAP9-4				SLC12A2	RBM20	GSTCD				MAGEB1				RANBP6				GATAD2A	ZBTB7A							BAHD1
FBXL6	IGF2BP1	IGF1R	H2AFX	HCFC2			PSMB1					KTI12				SLC19A2	RBMS2	GTF2B				MAGOHB				RANBP9				GATAD2B	ZBTB7B							BAI2
FBXL7	IGF2BP3	IGF2	H2AFY2	HDAC2			PSMD14					LACRT				SLC1A4	RC3H1	GTF3C2				MAP1B				RAP1B				GATC	ZC3H6							BAK1
FBXO11	IGFBP4	IGF2BP1	HAND1	HDX			PSMG3					LAMC2				SLC1A5	RCAN1	GTF3C4				MAP4K4				RAPH1				GBF1	ZCCHC11							BAMBI
FBXO17	IGSF3	IGF2BP2	HBP1	HEATR3			PTAR1					LAMP1				SLC23A2	REXO2	GTPBP2				MAPK1IP1L				RBBP6				GCC2	ZCCHC14							BAP1
FBXO22	IKBKAP	IGF2BP3	HCFC2	HECTD1			PTCH2					LARP4B				SLC25A25	RGL2	GUCD1				MAPK6				RBFOX2				GDE1	ZDHHC4							BARD1
FBXO3	IL15	IGFBP5	HDAC2	HELLS			PTP4A1					LATS2				SLC25A3	RGMB	GUK1				MAPK8				RBM12				GDI2	ZEB1							BASP1
FBXO45	IL1R1	IKZF2	HDX	HERC1			PTPN14					LBR				SLC27A4	RHOT1	H3F3B				MARCH1				RBM12B				GDPGP1	ZFAT							BAX
FBXO6	IMP4	IL1A	HEATR3	HIAT1			PTPRD					LCA5				SLC2A4RG	RIMS1	H3F3C				MARK3				RBM15				GEMIN4	ZFYVE9							BAZ1A
FBXO8	INF2	IL6R	HECTD1	HIC2			PUS1					LCN9				SLC35B1	RNF130	HARS				MAVS				RBM25				GET4	ZHX1							BAZ1B
FBXW11	ING1	IMPDH1	HELLS	HIF1AN			PUS7					LCOR				SLC35F6	RNF19A	HCFC1				MAZ				RBM26				GFER	ZMAT3							BAZ2A
FBXW2	INO80D	IMPDH2	HERC1	HIPK2			PWWP2A					LCORL				SLC36A4	RNF44	HDAC4				MBD4				RBM38				GFPT1	ZMIZ2							BAZ2B
FBXW5	INPP4B	INF2	HIAT1	HIPK3			PXN					LDLR				SLC38A1	RP1-130H16.18	HDAC6				MBTD1				RBM48				GFRA1	ZNF12							BBC3
FCHO2	INPP5A	INIP	HIC2	HIST1H2BG			QKI					LEMD2				SLC39A9	RP11-385D13.1	HDAC7				MCCC2				RC3H1				GGA2	ZNF217							BBS2
FGD6	INPPL1	INO80D	HIF1AN	HIST1H2BL			QSER1					LENG8				SLC5A6	RPL13A	HDGFRP3				MCL1				RC3H2				GGA3	ZNF24							BBX
FGFR1	INSR	INPP5K	HIPK2	HIST1H4D			RAB11A					LEPROTL1				SLX4IP	RPL15	HEATR2				MDM2				RCN2				GIGYF1	ZNF268							BCAP29
FHDC1	INTS12	INPPL1	HIPK3	HIVEP2			RAB11FIP2					LGALS8				SMAD2	RPL18	HECA				ME3				RCOR3				GLCE	ZNF275							BCAR1
FIGN	IP6K1	INSR	HIST1H2BG	HLA-DPA1			RAB14					LHCGR				SMAD7	RPL32	HECTD1				MED13				REEP3				GLE1	ZNF292							BCAR3
FKBP1A	IPO9	INTU	HIST1H2BL	HMGA2			RAB2A					LIMS1				SMAP2	RPN2	HES6				MED13L				REST				GLI2	ZNF3							BCAT1
FKBP3	IRGQ	IPO4	HIVEP2	HMGCS1			RAD51D					LINC00521				SMG1	RPS9	HEY1				MED14				RFK				GLYR1	ZNF337							BCAT2
FKTN	IRS2	IQCJ-SCHIP1	HLA-DPA1	HMGXB3			RAP2B					LINS				SMG7	RPTOR	HGSNAT				MED28				RFX7				GNAI3	ZNF431							BCCIP
FLCN	IST1	IRF2BP2	HMGA2	HMGXB4			RAPGEF2					LIPA				SMO	RRAGD	HIPK1				MED8				RGMB				GNAS	ZNF451							BCKDK
FLII	ITGA8	IRGQ	HMGCS1	HNRNPF			RASA2					LIPC				SMPD4	RTCB	HIRIP3				MEF2C				RGS16				GNB1	ZNF562							BCL10
FLNA	ITGAV	IRS2	HMGXB3	HNRNPL			RASL10B					LMAN1				SMYD3	RTF1	HIST1H1A				MEST				RGS4				GNB2	ZNF594							BCL11A
FLRT2	ITGB8	ISG20L2	HMGXB4	HNRNPM			RASSF3					LMNB1				SNRNP200	RUSC1	HIST1H1B				MFAP3				RHOB				GNL1	ZNF644							BCL2
FMNL3	ITM2C	ITGAV	HMOX2	HNRNPU			RASSF5					LMO4				SNRPD2	RXRG	HIST1H1D				MGAT4A				RHOBTB3				GNS	ZNF678							BCL2L1
FN1	ITPR3	ITGB8	HNRNPA0	HNRNPUL1			RBM12B					LNPEP				SNX11	SACS	HIST1H2AG				MIB1				RIF1				GOLIM4	ZNF680							BCL2L11
FNBP4	ITSN2	ITPR2	HNRNPF	HOMER2			RBM14					LONRF1				SOBP	SAE1	HIST1H3B				MICB				RMND5A				GOLT1B	ZNF692							BCL2L12
FNDC3A	JAK1	ITSN2	HNRNPL	HOOK1			RBM20					LOXL1				SOCS5	SALL2	HIST1H3D				MID2				RND3				GPAM	ZNF800							BCL2L13
FNDC3B	JMJD1C	JAGN1	HNRNPM	HOXA1			RBM39					LPHN2				SOCS7	SAMD8	HIST1H3E				MKI67				RNF139				GPATCH2	ZNF850							BCL2L2
FNIP2	JMY	JMJD4	HNRNPU	HOXA9			RC3H1					LPL				SOD2	SARS	HIST1H3F				MKLN1				RNF144B				GPATCH8	ZNFX1							BCL3
FOS	JUNB	KANK3	HNRNPUL1	HOXC5			RC3H2					LPP				SOGA1	SART1	HIST1H3G				MLXIP				RNF146				GPBP1L1	ZSCAN25							BCL6
FOSL1	KANSL2	KARS	HOMER2	HOXC6			RCE1					LRCH3				SON	SATB2	HIST1H3H				MMP14				RNF19A				GPR107	ZSWIM6							BCL7A
FOXF2	KARS	KAT5	HOOK1	HOXC8			REPIN1					LRP4				SOX11	SC5D	HIST1H3I				MMP16				RNF38				GPR157								BCL7B
FOXK1	KATNAL1	KATNAL1	HOXA1	HOXD10			REST					LRPPRC				SPOPL	SCAF1	HIST1H3J				MMP2				RNF44				GPR176								BCL9
FOXK2	KBTBD2	KAZN	HOXA9	HOXD11			RHOV					LRRC8B				SPRYD3	SCAF8	HIST1H4A				MOB1A				RORA				GPR25								BCL9L
FOXM1	KBTBD6	KBTBD6	HOXC5	HPS3			RIT1					LTBP1				SPRYD4	SCAP	HIST1H4L				MORF4L1				RPL38				GPR63								BCLAF1
FOXN2	KBTBD8	KCNC4	HOXC6	HS6ST3			RNF167					LTK				SPRYD7	SCARB1	HIVEP1				MORF4L2				RPN2				GPSM1								BCOR
FOXO1	KCNC4	KCNH2	HOXC8	HSBP1L1			RNF19B					LURAP1L				SRPX	SCD	HK1				MPHOSPH9				RPRD1A				GRAMD3								BCORL1
FOXP1	KCTD10	KCNJ2	HOXD10	HSP90B1			RNF213					LY6G5B				SRSF1	SCLT1	HLA-A				MPRIP				RPS16				GRB2								BCS1L
FOXP2	KCTD12	KCNN4	HOXD11	HSPA14			RNPS1					LYPLAL1				SRSF11	SDHA	HM13				MPZL3				RPS25				GRN								BDKRB2
FOXRED1	KCTD17	KCTD15	HPS3	HSPA8			RORA					LYSMD1				SRSF2	SEC14L1	HMGA2				MRFAP1				RREB1				GRPEL2								BDNF
FRMD4A	KDELR1	KCTD3	HS6ST3	HSPG2			RP4-695O20__B.10					LYSMD2				SRSF3	SEC16A	HMGB2				MRPL17				RSF1				GRSF1								BDP1
FRS2	KDELR2	KCTD5	HSBP1	HSPH1			RPA1					LZTR1				SRSF6	SEC24A	HMOX1				MRPL27				RSL1D1				GSE1								BECN1
FSCN1	KDM2A	KDELR1	HSBP1L1	HTT			RPA2					MAF1				SS18L1	SEC24C	HN1L				MRPL50				RTCB				GSK3B								BEND3
FSTL1	KDM3B	KDM3B	HSP90B1	HUWE1			RPL8					MAL2				ST3GAL2	SEC24D	HNRNPA0				MSH6				RTTN				GSR								BEND4
FUCA1	KDM5B	KDM5C	HSPA14	IARS			RPP14					MALT1				STARD7	SEC31A	HNRNPA1L2				MSL3				RYBP				GSTCD								BET1
FUT10	KDM5C	KDM6A	HSPA8	ICMT			RPS12					MAP1B				STAT3	SELO	HNRNPA2B1				MT-CYB				S100A11				GSTP1								BEX1
FUT11	KDM6A	KDM6B	HSPG2	ICOSLG			RPS28					MAP2K6				STK38L	SEMA6B	HNRNPA3				MTHFD2				SAP18				GTF2A1								BGN
FYN	KDM6B	KHSRP	HSPH1	IDE			RPS6KA1					MAP3K8				STRAP	SEPN1	HNRNPF				MTMR9				SART3				GTF2H1								BHLHE40
FZD2	KHDC1	KIAA0355	HTR6	IDH2			RREB1					MAP3K9				STX17	SEPT6	HNRNPH1				MTPN				SATB1				GTF2H3								BHLHE41
FZD3	KHSRP	KIAA0930	HTT	IFI44L			RRP1					MAP4K3				STX2	SEPT7	HNRNPH2				MTSS1L				SATB2				GTF2IRD1								BICC1
G3BP1	KIAA0100	KIAA1161	HUWE1	IFITM10			RRP8					MAPK1IP1L				STXBP1	SF1	HNRNPL				MYADM				SCAF11				GTF3C2								BICD2
G6PD	KIAA0232	KIAA1432	IARS	IFNLR1			RSPH3					MAPK6				STXBP2	SF3A1	HNRNPM				MYBL2				SCAF4				GTPBP1								BID
GABPB1	KIAA0895L	KIAA1549	ICMT	IFT122			RSRP1					MAPKAPK2				SUPT5H	SF3A2	HNRNPUL1				MYCBP2				SCD				GTSE1								BIK
GALC	KIAA1147	KIAA1671	ICOSLG	IGDCC3			RTN3					MARCH2				SURF4	SGPL1	HNRNPUL2				MYCN				SEC23A				GUCD1								BIRC2
GALNT1	KIAA1432	KIAA2026	IDE	IGDCC4			RTN4					MARCH7				SV2A	SH3BP5	HOXA10				NARS				SEC23B				GUK1								BIRC3
GALNT2	KIAA1522	KIF1B	IDH2	IGF1R			RUFY3					MARCKS				SWAP70	SH3PXD2A	HOXA3				NAV1				SEC24A				GUSB								BIRC5
GAN	KIAA1549	KIF21B	IFI44L	IGF2			S1PR3					MAST1				SYVN1	SHISA5	HPS5				NAV3				SENP6				H2AFV								BIRC6
GAREM	KIAA1671	KIF2A	IFITM10	IGF2BP1			SACS					MAST4				SZT2	SHMT2	HPS6				NBEA				SERBP1				HAS2								BIVM-ERCC5
GARS	KIAA2018	KIF5B	IFNLR1	IGF2BP2			SAE1					MAT2A				TAOK1	SIGMAR1	HSD17B4				NBEAL2				SERINC5				HBP1								BLCAP
GATA6	KIF13A	KIFAP3	IFT122	IGF2BP3			SATB2					MATN3				TAP1	SKI	HSP90AB1				NCAPD2				SETD2				HDGF								BLM
GATAD2A	KIF2A	KLF10	IGDCC3	IGSF3			SBNO1					MATR3				TBC1D10B	SLBP	HSPA12B				NCKAP5				SETD7				HEATR2								BLMH
GATM	KIF2C	KLF11	IGDCC4	IKZF2			SCAF11					MAZ				TBC1D16	SLC22A5	HSPA13				NCOA3				SF3B1				HEATR5A								BLNK
GBE1	KLC2	KLHDC8B	IGF1R	IL6R			SCARB2					MBD3				TBC1D2	SLC25A23	HSPA8				NDST1				SFMBT1				HEATR6								BLOC1S1
GBF1	KLF10	KLHL15	IGF2	IMMT			SCD					MBOAT2				TBC1D9	SLC27A3	HSPG2				NFIA				SFR1				HECTD4								BLOC1S3
GCNT2	KLF12	KLHL24	IGF2BP1	IMP4			SCNN1A					MCM10				TBL1XR1	SLC29A1	HSPH1				NFIB				SFT2D3				HELLS								BLOC1S4
GDAP2	KLF9	KLHL42	IGF2BP2	INF2			SDE2					MDM2				TBRG4	SLC30A9	HTR2C				NFKBIL1				SFXN1				HERC1								BLOC1S5-TXNDC5
GDE1	KLHDC3	KMT2B	IGF2BP3	INIP			SDK2					MDM4				TCF4	SLC31A1	HTT				NFXL1				SGK1				HGF								BLOC1S6
GDF11	KLHDC8B	KMT2D	IGSF3	INPP5A			SEC22C					MECP2				TCIRG1	SLC35B2	HUWE1				NHLRC2				SGPL1				HIAT1								BLVRB
GDI1	KLHL15	KMT2E	IKZF2	INPP5F			SEC23B					MED13				TDP1	SLC35F6	HYOU1				NHP2L1				SGPP2				HIBADH								BLZF1
GEMIN4	KLHL36	KPNA5	IL6R	INPPL1			SEC23IP					MED14				TET3	SLC44A2	ICA1L				NIPSNAP3A				SH3D19				HIF1A								BMF
GFM2	KLHL42	KPNA6	IMMT	INSR			SEC24B					MED23				TFRC	SLC7A1	ICT1				NKIRAS2				SHH				HIGD1A								BMI1
GFOD2	KLHL5	KRBA2	IMP4	INTU			SEC24C					MEGF8				TIMMDC1	SLC7A2	IDH2				NKTR				SHPRH				HINT1								Bmi-1
GGA2	KMT2B	KREMEN1	IMPDH2	IPO4			SEC61A2					MEIS1				TIMP1	SMAD4	IDH3G				NLE1				SIKE1				HIPK2								BMP1
GGA3	KMT2C	KRT19	INF2	IRF3			SEL1L					MEP1B				TJP1	SMAGP	IER3				NME7				SIPA1L1				HIST1H1C								BMP2
GGNBP2	KMT2D	KRT8	INIP	IRF4			SEMA4B					MESDC2				TLE3	SMARCC1	IFI27L1				NNMT				SKA2				HIST1H1E								BMP2K
GIGYF1	KPNA2	LAMC1	INO80D	IRGQ			SEMA4C					METTL16				TM7SF3	SMARCC2	IGF1R				NNT				SKI				HIST1H2AB								BMP4
GINS4	KPNA5	LAMC3	INPP5A	IRS2			SENP1					METTL2A				TMED10	SMARCD1	IGF2BP2				NOA1				SKIL				HIST1H2AG								BMP5
GIT2	KPNA6	LARP1	INPP5F	IST1			SEPN1					MFF				TMEM109	SMIM7	IGF2BP3				NOL11				SKIV2L2				HIST1H2AH								BMP6
GJC1	KREMEN1	LARS2	INPPL1	ITGAV			SEPT11					MFSD12				TMEM127	SMU1	IGFBP4				NOL4L				SLC11A2				HIST1H2AJ								BMP7
GLB1	LAMC1	LBR	INSR	ITPR2			SERINC1					MKL2				TMEM159	SNAPC4	IGFBP5				NOP58				SLC16A1				HIST1H2BG								BMPER
GLCCI1	LAMP2	LCLAT1	INTU	ITSN2			SERPINE1					MKX				TMEM170B	SNRNP200	IKZF2				NOTCH2				SLC19A2				HIST1H3C								BMPR2
GLI2	LASP1	LCOR	IPO4	JAGN1			SERTAD3					MLK4				TMEM203	SNRNP40	IKZF4				NOVA2				SLC20A1				HIST1H3G								BNIP2
GLMN	LBR	LEMD3	IRF3	JAK1			SET					MLLT10				TMEM43	SNX27	IL32				NPC1				SLC25A16				HIST1H3H								BNIP3
GLRX3	LDB1	LEPROTL1	IRF4	JMJD1C			SFT2D1					MLLT6				TMEM50B	SOBP	ILF2				NR3C1				SLC25A30				HIST1H3I								BNIP3L
GLRX5	LDB2	LGMN	IRGQ	JMJD4			SFT2D2					MLYCD				TMEM87A	SOD2	IMPDH1				NRAS				SLC25A33				HIST3H2A								BOD1L1
GLS	LDLR	LGR4	IRS2	JMY			SGOL2					MMS22L				TMOD3	SOGA1	INF2				NRBP1				SLC25A5				HIST3H2BB								BOD1L2
GMFB	LEPROT	LHFP	IST1	JPH3			SGPL1					MNT				TMPO	SON	INHBB				NREP				SLC30A1				HK1								BOLA3
GMNN	LETM1	LHX1	ITGAV	JUNB			SH2B1					MOB1A				TMTC3	SOX13	INO80E				NRIP1				SLC30A6				HLA-C								BOP1
GNB1	LHFP	LIMD1	ITPR2	KANK3			SH3BP2					MOB4				TNFAIP1	SP3	INPP5E				NSD1				SLC30A7				HMGA2								BPGM
GNG5	LHX1	LIN28B	ITSN2	KARS			SH3BP4					MOK				TNFRSF21	SPARC	INPP5K				NTMT1				SLC35A5				HMGCS1								BPTF
GNPTAB	LIMA1	LIN52	JAGN1	KAT2A			SHISA5					MORF4L1				TNPO1	SPATS2L	INPPL1				NTN4				SLC35F5				HMGN4								BRAF
GNS	LIMD1	LIN54	JAK1	KAT5			SIGMAR1					MPRIP				TNRC6A	SPC24	INSIG1				NUCKS1				SLC38A1				HN1								BRAP
GOLGA3	LIMD2	LIPT2	JMJD1C	KATNAL1			SIM1					MPV17				TOR1AIP2	SPIDR	INTS10				NUDT16L1				SLC38A2				HNRNPDL								BRAT1
GOLGA4	LIN28B	LIX1L	JMJD4	KAZN			SIM2					MREG				TP53	SPIN1	INTS7				NUDT3				SLC39A10				HNRNPF								BRCA2
GOLT1B	LIN52	LMBR1L	JMY	KCNC4			SIN3A					MRPL13				TPR	SPOCK1	IPO7				NUFIP2				SLC39A8				HNRNPLL								BRD1
GORASP2	LIPH	LMNA	JPH3	KCNH2			SIPA1L3					MRPL28				TPRG1L	SPOP	IPO8				NUP62				SLC7A2				HNRNPU								BRD2
GP5	LMBR1	LMNB1	KANK3	KCNJ2			SIRT5					MRPL44				TPST2	SPTAN1	IPO9				NXF1				SLC7A6				HOXA10								BRD3
GPATCH8	LMBR1L	LONP2	KARS	KCNN4			SLC11A2					MRPS27				TPT1	SRC	IQCJ-SCHIP1				NYAP2				SLIRP				HOXA3								BRD4
GPCPD1	LPAR2	LONRF1	KAT2A	KCTD15			SLC16A6					MRPS30				TRAM2	SRCAP	IRF3				OAZ1				SLK				HOXA7								BRE
GPD2	LRBA	LPAR1	KAT5	KCTD3			SLC1A5					MRPS7				TRAPPC10	SREBF2	IRS4				OAZ2				SLX4IP				HOXC11								BRF1
GPHN	LRFN4	LPGAT1	KATNAL1	KCTD5			SLC25A12					MRTO4				TRIM25	SRGAP2	ITCH				OBSL1				SMAD6				HPS3								BRF2
GPN1	LRIG2	LPIN1	KAZN	KDELR1			SLC25A19					MSH2				TRIM28	SRRM2	ITFG3				OSBPL11				SMAD9				HPS4								BRI3
GPN2	LRIG3	LRBA	KCNC4	KDM2B			SLC25A33					MT4				TRIP11	SRSF11	ITGA5				OSTC				SMARCA1				HRK								BRI3BP
GPR137C	LRP1	LRCH2	KCNH2	KDM3B			SLC35A4					MTCH2				TRIP12	SRSF4	ITGA6				OTUD4				SMARCA5				HRSP12								BRMS1
GPR157	LRRC20	LRCH4	KCNJ2	KDM5C			SLC35G1					MTDH				TROVE2	SSBP4	ITGB5				OTULIN				SMC6				HS3ST3B1								BRMS1L
GPR161	LRRC41	LRIG2	KCNN4	KDM6A			SLC38A1					MTF1				TRPM4	SSRP1	ITPR3				OXCT1				SMIM13				HS3ST5								BROX
GPR45	LRRC42	LRIG3	KCTD15	KDM6B			SLC38A2					MTMR10				TSC1	ST6GAL1	ITPRIPL2				PAFAH1B1				SMIM8				HSP90AA1								BRPF1
GPR63	LRRC47	LRP1	KCTD3	KHSRP			SLC38A9					MTMR4				TSC2	ST6GALNAC6	JAK1				PAG1				SMS				HSP90AB1								BRPF3
GPR75-ASB3	LRRC59	LRRC20	KCTD5	KIAA0355			SLC39A14					MTMR6				TSC22D1	STAB1	JKAMP				PALD1				SMURF1				HSP90B1								BRWD1
GPR85	LRRC8A	LRRC41	KDELR1	KIAA0754			SLC39A9					MTMR9				TSC22D2	STK25	JMY				PALM2-AKAP2				SNTB2				HSPA14								BRWD3
GPRC5A	LRRC8D	LRRC42	KDM2B	KIAA1432			SLC3A2					MT-ND2				TSC22D3	STK35	JUN				PAN2				SNX18				HSPA1A								BSDC1
GPRIN3	LUC7L	LRRC47	KDM3B	KIAA1549			SLC5A3					MTSS1L				TSKU	SUCLG1	JUNB				PANK2				SNX27				HSPA1B								BSG
GPSM2	LYPD3	LRRC59	KDM5C	KIAA1671			SLC6A6					MTX3				TSPAN14	SUGP2	KANK1				PANK3				SNX4				HSPA5								BST2
GRAMD1A	MACF1	LRRC8A	KDM6A	KIAA1715			SLC7A1					MUC13				TSPAN3	SYMPK	KANSL1				PAPOLA				SNX9				HSPA8								BTAF1
GREB1L	MAGI2	LSR	KDM6B	KIAA2026			SLFN13					MUM1				TSR1	SYNE2	KAT6A				PAPSS1				SOCS4				HSPA9								BTBD1
GRK6	MAL2	LUC7L	KHSRP	KIF2A			SLFN5					MUTYH				TTLL4	SYNJ2	KBTBD4				PARG				SOCS5				HSPG2								BTBD10
GRPEL1	MAML1	LUC7L2	KIAA0355	KIF5C			SMAD7					MYC				TUBA4A	SYNPO	KCTD2				PARP1				SOGA1				HSPH1								BTBD2
GRPEL2	MAML3	LY6K	KIAA0754	KIFAP3			SMARCA5					MYCN				TXNRD1	SZRD1	KCTD3				PARP12				SON				HTT								BTBD3
GSN	MAN1A1	LYN	KIAA1522	KLF10			SMARCC1					MYF5				U2AF1	TACC1	KDM2A				PATZ1				SOWAHC				HUWE1								BTBD6
GSPT1	MAN2B1	LZTR1	KIAA1549	KLF11			SMARCD2					MYH6				UBA1	TANC1	KDM3A				PCDHA9				SOX4				HYOU1								BTBD7
GSTO1	MAP1B	LZTS3	KIAA1671	KLHDC8B			SMEK1					MYO9A				UBAP2L	TAOK1	KDM5B				PCGF3				SPOPL				IAH1								BTF3
GTF2B	MAP2K4	MACC1	KIAA1715	KLHL12			SMIM13					MYOM1				UBE2H	TAX1BP1	KDM6B				PCSK5				SPPL3				IARS								BTF3L4
GTF3C1	MAP2K7	MACF1	KIAA2026	KLHL42			SNRK					NA				UBE2K	TBL1XR1	KDR				PDCD4				SPTLC2				ICE1								BTG1
GTF3C2	MAP3K1	MAD2L1	KIF2A	KMT2B			SNX17					NA				UBE3C	TBRG4	KEAP1				PDCL				SPTSSB				ICMT								BTG2
GTPBP4	MAP3K2	MAGEB1	KIF5C	KMT2D			SNX18					NA				UBFD1	TCEAL3	KHNYN				PDE3A				SPTY2D1				ICOSLG								BTG3
GXYLT1	MAP4K3	MAP1B	KIFAP3	KMT2E			SNX5					NA				UBN1	TCF19	KIAA0195				PDE7B				SQLE				ID4								BTN2A1
H1FX	MAP7D1	MAP1S	KLF10	KPNA2			SOD2					NA				UBXN6	TCF3	KIAA0196				PDGFA				SREK1IP1				IER3IP1								BTN3A1
H2AFV	MAPK1	MAP2K4	KLF11	KPNA5			SOGA1					NA				UCK2	TCF4	KIAA0232				PDGFB				SRF				IFI30								BTN3A3
H2AFX	MAPK6	MAP2K7	KLHDC8B	KPNA6			SON					NA				UGCG	TEAD1	KIAA1109				PDHB				SRSF10				IFNAR2								BTNL3
H2AFY2	MAPK8	MAP3K1	KLHL12	KREMEN1			SORT1					NAA30				ULK1	TET3	KIAA1147				PDIA6				SRSF7				IFNGR2								BTRC
H2BFS	MAPKAP1	MAP3K2	KLHL24	LAMC1			SOX12					NAA38				UPF2	TEX261	KIAA1217				PDIK1L				SSFA2				IFRD2								BUB1
H3F3B	MAPRE1	MAP3K7	KLHL42	LAMC3			SOX4					NAA50				UQCRH	TGFA	KIAA1522				PDP1				SSR1				IFT172								BUB1B
H6PD	MARCH3	MAP4	KMT2B	LANCL1			SP1					NANS				USP14	TGFB1I1	KIAA1549				PDRG1				SSR3				IGF1R								BUB3
HAND1	MARCH7	MAP4K3	KMT2D	LARP1			SPAG9					NAP1L2				USP33	TGFBR3	KIAA1841				PDS5B				ST7				IGF2								BUD13
HBP1	MARCKS	MAPK1	KMT2E	LASP1			SPARC					NAT14				USP34	TGOLN2	KIF11				PEA15				STAG2				IGFBP3								BUD31
HCFC2	MARCKSL1	MAPK6	KPNA2	LATS1			SPATA13					NAT8L				USP37	THOP1	KIF13A				PEG10				STARD7				IGFBP4								BVES
HCN2	MARK3	MAPK8	KPNA5	LBR			SPRED1					NAV2				USP47	TINAGL1	KIF18B				PEPD				STARD8				IGFBP5								BZW1
HDAC2	MARS	MAPKAP1	KPNA6	LCLAT1			SPTAN1					NCAPD2				UXT	TINF2	KIF1C				PFKM				STEAP3				IGFBP7								BZW2
HDAC3	MARS2	MAPRE1	KRAS	LCOR			SRF					NCBP1				VAMP2	TK1	KIF21A				PGAP2				STK38L				IKBKB								C10orf10
HDHD1	MAST4	MAPRE3	KREMEN1	LDB1			SRRM2					NCEH1				VAMP5	TLK1	KIF5B				PHLDB1				STK4				IL11								C10orf2
HDLBP	MAT2A	MARCH5	LAMC1	LDB2			SS18					NCF2				VCP	TLN1	KIRREL				PHLPP2				STK40				IL11RA								C10orf76
HDX	MAX	MARCH7	LAMC3	LEMD3			SSH2					NCKAP1				VGLL4	TLR10	KLF11				PI15				STRN				IL1R1								C10orf88
HEATR3	MBD6	MARCKS	LANCL1	LEPROT			SSR1					NCKIPSD				VPS54	TLR6	KLF2				PIAS2				STX3				IL2RB								C11orf24
HECTD1	MBNL1	MARCKSL1	LARP1	LEPROTL1			STARD13					NCLN				VTI1B	TMCC3	KLF3				PIGA				STX6				IL6ST								C11orf30
HELLS	MBTPS1	MARK2	LASP1	LGR4			STARD7					NCOA2				VWF	TMEM115	KLF6				PIGS				STYX				ILF3								C11orf31
HERC1	MCAT	MARK3	LATS1	LHFP			STARD8					NCS1				WASF2	TMEM129	KLHL15				PIGV				SUCO				ILVBL								C11orf42
HIAT1	MCL1	MARS	LBR	LHX1			STC2					NDC1				WASF3	TMEM165	KLHL42				PIK3C3				SUGP2				IMPAD1								C11orf49
HIC1	MCM3	MARS2	LCLAT1	LIMD1			STK11					NDE1				WBP1	TMEM43	KMT2A				PIK3R1				SUPT4H1				INCENP								C11orf57
HIC2	MDGA1	MAST1	LCOR	LIN28B			STK35					NDEL1				WBP2	TMEM97	KMT2D				PIK3R3				SUV420H1				INO80C								C11orf58
HIF1AN	MDH2	MATN2	LDB1	LIN54			STOX2					NDN				WDR26	TNFRSF12A	KPNA2				PIKFYVE				SUZ12				INO80D								C11orf65
HIF3A	MDM2	MAVS	LDB2	LIN7C			STRN					NDUFA2				WDR74	TNKS1BP1	KRIT1				PILRB				SYNGR2				INPP4A								C11orf68
HIPK2	MDM4	MBD4	LEMD3	LIPH			STS					NDUFC2				WDR82	TNRC6B	KRT18				PIM2				SYNRG				INPP5A								C11orf84
HIPK3	MED13	MBD6	LEPROT	LIPT2			STX16					NDUFV1				WEE1	TOB2	KRT8				PITPNB				SZRD1				INPP5B								C11orf95
HIST1H2AC	MED13L	MBNL2	LEPROTL1	LLGL1			STX3					NEK6				WHSC1	TP53I11	LAMTOR5				PLA2R1				TACC1				INPP5E								C12orf10
HIST1H2BG	MED28	MBOAT2	LGMN	LMBR1L			STX6					NEURL4				WHSC1L1	TP53I3	LAPTM4A				PLAA				TAF3				INPP5F								C12orf29
HIST1H2BL	MED29	MCM6	LGR4	LMNA			STXBP3					NFAT5				WIPI1	TPCN2	LARP1				PLAG1				TAF5L				INSIG1								C12orf4
HIST1H4D	MEF2D	MDM2	LHFP	LMNB1			SUN1					NFIA				WNK1	TPD52	LARP4				PLK1				TANC1				INSR								C12orf40
HIVEP2	METTL9	MDM4	LHX1	LMO7			SUPV3L1					NFIB				WNT5A	TPR	LARP4B				PLK2				TBC1D9				INTS1								C12orf5
HLA-DPA1	MEX3C	MEAF6	LIMD1	LONP2			SUV39H1					NFKB1				WSB2	TRAK2	LBR				PLXNA1				TBK1				INTS5								C12orf57
HMGA2	MEX3D	MED1	LIN28B	LPAR1			SUV420H2					NFYA				WTAP	TRIM11	LCMT1				PM20D2				TBL1XR1				INTS6								C12orf66
HMGCS1	MFI2	MED12	LIN54	LPGAT1			SUZ12					NID1				WWC3	TRIM28	LDB1				PMP22				TBX18				INVS								C12orf73
HMGXB3	MFNG	MED13	LIN7C	LPIN1			SV2A					NIN				WWP2	TRIO	LEMD3				POGZ				TCERG1				IP6K1								C12orf76
HMGXB4	MFSD10	MED13L	LIPH	LRBA			SWSAP1					NKIRAS2				XKR6	TRMT2A	LENG8				POLDIP2				TCF3				IPO13								C14orf1
HMOX2	MFSD5	MED14	LIPT2	LRCH2			SYVN1					NLGN4X				XRCC6	TRPC4AP	LGALS1				POLR3B				TCF4				IPO5								C14orf119
HN1	MFSD8	MED18	LLGL1	LRCH4			SZRD1					NME1				YBX1	TRRAP	LGALS3BP				POLR3C				TEAD1				IPO7								C14orf159
HNRNPA0	MGA	MED19	LMBR1L	LRGUK			TACC2					NME5				YTHDF3	TSPAN18	LGALSL				POMGNT1				TET3				IPO8								C14orf166
HNRNPF	MGAT1	MED21	LMNA	LRIG2			TADA2B					NMRAL1				YWHAB	TTC1	LIG1				POSTN				TFAP2C				IPO9								C14orf169
HNRNPL	MGAT4A	MED24	LMNB1	LRIG3			TAF6					NNMT				YWHAG	TTC28	LILRB4				POU2F2				TFRC				IPPK								C14orf2
HNRNPM	MGLL	MED28	LMX1B	LRP1			TAOK1					NOC2L				ZBTB10	TTLL3	LIN7C				PPIC				TIGD6				IQGAP1								C14orf28
HNRNPU	MGRN1	MED8	LONP2	LRRC20			TBC1D13					NOL10				ZBTB5	TTYH3	LITAF				PPID				TIPRL				IRAK1								C14orf80
HNRNPUL1	MIB1	MEF2D	LPAR1	LRRC41			TBR1					NOL4L				ZBTB7A	TUBA1B	LIX1L				PPM1B				TLR3				IREB2								C15orf27
HOMER2	MICB	MFI2	LPGAT1	LRRC42			TCEAL8					NOP9				ZC3H12C	TWIST2	LMF2				PPM1D				TM9SF2				IRF1								C15orf39
HOOK1	MID1	MGA	LPIN1	LRRC47			TEAD1					NOX4				ZC3H7B	TXLNA	LMNA				PPP1R10				TMED5				IRF2BP1								C15orf40
HOXA1	MIDN	MGAT4A	LRBA	LRRC59			TECR					NPAT				ZDHHC17	UBAP1	LMNB2				PPP1R13B				TMED7				IRF2BP2								C15orf41
HOXA9	MIEF1	MGAT4B	LRCH2	LRRC8A			TET2					NPC1				ZFP41	UBE2G1	LMTK3				PPP1R15B				TMEM106C				IRF2BPL								C15orf52
HOXC5	MLK4	MGEA5	LRCH3	LUC7L			TET3					NPDC1				ZFYVE27	UBE2I	LPGAT1				PPP6R3				TMEM123				IRS2								C16orf46
HOXC6	MLLT1	MIB1	LRCH4	LUC7L2			TFRC					NPEPL1				ZKSCAN3	UBR4	LPHN2				PRCP				TMEM135				IRS4								C16orf70
HOXC8	MLXIP	MICAL2	LRGUK	LYL1			THBS1					NPTN				ZMIZ1	UCHL5	LPP				PRDM1				TMEM136				IRX3								C16orf72
HOXD10	MMD	MICU1	LRIG2	LYPD3			THRA					NPTX1				ZMYM2	UGCG	LRIF1				PRDM11				TMEM164				ISG20L2								C16orf80
HOXD11	MN1	MIDN	LRIG3	LYPLA2			THUMPD1					NPY1R				ZMYND11	UIMC1	LRP10				PRDX1				TMEM199				IST1								C16orf87
HPS3	MNT	MIEF1	LRP1	LZTS3			TIAM1					NR1D2				ZNF189	ULK1	LRP5				PRICKLE1				TMEM200C				ISYNA1								C17orf49
HS2ST1	MOB1A	MKI67	LRRC20	MACC1			TIMM13					NR2C2				ZNF207	UMPS	LRPPRC				PRKAA1				TMEM230				ITCH								C17orf51
HS6ST3	MOGS	MKLN1	LRRC41	MACF1			TIMM44					NR3C2				ZNF217	UNKL	LRRC1				PRKDC				TMEM241				ITM2C								C17orf75
HSBP1	MON2	MLH1	LRRC42	MAD2L1			TMBIM6					NRARP				ZNF267	UPF1	LRRC32				PRKRA				TMEM245				JADE2								C17orf77
HSBP1L1	MPL	MLLT10	LRRC47	MAGEB1			TMED2					NRBP1				ZNF410	UROD	LRRC58				PRMT1				TMEM33				JAK1								C17orf85
HSP90B1	MRPL43	MLLT6	LRRC59	MAGI2			TMED7-TICAM2					NRP1				ZNF451	USP22	LRRC59				PRMT2				TMEM38B				JKAMP								C17orf97
HSPA14	MRPL51	MLXIP	LRRC8A	MAML3			TMEM101					NRTN				ZNF462	USP34	LRRC8B				PRMT6				TMEM39A				JOSD2								C18orf21
HSPA8	MRPS18B	MMADHC	LUC7L	MANEAL			TMEM126A					NSMF				ZNF704	USP36	LSM7				PRPF40A				TMEM41B				JUN								C18orf25
HSPG2	MRPS2	MMP14	LUC7L2	MAP1A			TMEM138					NTN1				ZNF711	VASH1	LTBP2				PRR12				TMEM65				JUP								C18orf32
HSPH1	MRPS31	MMS22L	LYL1	MAP2K4			TMEM14C					NTNG1				ZNF862	VCL	LURAP1L				PRR14L				TMF1				KAT6A								C18orf54
HTT	MRPS35	MOB1A	LYPD3	MAP3K1			TMEM177					NUCKS1				ZNRF1	VCP	LUZP1				PRRC2C				TNFAIP3				KAZN								C19orf10
HUWE1	MRPS7	MOB3C	LYPLA2	MAP3K2			TMEM189-UBE2V1					NUDT4				ZYG11A	VGLL3	LZTFL1				PSKH1				TNFRSF11A				KBTBD2								C19orf43
IARS	MSANTD2	MOCS3	LZTS3	MAP3K7			TMEM2					NUDT5				ZZZ3	VIM	MACF1				PSME4				TNIP2				KBTBD6								C19orf47
ICMT	MSH6	MON2	MACF1	MAP4K3			TMEM200A					NUFIP2					VIMP	MAD2L1BP				PSMF1				TNKS1BP1				KCNC4								C19orf48
ICOSLG	MSN	MPHOSPH6	MAD2L1	MAPK1			TMEM201					NUP133					VKORC1L1	MAF1				PTEN				TNKS2				KCNH2								C19orf55
ID1	MTCL1	MPL	MAGEB1	MAPK6			TMEM248					NUP153					VPS51	MAFG				PTGER4				TNPO1				KCNK1								C19orf60
IDE	MTDH	MPZL3	MAGI2	MAPK8			TMEM259					NUP155					VWA9	MAGED1				PTP4A1				TNRC18				KCNK6								C19orf68
IDH1	MTF2	MRFAP1	MAML3	MAPKAP1			TMEM50A					NUP93					VWF	MAGED2				PTPN4				TNRC6A				KCNN4								C1GALT1
IDH2	MTHFD2	MRGBP	MANEAL	MAPRE1			TMEM63A					NUPL1					WASF2	MAK16				PTPRD				TNRC6B				KCNQ5								C1orf109
IFI16	MTOR	MRPL15	MAP1A	MAPRE3			TMEM87A					NXPE3					WBP11	MALT1				PTPRF				TOB1				KCTD12								C1orf131
IFI44L	MTRF1	MRPL17	MAP1B	MARCKS			TMOD3					OLFM1					WDR43	MAML1				PTPRM				TOM1L2				KCTD20								C1orf159
IFITM10	MTUS1	MRPL42	MAP2K4	MARCKSL1			TNFRSF10B					OPA1					WFS1	MANSC1				PTRF				TOP1				KDELC2								C1orf168
IFNLR1	MTUS2	MRPL9	MAP3K1	MARK2			TNFRSF12A					OPTN					WHSC1	MAOA				PTTG1IP				TOP2B				KDELR1								C1orf198
IFT122	MVP	MRPS31	MAP3K2	MARK3			TNFRSF1B					OR1A1					WIZ	MAP1B				PTX3				TOR1AIP1				KDELR2								C1orf21
IFT57	MYBBP1A	MRPS9	MAP3K7	MARS			TNFSF15					ORC6					WWTR1	MAP1LC3A				PURA				TOR1AIP2				KDSR								C1orf226
IGDCC3	MYC	MSANTD2	MAP4K3	MARS2			TNKS1BP1					OSBP2					XAB2	MAP2				PURG				TP53INP1				KEAP1								C1orf43
IGDCC4	MYCBP2	MSH6	MAPK1	MAST1			TNPO2					OSBPL11					XPO6	MAP3K3				PXDN				TPD52L2				KHDC1								C1orf52
IGF1R	MYO1E	MSL2	MAPK6	MAST4			TNRC6A					OTUD4					XRCC6	MAP4				PXYLP1				TPRG1L				KHNYN								C1orf85
IGF2	MYO5A	MSN	MAPK8	MATN2			TNRC6B					OTUD7B					YWHAH	MAP7D1				QKI				TRA2A				KIAA0100								C1QBP
IGF2BP1	MYO9B	MT-ATP6	MAPKAP1	MAVS			TNRC6C					PACRGL					YWHAZ	MAPK1				QSER1				TRAK2				KIAA0196								C1QTNF6
IGF2BP2	NAA15	MT-ATP8	MAPRE3	MAZ			TOB2					PAFAH1B1					ZBTB4	MAPK6				R3HDM4				TRAPPC8				KIAA0895								C1S
IGF2BP3	NAA20	MTCL1	MARCH7	MBD4			TOR2A					PAFAH1B2					ZC3H11A	MAPK8IP3				RAB12				TRIM33				KIAA1244								C20orf194
IGSF3	NAA30	MT-CO3	MARCKS	MBNL2			TP53INP1					PAICS					ZER1	MAPKAPK2				RAB14				TRIM59				KIAA1432								C20orf24
IKZF2	NAA40	MTDH	MARCKSL1	MBOAT2			TPCN2					PALB2					ZFAND3	MAPRE2				RAB1A				TRIM6				KIAA1522								C21orf33
IL18	NACA	MTF2	MARK2	MBTPS2			TPR					PAN2					ZFC3H1	MARCH6				RAB21				TRIM65				KIF13A								C21orf58
IL6R	NADK	MTMR10	MARK3	MCAT			TPX2					PANK3					ZFP36L1	MARCH8				RAB30				TRMT112				KIF18B								C21orf59
IMMT	NAP1L1	MTMR12	MARS	MCM3			TRAK2					PANX1					ZFYVE9	MARCH9				RABGAP1				TROVE2				KIF1A								C22orf29
IMP4	NBEAL2	MTMR14	MARS2	MCM3AP			TRIAP1					PAPPA					ZKSCAN1	MARVELD2				RABL6				TRPM7				KIF1B								C22orf39
INF2	NBPF3	MTMR9	MAST1	MCM6			TRIB1					PAPSS1					ZMIZ1	MATR3				RAD51C				TRPS1				KIF1C								C22orf46
INHBC	NCOA3	MT-ND1	MAST4	MDM2			TRIM65					PAPSS2					ZMYND19	MAVS				RALA				TRUB1				KIF21A								C2CD2L
INIP	NCOR2	MT-ND2	MATN2	MDM4			TSPAN14					PARP1					ZNF276	MAX				RALGPS1				TSC22D2				KIF23								C2CD3
INO80D	NDC1	MT-ND3	MAVS	MEAF6			TSPAN15					PARP12					ZNF316	MAZ				RANBP1				TSKU				KIF4A								C2CD4C
INPP5A	NDFIP2	MT-ND5	MAX	MED1			TTC9C					PARS2					ZNF428	MB21D1				RANBP6				TXNIP				KIF5A								C2CD5
INPP5F	NDST2	MTR	MAZ	MED12			TTL					PATL1					ZNF490	MB21D2				RANGAP1				TYW1				KIF5B								C2ORF15
INPPL1	NEDD4	MTRF1	MBD4	MED13			TUBGCP3					PBXIP1					ZNF521	MBD3				RAP2B				TYW5				KIF5C								C2orf42
INSR	NEDD4L	MTSS1L	MBNL2	MED13L			TWISTNB					PCBP1					ZNF592	MBD6				RAPH1				U2SURP				KIFAP3								C2orf43
INTS1	NEDD8	MUC16	MBOAT2	MED14			TXLNA					PCCB					ZNF609	MBNL1				RARS				UBE2I				KLC1								C2orf47
INTU	NELFE	MVK	MBTPS2	MED19			TXNIP					PCDHA4					ZNF618	MBTPS2				RASSF8				UBE2K				KLF7								C2orf68
IPO4	NF1	MYC	MCAT	MED21			TXNRD1					PCDHA7					ZNF768	MCAM				RBAK				UBE2Q1				KLHDC3								C2orf69
IRAK2	NFAT5	MYCBP2	MCM3	MED28			UBAP2L					PCDHGB7					ZNFX1	MCC				RBBP9				UBE2V2				KLHL15								C3orf38
IRF3	NFIA	MYCN	MCM3AP	MED6			UBE2W					PCNXL3					ZNHIT1	MCF2L				RBCK1				UBE2W				KLHL18								C3orf52
IRF4	NFIC	MYH15	MCM6	MED8			UBE3C					PCNXL4					ZZEF1	MCFD2				RBM12				UBE3A				KMT2A								C3orf58
IRGQ	NHLRC3	MYH9	MDM2	MEF2D			UBN1					PDCD2						MCL1				RBM15B				UBE4A				KMT2B								C3orf67
IRS2	NHSL2	MYLK3	MDM4	MEN1			UBN2					PDE3A						MCM4				RBM28				UBL3				KMT2C								C4orf29
IST1	NIN	MYO19	MED12	MET			UCHL3					PDE4D						MCM5				RBM33				UBN2				KMT2D								C4orf3
ITGAV	NIPA1	MYO1E	MED13	MFHAS1			UGCG					PDE4DIP						MCM6				RC3H1				UBQLN1				KMT2E								C4orf32
ITM2C	NIPAL1	MYO9A	MED13L	MFI2			UGP2					PDE7A						MCM7				RCAN3				UBR3				KPNA1								C4orf46
ITPR2	NLK	MYO9B	MED14	MFSD12			UGT1A1					PDIA3						MCRS1				REL				UBXN7				KPNA4								C5orf15
ITPR3	NME4	MYOF	MED19	MFSD5			UHMK1					PDK4						MED14				RELA				UGCG				KPNA5								C5orf22
ITSN2	NME6	NAA20	MED21	MGA			ULBP1					PDPR						MED16				REST				UHMK1				KPNB1								C5orf24
JAGN1	NNT	NAA30	MED28	MGAT4A			UNC13B					PDSS1						MEGF9				REV1				URB2				KRIT1								C5orf28
JAK1	NOD1	NAA50	MED6	MGAT5			UNK					PDZK1						MERTK				REV3L				USP1				KRT18								C5orf30
JAM3	NOL4L	NADK	MED8	MIB1			URM1					PEAK1						MET				RFX6				USP15				KTN1								C5orf45
JMJD1C	NOLC1	NAF1	MEF2D	MICAL2			USP34					PEG10						METTL15				RGMB				USP16				LAMC1								C5orf51
JMJD4	NOP2	NAP1L1	MEN1	MICU1			USP36					PEX5L						METTL3				RGS1				USP19				LAMP1								C6orf106
JMY	NPEPPS	NAPEPLD	MET	MID1			VAPB					PFAS						MEX3A				RHBDF1				USP24				LAMP2								C6orf120
JPH3	NR1D2	NARF	MFHAS1	MIDN			VARS					PGAM1						MFSD5				RICTOR				USP34				LAMTOR1								C6orf136
JUNB	NR2C1	NARS	MFI2	MIEF1			VCAN					PGM2L1						MGAT4B				RIT1				USP6NL				LAMTOR4								C6ORF174
JUP	NR2F2	NBEAL2	MFSD12	MKI67			VCPIP1					PGR						MGEA5				RLF				USP9X				LARP1								C6orf211
KANK3	NR4A1	NBPF1	MFSD5	MKLN1			VEGFA					PGRMC2						MGST3				RMDN3				UTP15				LARP4								C6orf47
KARS	NR4A2	NCAPD2	MGA	MLEC			VPS13A					PHAX						MICAL3				RMND5A				VAV3				LARP4B								C6orf48
KAT2A	NR6A1	NCBP1	MGAT4A	MLH1			VPS13C					PHIP						MICB				RNASEL				VEZF1				LATS1								C6orf62
KAT5	NRARP	NCKAP5L	MGAT5	MLLT10			VPS36					PHKA1						MIF				RNF11				VLDLR				LATS2								C7orf49
KAT6A	NRAS	NCOA6	MIB1	MLXIP			VPS37B					PHLPP1						MINK1				RNF122				VPS36				LCOR								C7orf50
KATNAL1	NRP1	NCOR1	MICAL2	MMADHC			VPS37C					PHTF2						MIS18BP1				RNF123				WDFY3				LCORL								C7orf55-LUC7L2
KAZN	NSF	NDC1	MICB	MOB1A			VWA5A					PICALM						MKI67				RNF138				WDR43				LCP1								C7orf60
KCNC4	NUAK1	NDOR1	MICU1	MOB1B			VWA9					PIEZO1						MKRN2				RNF141				WDR5B				LDOC1								C7orf73
KCNH2	NUAK2	NDRG3	MID1	MOB3A			WAC					PIGM						MLEC				RNF150				WEE1				LDOC1L								C8orf58
KCNJ2	NUCKS1	NDST2	MIEF1	MOCS3			WAPAL					PIGS						MLK4				RNF152				WNT3				LEMD3								C8orf88
KCNN4	NUMB	NDUFV3	MKI67	MON1B			WARS					PIGW						MLLT10				RNF168				WNT5A				LENG8								C9orf114
KCTD12	NUP153	NECAB3	MKLN1	MON2			WASF2					PIGX						MLLT3				RNF169				WWTR1				LEPR								C9orf142
KCTD3	NUP160	NECAP2	MLEC	MPHOSPH6			WDR45					PIH1D3						MLST8				RNF19A				XIAP				LEPREL1								C9orf37
KCTD5	NUP205	NEK9	MLH1	MPZL3			WDR5					PIK3CG						MMADHC				RNF217				XPO1				LIMD1								C9orf40
KDELR1	NUP214	NF1	MLLT10	MRGBP			WDR55					PIK3R3						MOB1A				RNF26				YAP1				LITAF								C9orf64
KDM2A	NUP98	NFAT5	MLXIP	MRPL17			WHSC1					PIKFYVE						MOB1B				RNF39				YARS				LIX1L								C9orf69
KDM2B	NUPL1	NFATC3	MMADHC	MRPL9			WNK1					PIP4K2A						MOV10				RNF7				YEATS4				LMAN2L								C9orf91
KDM3B	NUPR1	NFE2L1	MOAP1	MRPS2			WNT10B					PKP1						MPHOSPH9				RNPEPL1				YIPF6				LMBR1L								CA10
KDM5C	OAS1	NFIA	MOB1A	MRPS9			XKR8					PLAGL1						MPI				RORA				YME1L1				LMF2								CA12
KDM6A	OBSL1	NFS1	MOB1B	MSANTD2			XPO1					PLCG1						MPLKIP				RP11-20I23.1				YOD1				LMNB1								CA13
KDM6B	OCLN	NGRN	MOB3A	MSH6			XYLT2					PLEKHO2						MPP5				RPL3				YRDC				LMO4								CA2
KHSRP	OGT	NHLRC3	MON1B	MSL2			YAP1					PLK1						MPRIP				RPL36				YTHDC1				LOXL4								CA9
KIAA0284	ORC2	NIPA1	MON2	MTCL1			YIPF6					PLOD2						MRPL34				RPLP0				YTHDF1				LPAR1								CAAP1
KIAA0355	ORMDL2	NIPA2	MPHOSPH6	MTDH			YOD1					PLXDC2						MRPL40				RPN1				YTHDF3				LPAR3								CAB39
KIAA0754	OSTF1	NLGN2	MPL	MTF2			YRDC					PNLIPRP2						MRPL52				RPN2				YWHAB				LPGAT1								CABIN1
KIAA1432	OTUD4	NLK	MPZL3	MTMR12			YTHDF2					PNPLA2						MRPS16				RPS15A				ZBTB18				LPHN1								CABLES1
KIAA1522	OXA1L	NMD3	MRGBP	MTMR14			YTHDF3					PNPLA6						MRPS2				RPS27A				ZBTB2				LRFN4								CABLES2
KIAA1549	OXSR1	NME6	MRPL17	MTMR6			YWHAB					POGK						MRPS7				RPS4X				ZBTB38				LRIG1								CACHD1
KIAA1671	PACS1	NMNAT1	MRPL9	MTMR9			YWHAG					POLDIP2						MSH6				RQCD1				ZBTB41				LRIG2								CACNA1A
KIAA1715	PAFAH1B1	NMT1	MRPS2	MTR			YWHAQ					POLR2H						MSL2				RRAGA				ZBTB43				LRP1								CACNA1H
KIAA2026	PAGR1	NNT	MRPS9	MTRF1			YY1					POU2F1						MSN				RRAGC				ZBTB5				LRPAP1								CACNA2D1
KIF1C	PALD1	NOC3L	MSANTD2	MTRNR2L7			ZBTB14					POU3F2						MTDH				RREB1				ZBTB6				LRRC1								CACNB4
KIF2A	PANK2	NOL4L	MSH6	MTUS1			ZBTB34					POU4F3						MTF1				RRM1				ZC3H11A				LRRC16A								CACNG8
KIF5C	PAPD4	NOLC1	MSL2	MTUS2			ZBTB37					PPARD						MTF2				RSPRY1				ZCCHC9				LRRC27								CACUL1
KIFAP3	PAPOLA	NOP10	MTCL1	MTX3			ZBTB38					PPARGC1B						MTMR12				RUFY3				ZDHHC5				LRRC41								CAD
KIRREL	PARD6B	NPLOC4	MTDH	MUC16			ZBTB48					PPIB						MTMR4				RUNDC1				ZFP1				LRRC47								CADM1
KLF10	PARG	NR1H2	MTF2	MVK			ZBTB7A					PPIF						MTPN				RUSC1				ZFP36				LRRC59								CADPS2
KLF11	PARP9	NR2F2	MTMR12	MYC			ZC3H11A					PPM1A						MTR				SACS				ZFP36L2				LRRC8B								CALCB
KLF7	PARS2	NR4A1	MTMR14	MYCBP			ZC3H13					PPM1F						MTUS1				SARS				ZFP37				LRRFIP2								CALCOCO2
KLHDC3	PARVA	NR4A2	MTMR6	MYCBP2			ZC3H7B					PPM1L						MVB12B				SASH1				ZFYVE20				LRRK1								CALD1
KLHDC8B	PATL1	NR6A1	MTMR9	MYCN			ZDBF2					PPP1R10						MXD4				SAT1				ZFYVE26				LSM11								CALM1
KLHL12	PAX3	NRARP	MT-ND5	MYH15			ZFC3H1					PPP1R12A						MYC				SBK3				ZMAT3				LSS								CALM2
KLHL24	PBRM1	NRAS	MTPN	MYH9			ZFHX3					PPP1R12B						MYH14				SBNO1				ZMPSTE24				LTB4R2								CALM3
KLHL42	PBX1	NRBF2	MTR	MYLK3			ZFP62					PPP1R15B						MYH9				SC5D				ZMYM1				LTBP3								CALN1
KMT2A	PBX2	NRP1	MTRF1	MYO1E			ZFYVE1					PPP1R37						MYL12A				SCAF11				ZMYND11				LUZP1								CALR
KMT2B	PBX3	NSUN4	MTUS2	MYO5B			ZHX1					PPP1R3A						MYL6				SCAMP5				ZNF106				LY6E								CALU
KMT2D	PCBP1	NT5C2	MTX3	MYO5C			ZMYND8					PPP2R2A						MYLIP				SCD				ZNF117				LY9								CAMK2D
KMT2E	PCBP2	NTPCR	MUC16	MYO9A			ZNF106					PPP2R3A						MYO1C				SCML1				ZNF12				LYPLA2								CAMK2N1
KPNA1	PCGF2	NUDT5	MVK	MYO9B			ZNF12					PPP2R5C						MYO1D				SDC2				ZNF131				LYPLAL1								CAMSAP1
KPNA2	PCGF3	NUFIP2	MYC	MYOF			ZNF121					PPP6R1						MYO1E				SDF2L1				ZNF160				LZTS2								CAMSAP2
KPNA5	PCNA	NUP155	MYCBP	NAA20			ZNF260					PPP6R3						MYO5A				SDHA				ZNF175				M6PR								CAMSAP3
KPNA6	PCNX	NUP160	MYCBP2	NAA30			ZNF280D					PPRC1						MYO9B				SEC16A				ZNF217				MACF1								CAMTA1
KREMEN1	PCNXL3	NUP205	MYCN	NADK			ZNF281					PREPL						MYOZ3				SEC23A				ZNF232				MAF1								CAMTA2
LAMC1	PCSK5	NUP214	MYH15	NAP1L1			ZNF35					PRKAA1						MZT1				SEC31A				ZNF260				MAFG								CAND1
LAMC3	PCTP	NUP62	MYH9	NARF			ZNF385A					PRKD3						N4BP3				SEC61A1				ZNF281				MAML1								CAND2
LANCL1	PDE12	NUP98	MYLK3	NAV1			ZNF395					PRNP						NAA15				SEC61G				ZNF33A				MAMSTR								CANT1
LARP1	PDE3A	NUPL1	MYO1E	NBEAL2			ZNF398					PROKR2						NAA20				SEL1L3				ZNF443				MAN1A1								CANX
LASP1	PDGFB	NUPR1	MYO5A	NBPF1			ZNF460					PROX1						NACA				SELPLG				ZNF451				MAN2B1								CAP1
LATS1	PDHX	NWD1	MYO5B	NCAPD2			ZNF483					PRPF8						NACC2				SEPHS1				ZNF512B				MAN2C1								CAP2
LBR	PDIK1L	NXF1	MYO5C	NCKAP5L			ZNF543					PRRC2C						NANS				SEPN1				ZNF513				MANBAL								CAPG
LCLAT1	PDP2	OLR1	MYO9A	NCOA3			ZNF562					PRTG						NAP1L4				SEPT11				ZNF566				MAP1B								CAPN1
LCOR	PDPR	OMA1	MYO9B	NCOA6			ZNF654					PSEN1						NAV2				SERBP1				ZNF595				MAP2K1								CAPN13
LDB1	PDS5A	ONECUT2	MYOF	NCOR1			ZNF703					PSG2						NBAS				SERPINB6				ZNF609				MAP3K1								CAPN14
LDB2	PEG10	OR2AG1	NAA20	NCOR2			ZNF704					PSG5						NBEAL1				SERPINB9				ZNF614				MAP3K9								CAPN15
LDLRAD3	PELO	OS9	NAA30	NDC1			ZNF714					PSG9						NBR1				SERPINH1				ZNF616				MAP4								CAPN2
LEFTY1	PEX1	OSGEPL1	NADK	NDOR1			ZNF768					PSIP1						NCDN				SESTD1				ZNF620				MAP7								CAPNS1
LEFTY2	PEX19	OTUD7B	NAP1L1	NDRG3			ZNF775					PSKH1						NCKIPSD				SET				ZNF644				MAPK1								CAPRIN1
LEMD3	PFKP	OXA1L	NARF	NDST2			ZNF776					PSMA7						NCL				SETD2				ZNF652				MAPK1IP1L								CAPRIN2
LEPRE1	PFN1	OXSR1	NARS	NDUFA3			ZNF792					PSMB6						NCLN				SETD5				ZNF664				MAPK6								CAPZA1
LEPROT	PGAM5	P2RX5	NAV1	NDUFV3			ZNF805					PSMB9						NCOA1				SETD7				ZNF678				MAPK8								CAPZA2
LEPROTL1	PGM2L1	PAAF1	NBEAL2	NECAB3			ZSCAN29					PTAR1						NCOA6				SETD8				ZNF680				MAPRE1								CARD10
LFNG	PGM3	PACS1	NBPF1	NEDD4L			ZSWIM4					PTCD3						NCOR2				SFPQ				ZNF711				MAPRE3								CARF
LGR4	PGRMC1	PADI2	NCKAP5L	NEK9			ZSWIM6					PTEN						NDEL1				SFRP1				ZNF714				MARC1								CARM1
LHFP	PHB	PAF1	NCOA3	NEURL1								PTGER2						NDRG2				SGK1				ZNF724P				MARCH5								CARS
LHX1	PHF19	PAFAH1B1	NCOA6	NFAT5								PTK7						NDRG3				SGSM2				ZNF827				MARCH6								CASC3
LIFR	PHF21A	PAFAH1B2	NCOR1	NFATC3								PTP4A1						NDUFB10				SGTB				ZNF91				MARCKS								CASC5
LILRB4	PHKA1	PAFAH1B3	NCOR2	NFE2L1								PTPN14						NDUFB7				SH3BP5				ZNF92				MARS								CASK
LIMD1	PHLDA3	PAFAH2	NDC1	NGRN								PTPN23						NDUFV1				SH3GL1				ZNFX1				MAST2								CASKIN1
LIN28B	PHLDB2	PAG1	NDOR1	NHLRC3								PTPRD						NEDD4				SH3GLB1				ZNRF2				MAT2A								CASP2
LIN54	PHLPP1	PAGR1	NDRG3	NHP2L1								PTPRJ						NELFCD				SH3PXD2A				ZSWIM6				MATR3								CASP3
LIN7C	PIEZO1	PALD1	NDST2	NIPA1								PTRF						NFAT5				SH3PXD2B				ZYG11B				MAVS								CASP4
LIPH	PIEZO2	PAN3	NDUFA3	NIPA2								PUM2						NFE2L1				SH3TC1								MAZ								CASP6
LIPT2	PIGP	PANK3	NDUFV3	NLK								PURB						NFIC				SIAH1								MBD3								CASP7
LLGL1	PIGT	PAPD4	NECAB3	NME4								PVR						NFYA				SIKE1								MBD4								CASP8
LMBR1L	PIK3C2B	PAPOLA	NEDD4L	NMNAT1								PYROXD2						NGRN				SKI								MBD6								CASP8AP2
LMNA	PIM1	PAPPA	NEK7	NMT1								QKI						NHP2				SKP2								MBNL1								CASP9
LMNB1	PIP5K1C	PARD6B	NEK9	NNT								QRICH1						NID1				SLC11A2								MBNL2								CAST
LONP2	PISD	PARP1	NFAT5	NOC3L								QSER1						NINJ1				SLC16A1								MBP								CASZ1
LPAR1	PITHD1	PARP9	NFATC3	NOL4L								QSOX2						NIPA2				SLC16A3								MCFD2								CATSPERB
LPGAT1	PITPNM3	PARS2	NFE2L1	NOLC1								RAB10						NIPSNAP3A				SLC19A1								MCL1								CAV1
LPIN1	PKIA	PATL1	NGRN	NOP10								RAB11A						NKIRAS2				SLC25A13								MCM3AP								CAV2
LRBA	PKN3	PAX3	NHLRC3	NPAT								RAB11FIP3						NKTR				SLC25A17								MCM7								CBFA2T2
LRCH2	PLA1A	PBRM1	NHP2L1	NPLOC4								RAB14						NLRP1				SLC25A22								MCM8								CBFB
LRCH3	PLAG1	PBX1	NIPA1	NR2F2								RAB1B						NMD3				SLC25A29								MCU								CBL
LRCH4	PLAGL1	PBX2	NIPA2	NR4A1								RAB23						NME4				SLC25A36								MDH1								CBLL1
LRGUK	PLAGL2	PBX3	NIS	NR4A2								RAB31						NOA1				SLC25A5								MDH2								CBR1
LRIG2	PLCG1	PCGF2	NLK	NR6A1								RAB34						NOL4L				SLC26A11								MDM2								CBR3
LRIG3	PLCXD1	PCGF3	NME4	NRARP								RAB3B						NOL8				SLC2A3								MED1								CBS
LRP1	PLD3	PCM1	NME6	NRAS								RAB6A						NOLC1				SLC31A1								MED11								CBX1
LRRC20	PLEKHA1	PCNXL2	NMNAT1	NRBF2								RAB8B						NONO				SLC35B2								MED14								CBX2
LRRC41	PLEKHA8	PCNXL3	NMT1	NRBP1								RABGEF1						NOP58				SLC35B4								MED20								CBX3
LRRC42	PLK1	PCNXL4	NNT	NSRP1								RABL6						NOP9				SLC35D1								MED9								CBX4
LRRC47	PLK2	PCSK6	NOC3L	NT5C2								RAD21						NOTCH1				SLC35F6								MEIS1								CBX5
LRRC59	PLOD2	PCTP	NOL4L	NTPCR								RAD50						NOTCH2				SLC38A1								MESDC2								CBX6
LRRC8A	PLXNA2	PDCD11	NOP10	NUAK1								RAD54L2						NPAT				SLC38A2								METAP2								CBX8
LSM8	PLXND1	PDCD4	NPAT	NUFIP2								RAET1E						NPC2				SLC39A10								MFN2								CBY1
LTA4H	PMP22	PDE12	NPLOC4	NUP153								RAG1						NPEPPS				SLC39A9								MFSD12								CC2D1A
LUC7L	PMPCB	PDE4D	NR2C2	NUP155								RAI14						NPLOC4				SLC41A3								MFSD3								CC2D1B
LUC7L2	PNO1	PDE4DIP	NR2F2	NUP160								RALY						NPNT				SLC43A2								MFSD5								CCBE1
LYL1	PNP	PDE7A	NR4A1	NUP214								RANBP2						NPR1				SLC4A2								MGAT1								CCDC102B
LYPD3	PNPLA8	PDE7B	NR4A2	NUP43								RAPH1						NPTN				SLC7A2								MGAT4A								CCDC117
LYPLA2	PNRC1	PDGFB	NR6A1	NUP62								RASA2						NPTX2				SLFN11								MGAT4B								CCDC120
LZTS3	POGK	PDHB	NRARP	NUP98								RASSF6						NR1D1				SMAD2								MIA3								CCDC126
MACC1	POGZ	PDHX	NRAS	NUPL1								RASSF8						NR1D2				SMARCA1								MIB1								CCDC127
MACF1	POLR1A	PDLIM5	NRBF2	NWD1								RASSF9						NR1H2				SMARCA5								MICA								CCDC134
MAD2L1	POLR2A	PDPR	NRBP1	NXF1								RBCK1						NR3C1				SMARCC1								MICB								CCDC137
MAFB	POLR2D	PDZD2	NSRP1	OGT								RBM19						NRAS				SMARCE1								MIDN								CCDC142
MAGEB1	POLR2G	PEG10	NT5C2	OMA1								RBM38						NRD1				SMC1A								MIEF1								CCDC15
MAGI2	POM121C	PEX1	NTPCR	ONECUT2								RC3H1						NRG2				SMPD4								MIER2								CCDC151
MAML1	POMGNT2	PEX11B	NUAK1	OR2AG1								RC3H2						NRN1				SMS								MINK1								CCDC152
MAML3	POMK	PEX13	NUAK2	ORC2								RCOR1						NSD1				SMURF2								MKNK2								CCDC174
MANEAL	POMT2	PEX19	NUDT4	ORMDL2								REEP2						NSMF				SNCA								MKRN1								CCDC186
MAP1B	POSTN	PFKFB2	NUDT5	OS9								RELN						NT5E				SND1								MKX								CCDC28A
MAP2K4	POU2F1	PFKFB3	NUFIP2	OSBPL10								RELT						NTMT1				SNIP1								MLEC								CCDC28B
MAP3K1	PPARD	PFN1	NUP153	OSGEPL1								REST						NTN4				SNN								MLK4								CCDC43
MAP3K2	PPIL4	PGD	NUP155	OTUD7B								REV3L						NTRK3				SNRK								MLXIP								CCDC47
MAP3K3	PPM1G	PGM2L1	NUP160	OXA1L								RFX3						NUCB1				SNX11								MMP1								CCDC50
MAP3K7	PPP1CA	PGRMC1	NUP214	OXSR1								RFX7						NUCKS1				SNX17								MMP14								CCDC51
MAP4	PPP1R11	PGS1	NUP43	P2RX4								RGMA						NUDT16L1				SNX5								MMP2								CCDC58
MAP4K3	PPP1R12A	PHACTR4	NUP62	P2RX5								RHAG						NUFIP2				SOCS7								MNT								CCDC59
MAPK1	PPP1R15A	PHB2	NUP98	P4HA2								RHOF						NUMA1				SOGA1								MOB4								CCDC6
MAPK6	PPP1R15B	PHF10	NUPL1	PAAF1								RHOV						NUP107				SON								MON2								CCDC61
MAPK8	PPP1R16B	PHF19	NWD1	PACS1								RIMKLB						NUP153				SOS1								MOV10								CCDC71L
MAPKAP1	PPP1R18	PHF21A	NXF1	PAFAH1B1								RIPK4						NUP160				SOWAHC								MPDU1								CCDC80
MAPKAPK5	PPP2CA	PHF8	OGT	PAFAH1B2								RMDN3						NUP205				SOX11								MPP2								CCDC85B
MAPKBP1	PPP2CB	PHKA1	OMA1	PAG1								RNF103						NUP214				SOX12								MPZL1								CCDC85C
MAPRE1	PPP2R1B	PHLDB2	ONECUT2	PAGR1								RNF115						NUP43				SOX4								MRPL1								CCDC88C
MAPRE3	PPP4C	PHRF1	OR2AG1	PALD1								RNF125						OAF				SP1								MRPL20								CCDC92
MARCH7	PRDM1	PI4KA	ORC2	PAN3								RNF138						ODF2				SPAG9								MRPS12								CCDC97
MARCKS	PRDM11	PI4KB	ORMDL2	PANK2								RNF150						OLFM4				SPARC								MRPS18C								CCER2
MARCKSL1	PRDM2	PIAS1	OS9	PAPD4								RNF2						OPTN				SPDL1								MRPS23								CCKAR
MARK2	PRDM5	PIDD1	OSBPL10	PAPOLA								RNF217						OR10S1				SPEN								MRPS25								CCKBR
MARK3	PRDX6	PIEZO2	OTUD7B	PAPPA								RNF219						ORMDL1				SPINT1								MRPS35								CCL11
MARS	PREP	PIGM	OXA1L	PARD3								RNPEPL1						OSBPL1A				SPRTN								MSL1								CCL17
MARS2	PREPL	PIGP	OXSR1	PARP1								ROCK1						OTUD6B				SPRY1								MSN								CCL19
MAST1	PREX1	PIGT	P2RX4	PARS2								ROPN1L						OTUD7B				SPRY4								MTF1								CCL20
MAST4	PRKACA	PIGW	P2RX5	PATL1								RORA						OXLD1				SPRYD3								MTF2								CCL28
MATN2	PRKAR1B	PIK3IP1	P4HA2	PAX3								RORC						OXSR1				SPTAN1								MTFR1L								CCL7
MAVS	PRKAR2A	PILRB	PAAF1	PBRM1								RP11-435D7.3						P4HA2				SPTBN1								MTHFR								CCNA2
MAX	PRKDC	PIP4K2C	PACS1	PBX1								RP4-758J18.2						PABPC1				SPTBN4								MTMR10								CCNB1
MAZ	PRMT1	PITPNM3	PAFAH1B1	PBX2								RPF2						PABPC4				SPTLC2								MTMR2								CCNB1IP1
MBD4	PROSER1	PKN2	PAFAH1B2	PBX3								RPIA						PACSIN3				SQLE								MTMR4								CCNB2
MBD6	PRPF38B	PLA2G15	PAG1	PCDH18								RPL11						PAFAH1B1				SRCAP								MTOR								CCNC
MBNL2	PRPF8	PLAG1	PAGR1	PCDHAC2								RPL23A						PAFAH1B2				SREBF1								MTPN								CCND1
MBOAT2	PRR11	PLAGL1	PALD1	PCGF3								RPS29						PAK4				SREBF2								MTR								CCND2
MBTPS1	PRR14L	PLAGL2	PAN3	PCM1								RPS6KA3						PALD1				SRPR								MUC1								CCNE1
MBTPS2	PRR3	PLBD2	PANK2	PCNXL2								RPTOR						PANK4				SRPX								MXD3								CCNE2
MCAT	PRRC2C	PLCG1	PAPD4	PCNXL4								RRM2						PANX2				SRSF1								MYBL1								CCNF
MCM3	PRRG4	PLCH1	PAPOLA	PCSK6								RRP15						PAPD4				SRSF10								MYC								CCNG1
MCM3AP	PRSS21	PLCXD1	PAPPA	PCTP								RSBN1L						PAPOLA				SRSF6								MYCBP2								CCNG2
MCM6	PRSS22	PLD3	PARD3	PDCD4								RTN4						PAQR4				SS18L1								MYD88								CCNI
MDM2	PRTG	PLEC	PARP1	PDE12								RUNX3						PARK7				ST6GAL1								MYH9								CCNI2
MDM4	PRUNE	PLEKHA8	PARS2	PDE4DIP								S100A10						PARP1				STK38								MYL12A								CCNJ
MEAF6	PSMB7	PLEKHM2	PATL1	PDE7A								S1PR1						PARS2				STK38L								MYLIP								CCNJL
MED11	PSMC3	PLEKHO1	PAX3	PDGFB								SACM1L						PARVB				STMN2								MYO19								CCNL1
MED12	PSMC4	PLK2	PBRM1	PDHX								SAG						PBX1				STRN								MYO5A								CCNL2
MED13	PSMD12	PLXNA1	PBX1	PDPR								SAMD12						PBX2				STT3B								MYOF								CCNT1
MED13L	PSME3	PMAIP1	PBX2	PDS5A								SAMD15						PBXIP1				STX12								MYT1L								CCNT2
MED14	PSME4	PMPCA	PBX3	PDZD2								SBF2						PCDH1				STX16								N4BP1								CCNY
MED19	PTAR1	PMPCB	PCDH18	PEG10								SC5D						PCGF5				STYX								NAA25								CCNYL1
MED21	PTBP1	PNKD	PCDHAC2	PEX1								SCAF11						PCM1				SUB1								NAA30								CCPG1
MED28	PTBP2	PNMA2	PCGF2	PEX11B								SCARA3						PCMT1				SUFU								NAA40								CCR10
MED6	PTBP3	PNP	PCGF3	PEX13								SCD						PCSK6				SUGT1								NAB1								CCR5
MED8	PTCHD1	PNRC1	PCM1	PEX19								SCOC						PDCD10				SULF2								NACA								CCR7
MEF2BNB	PTPN6	POC1B-GALNT4	PCNXL2	PFKFB2								SEC23A						PDGFB				SUN1								NACC2								CCSAP
MEF2D	PTPRJ	POGK	PCNXL4	PFKFB3								SEC23B						PDIA6				SUV420H1								NAP1L1								CCSER1
MELK	PUF60	POGZ	PCSK6	PFKL								SEC23IP						PDIK1L				SUV420H2								NAP1L4								CCT2
MEN1	PUM2	POLL	PCTP	PFN1								SEC31A						PDK1				SWAP70								NAPEPLD								CCT3
MESDC1	PURA	POLQ	PDCD4	PGM2L1								SECISBP2L						PDLIM1				SYT11								NAPG								CCT4
MET	PUS1	POLR2A	PDE12	PGRMC1								SEH1L						PDPR				SYT16								NARF								CCT5
MEX3D	PVRL2	POLR2D	PDE4DIP	PGS1								SEMA4C						PDS5A				SYT7								NAT16								CCT6A
MFHAS1	PXDN	POLR3A	PDE7A	PHACTR4								SENP2						PDS5B				TACC1								NAT8L								CCT7
MFI2	PXK	POLR3D	PDGFB	PHB2								SENP3						PEBP1				TAF11								NATD1								CCT8
MFSD12	PXT1	POU2F1	PDHX	PHF10								SENP5						PEF1				TAF5								NAV1								CD109
MFSD4	QRICH1	PPIF	PDPR	PHF12								SEP15						PEG10				TAL1								NBPF1								CD151
MFSD5	RAB10	PPIG	PDS5A	PHF16								SEPT11						PEX26				TAOK1								NBR1								CD164
MGA	RAB11A	PPM1G	PDZD2	PHF19								SERAC1						PFKFB3				TBC1D7								NCAPD2								CD200
MGAT1	RAB14	PPME1	PEG10	PHF21A								SERINC1						PGAM5				TBX18								NCKAP1								CD200R1
MGAT4A	RAB22A	PPP1CA	PEX1	PHKA1								SERPINE1						PGBD2				TCF4								NCLN								CD248
MIB1	RAB35	PPP1R11	PEX11B	PHLDA3								SESN2						PGF				TCP1								NCOA4								CD274
MICAL2	RAB3GAP2	PPP1R12A	PEX13	PHLDB2								SESN3						PGR				TET2								NCOA5								CD276
MICB	RAB3IP	PPP1R15B	PEX19	PHLPP1								SESTD1						PHACTR2				TET3								NCOR2								CD2AP
MICU1	RAB40C	PPP2CA	PFKFB2	PI4KB								SET						PHACTR4				TFCP2								NDEL1								CD300A
MID1	RAB5B	PPP2R5D	PFKFB3	PIAS1								SETD7						PHC2				TGFB2								NDRG2								CD37
MIDN	RAB5C	PPP4C	PFKL	PICALM								SETX						PHC3				TGFBR2								NDST1								CD4
MIEF1	RAB8B	PPRC1	PFN1	PIEZO2								SF3A2						PHEX				THADA								NDUFA12								CD46
MKI67	RAC1	PPT2	PGM2L1	PIGM								SF3B3						PHF12				THAP2								NDUFAF3								CD48
MKLN1	RAD54B	PQLC2	PGRMC1	PIGT								SFT2D2						PHF13				THBS1								NDUFAF4								CD59
MLEC	RAD54L	PRDM1	PGS1	PIK3C2B								SFXN1						PHF3				THEMIS2								NDUFC2								CD63
MLH1	RAD9A	PRDM2	PHACTR4	PIK3IP1								SGCB						PHF8				THOP1								NDUFS8								CD70
MLLT10	RAE1	PRDM4	PHB2	PIP4K2C								SGK1						PHKG2				THSD1								NEFL								CD74
MLXIP	RALB	PRDM5	PHF10	PITPNM3								SHMT2						PHLDB1				THUMPD3								NEMF								CD80
MMADHC	RALGAPA2	PRDX6	PHF19	PKD1								SHOC2						PICALM				TIAL1								NET1								CD81
MMP14	RALY	PREB	PHF21A	PKN2								SIGMAR1						PIEZO1				TIMP2								NF1								CD83
MMRN1	RANBP2	PREP	PHF8	PLAG1								SIVA1						PIGC				TIPARP								NFKBIL1								CD93
MMS22L	RAP2C	PREX1	PHKA1	PLAGL1								SIX4						PIGV				TJP1								NFX1								CD97
MOB1A	RAPH1	PRKAA1	PHLDA3	PLAGL2								SKOR1						PIK3C2A				TKT								NIN								CDAN1
MOB1B	RARA	PRKAB2	PHLDB2	PLBD2								SLC11A2						PIK3R4				TM9SF1								NIPA2								CDC14A
MOB3A	RARS	PRKAR2A	PHLPP1	PLCB3								SLC12A7						PIKFYVE				TM9SF3								NIPBL								CDC20
MON1B	RASA1	PRKCSH	PI4KB	PLCB4								SLC16A9						PITPNA				TMED2								NKAP								CDC23
MON2	RASGRP4	PRKD2	PIAS1	PLCG1								SLC20A2						PITPNB				TMED9								NKX3-1								CDC25A
MPHOSPH6	RASL10B	PRKRIR	PICALM	PLCXD1								SLC22A23						PKM				TMEM11								NLGN2								CDC25B
MPL	RASSF8	PRLR	PIEZO2	PLD3								SLC22A3						PKP1				TMEM123								NLRP1								CDC27
MPZL3	RB1CC1	PRPF31	PIGM	PLEC								SLC22A5						PLAGL2				TMEM127								NME3								CDC34
MRGBP	RBBP5	PRPF38B	PIGT	PLEKHA1								SLC25A18						PLCB3				TMEM159								NNT								CDC37
MRPL17	RBBP6	PRPF8	PIK3C2B	PLEKHA8								SLC25A24						PLCXD3				TMEM165								NOB1								CDC37L1
MRPS2	RBFOX2	PRR5-ARHGAP8	PIK3IP1	PLEKHM2								SLC25A3						PLEC				TMEM178B								NOL4L								CDC42
MRPS9	RBM12	PRRC2A	PIP4K2C	PLEKHO1								SLC25A36						PLEKHA3				TMEM181								NONO								CDC42BPA
MRS2	RBM12B	PRRC2B	PITPNM3	PLK2								SLC25A38						PLEKHG2				TMEM2								NOP2								CDC42BPB
MSANTD2	RBM14	PRRC2C	PKD1	PLOD2								SLC25A44						PLEKHM2				TMEM201								NOP9								CDC42EP2
MSH6	RBM18	PRSS21	PKN2	PLXNA1								SLC2A1						PLK2				TMEM258								NOTCH2								CDC42EP4
MSL2	RBM27	PRTG	PLAG1	PLXNC1								SLC32A1						PLS3				TMEM30A								NPEPPS								CDC42SE1
MSN	RBMS1	PSAP	PLAGL1	PLXND1								SLC35F6						PLXNA2				TMEM70								NPHP4								CDC42SE2
MT-ATP8	RBMX	PSAT1	PLAGL2	PM20D2								SLC38A1						PNP				TMEM88								NPLOC4								CDC45
MTCL1	RBPJ	PSEN1	PLBD2	PMAIP1								SLC39A1						PNRC1				TMEM8A								NPM1								CDC5L
MT-CO1	RDH10	PSG4	PLCB3	PMP22								SLC39A10						PNRC2				TMF1								NPPC								CDC6
MTDH	RDX	PSKH1	PLCB4	PMPCB								SLC39A11						POF1B				TMOD3								NPR3								CDC7
MTF2	REEP3	PSMA4	PLCG1	PNKD								SLC46A1						POGK				TMPO								NPTX2								CDC73
MTHFD2	REV3L	PSMB2	PLCXD1	PNMA2								SLC6A11						POGZ				TMTC3								NR2C2								CDCA2
MTMR12	REXO1	PSMB3	PLD3	PNPO								SLC6A19						POLD2				TNFAIP3								NR2F6								CDCA3
MTMR14	RFTN1	PSMC2	PLEC	PODXL2								SLC7A11						POLG				TNFRSF10B								NRARP								CDCA4
MTMR6	RFWD3	PTBP1	PLEKHA1	POGK								SLC7A5						POLR1B				TNFRSF1A								NRAS								CDCA5
MTMR9	RGL2	PTBP2	PLEKHA8	POLL								SLCO4C1						POLR2E				TNFRSF21								NRBP1								CDCA7
MT-ND5	RGS16	PTEN	PLEKHM2	POLQ								SLK						POLR2H				TNIP1								NRD1								CDCA7L
MTPN	RGS17	PTGES2	PLEKHO1	POLR2A								SLMO2						POLR3D				TNKS1BP1								NRDE2								CDCA8
MTR	RHOB	PTGES3	PLK2	POLR2D								SLX4IP						POLR3E				TNRC18								NRXN2								CDCP1
MTRF1	RHOBTB3	PTGS2	PLXNA1	POLR2G								SMAD5						POM121				TNRC6B								NSD1								CDH1
MTUS1	RHOG	PTK2	PLXNC1	POLR3A								SMAP1						POMC				TNS3								NSF								CDH11
MTUS2	RIMKLA	PTP4A1	PLXND1	POLR3D								SMARCA1						POP7				TOP2A								NSMF								CDH13
MTX3	RIMKLB	PTPLB	PMAIP1	POM121								SMEK1						POU2F1				TOPORS								NT5DC3								CDH17
MUC16	RIN3	PTPN1	PMP22	POM121C								SMG7						PPAN-P2RY11				TOR4A								NTMT1								CDH18
MVK	RMND5A	PTPN4	PMPCB	POMT2								SMIM14						PPAT				TP53								NUCB1								CDH2
MYBL2	RNASEH2B	PTPRJ	PNKD	PON2								SMOC1						PPFIA1				TP53BP1								NUCKS1								CDH20
MYC	RNF10	PTPRK	PNMA2	POSTN								SNAI2						PPFIBP1				TP53INP1								NUDCD3								CDH23
MYCBP	RNF111	PTPRQ	PNPO	POU2F1								SNAP47						PPIA				TPK1								NUF2								CDH26
MYCBP2	RNF139	PTPRU	PNRC1	PPIF								SNF8						PPIF				TPM1								NUFIP2								CDH4
MYCN	RNF145	PTRHD1	PODXL2	PPP1CA								SNRK						PPIL1				TRA2B								NUP160								CDH5
MYH15	RNF19A	PUM2	POGK	PPP1R12A								SNRPD1						PPM1A				TRAF5								NUP188								CDIP1
MYH9	RNF20	PUS1	POLD3	PPP1R15B								SNX11						PPM1B				TRAK2								NUP210								CDIPT
MYLK3	RNF213	PVR	POLL	PPP1R3D								SNX17						PPM1F				TRAM1								NUP50								CDK1
MYO1E	RNF216	PVRL4	POLQ	PPP2CA								SNX25						PPM1G				TRAM2								NUP98								CDK10
MYO1F	RNF217	PWWP2A	POLR2A	PPP2R5A								SNX27						PPP1R10				TRIL								NUPL1								CDK12
MYO5A	RNF25	PXDN	POLR2D	PPP2R5D								SNX7						PPP1R12A				TRIM37								OAS3								CDK13
MYO5B	RNF26	PXT1	POLR3A	PPP4C								SON						PPP1R15B				TRIM44								ODC1								CDK16
MYO5C	RNF44	PYGO2	POLR3D	PPT2								SOS1						PPP1R9B				TRIM71								OGDH								CDK17
MYO9A	RNF6	RAB11FIP2	POM121	PQLC2								SOX11						PPP2R3A				TRIP12								OGFOD1								CDK19
MYO9B	RNFT1	RAB11FIP4	POM121C	PRDM1								SOX4						PPP4R1				TRPS1								OGFOD3								CDK2
MYOF	RNH1	RAB3GAP2	POMT2	PRDM2								SOX5						PPT1				TSC22D3								OGFR								CDK2AP1
NAA15	RNMT	RAB3IP	PON2	PRDM4								SPIN1						PPWD1				TSC22D4								OGT								CDK4
NAA20	RPAP1	RAB40C	POU2F1	PRDM5								SPINT4						PRDM8				TSPAN1								OLR1								CDK5R1
NAA30	RPL19	RAB4A	PPIF	PREB								SPIRE1						PREX1				TSPAN14								ONECUT2								CDK5RAP1
NADK	RPL22L1	RAC1	PPP1CA	PREP								SPTBN1						PRKACB				TSPAN8								OOEP								CDK6
NAGA	RPN1	RACGAP1	PPP1R12A	PREX1								SPTY2D1						PRKAR1A				TTC30B								OSBPL3								CDK8
NANS	RPN2	RAD54B	PPP1R15B	PRKAA1								SPZ1						PRKAR2B				TTYH3								OSBPL7								CDK9
NAP1L1	RPRD1A	RAD54L2	PPP2CA	PRKAB2								SQSTM1						PRKD2				TUB								OTUB1								CDKN1A
NARF	RPRD1B	RAD9A	PPP2R5A	PRKAG1								SREBF2						PRKDC				TUBB								OTUD3								CDKN1B
NARS	RPS29	RAE1	PPP2R5D	PRKAR2A								SRPRB						PRKRA				TUBD1								OTUD4								CDKN2A
NAT6	RPS6KB2	RAI2	PPP4C	PRKCSH								SRSF11						PRLR				TUBGCP3								OTUD7B								CDKN2B
NAV1	RPTOR	RANBP2	PPT2	PRKD2								SS18L1						PRMT2				TXNRD1								P2RY11								CDON
NAV2	RPUSD3	RANGAP1	PQLC2	PRKDC								SSH2						PRNP				TYMS								P4HB								CDPF1
NBEAL2	RRAGA	RAPGEF2	PRDM1	PRLR								SSR3						PRPF19				U2AF2								PABPC1								CDR2
NBPF1	RREB1	RARG	PRDM2	PRPF31								SSR4						PRPF4				UBA1								PABPN1								CDR2L
NCAPD2	RSBN1L	RASSF8	PRDM4	PRPF38B								ST14						PRPF8				UBAC2								PAFAH1B1								CDS1
NCKAP5L	RTTN	RAVER1	PRDM5	PRPF8								ST6GALNAC5						PRR11				UBC								PAFAH1B2								CDS2
NCOA3	RUFY3	RB1	PRDX6	PRR14L								STARD13						PRR12				UBE3B								PAG1								CDT1
NCOA6	RUNX1	RB1CC1	PREB	PRR3								STAU1						PRR22				UBR4								PAICS								CDV3
NCOR1	S100PBP	RBBP5	PREP	PRRC2A								STAU2						PRR5L				UBTD2								PAK2								CDYL
NCOR2	SALL2	RBBP6	PREX1	PRRC2B								STEAP4						PRRC2A				UBXN2A								PALM2-AKAP2								CDYL2
NDC1	SALL3	RBFOX2	PRKAA1	PRRC2C								STIP1						PRRC2B				UGCG								PANK1								CEACAM6
NDOR1	SAMD10	RBL2	PRKAB2	PRTG								STK38L						PRRC2C				UHMK1								PAPD4								CEBPB
NDRG3	SAMD9L	RBM10	PRKAG1	PSAT1								STK4						PSAP				ULBP2								PAPD7								CEBPD
NDST2	SAMM50	RBM11	PRKAR2A	PSMA2								STON2						PSEN1				ULK1								PAPPA								CEBPG
NDUFA3	SASS6	RBM19	PRKCSH	PSMA4								STRN3						PSIP1				UNC45A								PAQR3								CELF1
NDUFS2	SBF1	RBMS1	PRKD2	PSMB3								STS						PSKH1				UPF1								PAQR6								CELF6
NDUFV3	SBF2	RBMS2	PRKDC	PSMD11								STX11						PSMA6				UQCRC1								PARP16								CELSR1
NECAB3	SBNO1	RBMX	PRLR	PSMD12								STX3						PSMB2				URGCP								PARP6								CELSR3
NEDD4L	SCAF1	RBPMS	PRPF31	PTCHD1								STX6						PSMD10				USO1								PBXIP1								CEMIP
NEK3	SCAF8	RC3H2	PRPF38B	PTGES2								STYX						PSMD11				USP10								PCGF3								CEND1
NEK7	SCAMP3	RCSD1	PRPF8	PTGES3								SUCO						PSMD2				USP3								PCMT1								CENPA
NEK9	SCARA3	RDX	PRR14L	PTGS2								SUDS3						PSMD6				USP31								PCNA								CENPB
NF2	SCD	REST	PRR3	PTK2								SUMF1						PSMD8				USP34								PCNXL3								CENPF
NFAT5	SCML1	REV3L	PRR5-ARHGAP8	PTPLB								SUMF2						PTBP2				USP37								PCYT1A								CENPK
NFATC3	SCYL1	REXO1	PRRC2A	PTPN14								SUN1						PTDSS1				USP42								PDCD4								CENPM
NFE2L1	SDC4	RFC5	PRRC2B	PTPN4								SUPT20H						PTEN				USP9X								PDE3A								CENPP
NFE2L3	SDE2	RFK	PRRC2C	PTPN6								SUPT7L						PTGES3				VASH1								PDE4DIP								CENPT
NFIA	SDF2	RFTN1	PRTG	PTPRJ								SYNE1						PTGR2				VCAN								PDHX								CENPW
NGRN	SDHAF2	RFX7	PSAT1	PTPRU								SYNE2						PTMA				VCL								PDIA4								CEP104
NHLRC3	SEC22C	RGMB	PSD3	PUM2								SYNJ1						PTMS				VCPIP1								PDIA6								CEP120
NHP2L1	SEC24B	RGS16	PSMA2	PURA								SYVN1						PTOV1				VCPKMT								PDLIM5								CEP128
NIPA1	SEC24C	RGS3	PSMA4	PUS1								SZRD1						PTP4A2				VDAC1								PDP1								CEP170
NIPA2	SECISBP2	RHNO1	PSMB2	PVR								TANC1						PTPN12				VEGFA								PDS5B								CEP19
NIRF	SEH1L	RHOBTB3	PSMB3	PWWP2A								TAOK2						PTPN2				VMA21								PDXK								CEP250
NKTR	SELT	RHOC	PSMC4	PXDN								TARS						PTPN23				VMP1								PDXP								CEP290
NLGN2	SEMA4C	RIIAD1	PSMD11	PXT1								TBC1D2						PTPRF				VPS13A								PDZD8								CEP350
NLK	SERINC1	RIMKLA	PSMD12	PYGO1								TBC1D23						PTPRK				VPS13B								PEA15								CEP41
NMD3	SERPINB9	RIOK2	PTCHD1	PYGO2								TBC1D30						PTPRU				VPS26B								PEG10								CEP44
NME4	SERPINH1	RIOK3	PTGES2	QARS								TBC1D4						PTTG1IP				VPS37C								PELI3								CEP55
NME6	SERTAD2	RIPK2	PTGES3	QSER1								TBC1D5						PUS1				VWF								PELP1								CEP57
NMNAT1	SESN2	RLF	PTGS2	RAB11A								TBL1XR1						PVR				WASF2								PER1								CEP63
NMT1	SESTD1	RNASEH2B	PTK2	RAB11FIP2								TBRG4						PXDN				WBP1L								PERP								CEP68
NNT	SETD1A	RNF111	PTP4A1	RAB3GAP2								TCEB1						PXN				WDFY1								PEX19								CEP97
NOC3L	SETD1B	RNF152	PTPLB	RAB3IP								TCEB3						PXYLP1				WDFY3								PEX5L								CERCAM
NOD1	SF3A2	RNF165	PTPN14	RAB40C								TCTN1						QARS				WDHD1								PFKM								CERK
NOL4L	SF3B2	RNF167	PTPN4	RAB4A								TDG						QKI				WDR26								PGD								CERS2
NOLC1	SF3B5	RNF20	PTPN6	RABEP1								TEAD1						QRICH1				WDR4								PGK1								CERS4
NOP10	SFSWAP	RNF38	PTPRJ	RAC1								TES						QSOX1				WDR41								PGLYRP2								CERS5
NOP16	SGOL1	RNF44	PTPRU	RAD54B								TET2						QTRTD1				WDR6								PGM2L1								CERS6
NOTCH4	SH2B3	RNF6	PUM2	RAD54L2								TEX13A						RAB11A				WEE1								PGRMC2								CES2
NPAT	SH2D3A	RNFT1	PURA	RAE1								TEX19						RAB12				WHSC1								PHACTR2								CETN3
NPEPPS	SH2D3C	RNGTT	PUS1	RALY								TEX2						RAB1A				WNK1								PHC2								CFL1
NPLOC4	SH3TC1	RNMT	PVR	RANBP2								TFEB						RAB5B				WWTR1								PHC3								CFL2
NPR1	SHCBP1	ROGDI	PWWP2A	RAP1GDS1								TFRC						RAB7A				XBP1								PHF10								CFLAR
NR2C2	SHISA5	ROR1	PXDN	RAP2C								TGFBR1						RABEP1				XKR7								PHF19								CFTR
NR2F2	SHMT2	RPF1	PXT1	RAPGEF2								TGM7						RABL6				XPNPEP1								PHF20								CGGBP1
NR4A1	SIGMAR1	RPL22L1	PYGO1	RARG								TGOLN2						RAC1				XPOT								PHF23								CHAC1
NR4A2	SIK1	RPL27A	PYGO2	RASSF8								THAP1						RACGAP1				XXYLT1								PHF3								CHAF1A
NR6A1	SIM2	RPL28	QARS	RB1								THAP2						RAD21				YARS								PHLDA3								CHAMP1
NRARP	SIPA1	RPLP1	QSER1	RB1CC1								THBS1						RAD23B				YBX3								PI4K2B								CHCHD1
NRAS	SKIL	RPN2	RAB11A	RBBP5								TIA1						RAD54L2				YOD1								PI4KB								CHCHD10
NRBF2	SKP2	RPS24	RAB11FIP2	RBBP9								TIAL1						RAF1				YPEL2								PIAS1								CHCHD3
NRP1	SLC10A7	RPS29	RAB3GAP2	RBL2								TIAM1						RALGAPB				YRDC								PIAS2								CHCHD6
NSRP1	SLC11A2	RPS4X	RAB3IP	RBM10								TKTL2						RALGPS2				YTHDF1								PID1								CHD1
NT5C2	SLC15A3	RPS6KA3	RAB40C	RBM11								TLE4						RANGAP1				YWHAE								PIDD1								CHD2
NTPCR	SLC16A10	RPS6KA4	RAB4A	RBM19								TLN1						RAPGEF1				YWHAG								PIF1								CHD3
NUAK1	SLC16A11	RPS6KA5	RABEP1	RBM28								TLR7						RAPGEFL1				YWHAH								PIGS								CHD4
NUDT16	SLC16A3	RPS6KB2	RAC1	RBMS1								TM2D2						RAPH1				YY1								PIGT								CHD5
NUFIP2	SLC16A9	RPS8	RAD54B	RBMS2								TM4SF1						RARA				ZBTB10								PIK3CB								CHD6
NUMA1	SLC19A1	RPUSD3	RAD54L	RBMX								TM9SF1						RARG				ZBTB21								PIK3R2								CHD7
NUP153	SLC19A2	RRAGA	RAD54L2	RBPJ								TM9SF4						RASA2				ZBTB34								PILRB								CHD8
NUP155	SLC20A1	RRAGC	RAE1	RBPMS								TMBIM6						RASSF8				ZBTB37								PIM1								CHD9
NUP160	SLC25A13	RREB1	RALY	RC3H2								TMCC1						RBFOX2				ZBTB41								PIM2								CHDH
NUP214	SLC25A24	RRM2	RANBP2	RCSD1								TMED10						RBL1				ZBTB47								PINK1								CHEK1
NUP43	SLC25A27	RRP15	RAP1GDS1	RDX								TMED5						RBM14				ZBTB5								PIP4K2C								CHERP
NUP62	SLC25A39	RSBN1L	RAP2C	REST								TMED7						RBM15B				ZC3H11A								PISD								CHFR
NUP98	SLC27A4	RSL1D1	RAPGEF2	REV3L								TMED7-TICAM2						RBM25				ZCCHC14								PKDCC								CHGA
NUPL1	SLC2A3	RSPRY1	RARG	REXO1								TMEM110						RBM3				ZCCHC6								PKIA								CHIC1
NWD1	SLC30A7	S100PBP	RASSF8	RFC5								TMEM123						RBM4				ZDHHC5								PKM								CHIC2
NXF1	SLC31A2	SACS	RB1	RFK								TMEM14A						RBMS2				ZFHX3								PKNOX1								CHKA
OGT	SLC35A2	SALL3	RB1CC1	RFTN1								TMEM14C						RBMXL1				ZFP36								PLA2G12A								CHM
ONECUT2	SLC35A4	SALL4	RBBP5	RFX7								TMEM165						RC3H2				ZFP36L1								PLA2G15								CHML
OR2AG1	SLC35D2	SAMD4B	RBBP6	RGL2								TMEM167B						RCC2				ZFP91								PLAA								CHMP1A
ORC1	SLC35E3	SAMD9	RBBP9	RGMB								TMEM170A						RCN1				ZFYVE26								PLAG1								CHMP2A
ORC2	SLC35F5	SARS2	RBL2	RGS16								TMEM18						RCOR1				ZFYVE27								PLAUR								CHMP3
ORMDL2	SLC35F6	SBF1	RBM10	RGS17								TMEM214						REL				ZKSCAN4								PLCL2								CHMP5
OS9	SLC38A7	SBK1	RBM11	RGS3								TMEM245						RELA				ZMIZ1								PLD3								CHP1
OSBP2	SLC39A9	SBNO1	RBM19	RHNO1								TMEM246						REST				ZNF106								PLEC								CHPF2
OSBPL10	SLC41A1	SCAF4	RBM28	RHOBTB3								TMEM248						REV3L				ZNF155								PLEK								CHPT1
OSGEPL1	SLC41A2	SCAMP2	RBMS1	RHOF								TMEM47						RFC1				ZNF160								PLEKHA1								CHRNA10
OSTC	SLC43A3	SCARB2	RBMS2	RHOV								TMEM66						RFNG				ZNF200								PLEKHA5								CHRNA5
OSTF1	SLC44A2	SCD	RBMX	RICTOR								TMEM9B						RFTN1				ZNF22								PLEKHG2								CHRND
OTUD7B	SLC4A5	SCRN1	RBPJ	RIIAD1								TMOD3						RFX5				ZNF282								PLEKHG3								CHST1
OXA1L	SLC4A7	SCYL1	RBPMS	RIMKLA								TMPO						RFX7				ZNF292								PLEKHJ1								CHST10
OXSR1	SLC5A6	SCYL3	RC3H2	RIOK2								TMPRSS11A						RFXANK				ZNF318								PLEKHM2								CHST11
p27	SLC6A8	SEC14L1	RCSD1	RIOK3								TNFAIP1						RGL3				ZNF346								PLIN5								CHST12
P2RX4	SLC6A9	SEC24A	RDX	RIPK2								TNFRSF14						RGS2				ZNF431								PLK1								CHST14
P2RX5	SLC7A1	SEC24C	REST	RLF								TNKS2						RGS5				ZNF507								PLOD2								CHST15
P4HA2	SLC8B1	SEC31A	REV3L	RNASEH2B								TNPO1						RHBDD1				ZNF512B								PLRG1								CHST2
PA2G4	SLC9A3R1	SECISBP2L	REXO1	RNF111								TNPO3						RHNO1				ZNF518A								PLS3								CHST3
PAAF1	SLCO5A1	SEL1L	RFC5	RNF152								TNRC6A						RHOB				ZNF518B								PLSCR4								CHST5
PACS1	SLK	SEMA4B	RFK	RNF165								TNRC6B						RHOBTB3				ZNF614								PLXNA1								CHST9
PAFAH1B1	SLMAP	SEMA4C	RFTN1	RNF167								TNRC6C						RHOV				ZNF639								PLXNA2								CHSY1
PAFAH1B2	SMAD2	SENP1	RFWD3	RNF217								TNS1						RIC8A				ZNF652								PLXNB2								CHTF18
PAG1	SMAD3	SENP5	RFX7	RNF25								TOM1						RIF1				ZNF682								PMAIP1								CHTF8
PAGR1	SMAD7	SEPT8	RGL2	RNF41								TOM1L2						RILPL1				ZNF696								PMPCA								CHTOP
PALD1	SMARCAD1	SEPT9	RGMB	RNF43								TOMM6						RIN2				ZNF710								PNISR								CHUK
PAN3	SMARCC1	SERBP1	RGS16	RNF44								TOMM70A						RIN3				ZNF770								PODXL2								CIAPIN1
PANK2	SMARCD1	SERINC3	RGS17	RNF6								TOR1AIP2						RING1				ZNF800								POLD3								CIC
PAPD4	SMCR8	SERPINH1	RGS3	RNFT1								TP53INP1						RMDN3				ZNF827								POLDIP2								CIDEA
PAPOLA	SMG1	SERTAD2	RHNO1	RNGTT								TPD52						RMI1				ZRANB1								POLR1A								CIDEB
PAPPA	SMG5	SESN1	RHOBTB3	RNMT								TPGS2						RMND5A				ZSCAN25								POLR2D								CIITA
PAQR3	SMG9	SESN2	RHOF	ROGDI								TPM3						RNF126												POLR2H								CIQTNF5
PARD3	SMIM3	SESTD1	RHOV	RP11-201K10.3								TPTE2						RNF14												POLR2L								CIRBP
PARG	SMIM8	SETD1A	RICTOR	RPAP1								TRAF4						RNF141												POLR3A								CISD3
PARP1	SMNDC1	SETD1B	RIMKLA	RPF1								TRAK2						RNF149												POM121C								CISH
PARS2	SMPD4	SETD5	RIOK2	RPL22L1								TRAP1						RNF150												PORCN								CIT
PARVB	SNF8	SF3A2	RIOK3	RPLP1								TRAPPC3						RNF2												POU2F1								CITED2
PATL1	SNRK	SF3A3	RIPK2	RPN2								TRDN						RNF213												PPAP2B								CKAP2
PAX3	SNRNP200	SF3B2	RLF	RPRD2								TRIB2						RNF31												PPAPDC2								CKAP2L
PBRM1	SNRPA	SF3B4	RNASEH2B	RPS29								TRIB3						RNF38												PPFIBP1								CKAP4
PBX1	SNRPC	SFSWAP	RNF111	RPS6KA3								TRIM3						RNF44												PPIF								CKAP5
PBX2	SNX16	SGOL1	RNF145	RPS6KA5								TRIM39						RP5-850E9.3												PPIL1								CKB
PBX3	SNX19	SH3GLB1	RNF152	RPS6KB2								TRIM59						RPL10												PPIL4								CKLF
PCDH1	SNX25	SH3TC1	RNF165	RPUSD3								TRIOBP						RPL15												PPM1A								CLASP1
PCDH18	SNX33	SHISA5	RNF167	RRAGA								TRMT10C						RPL17												PPM1D								CLASRP
PCDH7	SOCS5	SHKBP1	RNF217	RRM2								TSKU						RPL23												PPM1F								CLCA1
PCDHAC2	SOCS7	SHMT2	RNF25	RSBN1L								TSPAN13						RPL24												PPM1K								CLCF1
PCGF3	SOGA1	SHROOM1	RNF41	RSPRY1								TSPAN17						RPL32												PPM1L								CLCN3
PCIF1	SON	SIGMAR1	RNF43	RTKN								TSPYL1						RPLP0												PPP1CC								CLCN4
PCM1	SOWAHA	SIK1	RNF44	RTTN								TTBK2						RPLP1												PPP1R11								CLCN5
PCNA	SOX12	SIKE1	RNF6	RUFY3								TTC19						RPN2												PPP1R12A								CLCN6
PCNXL2	SOX13	SIM2	RNFT1	S100PBP								TTC37						RPRD2												PPP1R14C								CLDN1
PCNXL3	SOX5	SIN3A	RNGTT	S1PR1								TTI1						RPS16												PPP1R15A								CLDN11
PCNXL4	SPATA2	SKA3	RNMT	SACS								TTLL11						RPS29												PPP1R15B								CLDN12
PCSK6	SPCS3	SKI	ROGDI	SALL3								TUBA8						RPS4Y1												PPP2R1A								CLDN4
PCTP	SPEN	SKIL	ROR2	SALL4								TUBAL3						RPS6KA4												PPP2R1B								CLDN5
PCYOX1	SPHK1	SKP2	RP11-201K10.3	SAMD10								TUBB						RPS6KC1												PPP2R4								CLDN7
PCYT2	SPHK2	SLC11A2	RPAP1	SAMD4B								TUBE1						RPS6KL1												PPP2R5C								CLDND1
PDCD4	SPRED2	SLC12A7	RPF1	SAMD5								TUBG1						RPSA												PPP4C								CLEC14A
PDE12	SPRYD3	SLC15A4	RPL22L1	SAP18								TUBGCP4						RPUSD1												PPP4R2								CLEC2D
PDE4DIP	SPRYD7	SLC16A10	RPL37A	SARS2								TUSC2						RRAGC												PPP6C								CLIC4
PDE7A	SPTBN1	SLC16A13	RPLP1	SBF1								TXNIP						RREB1												PPP6R3								CLIC5
PDGFB	SPTY2D1	SLC16A14	RPN2	SBK1								TXNIP						RRP1B												PPRC1								CLINT1
PDHX	SRD5A1	SLC16A3	RPRD2	SBNO1								TXNRD1						RRP9												PPT1								CLIP1
PDPR	SRF	SLC16A9	RPS29	SCAF4								TYW1						RSAD1												PPTC7								CLIP2
PDS5A	SRGN	SLC1A4	RPS4X	SCAMP3								UBAP2						RSU1												PPWD1								CLK1
PDZD2	SRRD	SLC20A1	RPS6KA3	SCD								UBE2A						RTKN2												PRC1								CLMN
PDZD8	SRRM2	SLC25A10	RPS6KA5	SCYL1								UBE2D3						RTN3												PRDM13								CLN3
PEBP1	SRSF10	SLC25A13	RPS6KB2	SEC14L1								UBE2E2						RTN4												PRDM2								CLN6
PEG10	SRSF3	SLC25A24	RPUSD3	SEC16A								UBE2K						RUFY2												PRDM4								CLN8
PEX1	SSFA2	SLC25A25	RRAGA	SEC24A								UBE2S						RUFY3												PRDX3								CLNS1A
PEX11B	SSH1	SLC25A27	RRM2	SEC24C								UBE2V2						RUSC2												PRDX4								CLOCK
PEX13	SSR1	SLC25A3	RSBN1L	SEC63								UBE2W						RYK												PREB								CLP1
PEX14	ST14	SLC25A39	RSPRY1	SECISBP2								UBE3C						S100A10												PREP								CLPTM1
PEX19	ST6GAL1	SLC25A6	RTKN	SECISBP2L								UBFD1						S100A16												PRKAA2								CLPTM1L
PFKFB2	STAG2	SLC29A1	RTTN	SEL1L								UBN2						SACS												PRKAB2								CLPX
PFKFB3	STARD4	SLC30A3	RUFY3	SEMA4C								UBR4						SAFB2												PRKAR2A								CLSPN
PFKL	STARD7	SLC30A7	S100PBP	SENP1								UBR5						SAMD1												PRKCD								CLSTN1
PFN1	STAU1	SLC35A4	S1PR1	SENP5								UGT8						SAPCD2												PRKCE								CLTA
PGM2L1	STIM1	SLC35E3	SACS	SEPT8								UHMK1						SARS												PRKCSH								CLTB
PGPEP1	STIM2	SLC35F6	SALL3	SEPT9								ULK3						SART1												PRKDC								CLTC
PGRMC1	STK36	SLC38A2	SALL4	SERINC3								UQCRQ						SASH1												PRKRA								CLU
PGS1	STK40	SLC38A7	SAMD10	SERINC5								URB2						SATB2												PROCR								CLUAP1
PHACTR4	STOX2	SLC4A7	SAMD4B	SERP1								USP3						SCAF1												PROSC								CLUH
PHB2	STT3B	SLC52A3	SAMD5	SERPINA3								USP33						SCAMP1												PROSER1								CLVS2
PHC2	STX3	SLC6A9	SARS2	SERPINH1								USP34						SCAMP3												PROX1								CMAS
PHF1	SUCO	SLC7A5	SBF1	SERTAD2								USP47						SCAND1												PRPF8								CMC2
PHF10	SUV420H1	SLC7A6	SBNO1	SESN1								USP48						SCARA3												PRR13								CMIP
PHF19	SUZ12	SLC9A3R1	SCAF1	SESN2								USP9X						SCARB2												PRR3								CMKLR1
PHF21A	SVIP	SLCO5A1	SCAF4	SESTD1								UTS2						SCARF1												PRRC1								CMPK1
PHF8	SYMPK	SMAD5	SCAMP3	SETD1A								UVRAG						SCD												PRRC2B								CMTM4
PHKA1	SYT16	SMAD7	SCD	SETD1B								VASH1						SCLT1												PRRC2C								CMTM6
PHLDA3	SYT7	SMAP1	SCYL1	SF3A2								VKORC1L1						SCRN1												PRRT2								CMTR1
PHLDB2	SZT2	SMARCAD1	SEC14L1	SF3B1								VMP1						SCYL2												PRSS23								CNBP
PHLPP1	TAB2	SMARCB1	SEC16A	SF3B2								VPS37A						SDF2												PRTG								CNEP1R1
PI4KB	TAF5L	SMARCC1	SEC24A	SF3B4								VPS37B						SDHAF2												PSAT1								CNIH1
PIAS1	TANK	SMARCD1	SEC24C	SF3B5								VPS51						SDHC												PSD								CNIH4
PIAS4	TAOK1	SMC1A	SEC63	SFSWAP								VTI1B						SEC14L1												PSD4								CNKSR3
PICALM	TAOK2	SMC4	SECISBP2L	SH2B1								VWA9						SEC23A												PSKH1								CNN2
PIEZO1	TAPBP	SMG7	SEL1L	SH3GLB1								WAC						SEL1L												PSMA5								CNN3
PIEZO2	TARBP2	SMG9	SEMA4C	SH3TC1								WASF2						SEL1L3												PSMB1								CNNM3
PIGM	TBC1D12	SMIM13	SENP1	SHKBP1								WBP1L						SENP3												PSMD1								CNNM4
PIGP	TBC1D13	SMIM15	SENP5	SHMT2								WDFY1						SENP5												PSMD11								CNOT1
PIGT	TBC1D25	SMIM8	SEPT8	SHOC2								WDR3						SEPHS2												PSMD7								CNOT10
PIGW	TBC1D9B	SMUG1	SEPT9	SIGMAR1								WDR36						SEPP1												PSME3								CNOT11
PIK3C2B	TBCK	SNAP23	SERINC3	SIK1								WDR47						SEPT11												PTBP2								CNOT3
PIK3IP1	TBL1XR1	SNRNP200	SERINC5	SIKE1								WDR76						SEPT8												PTBP3								CNOT4
PIP4K2C	TBL2	SNRPA	SERP1	SIM2								WHSC1L1						SERBP1												PTCH1								CNOT6
PITPNM3	TBX19	SNRPC	SERPINA3	SIMC1								WIPF2						SERINC5												PTGDR								CNOT6L
PKD1	TCERG1	SNRPN	SERPINH1	SIN3A								XPR1						SERPINB6												PTGES3								CNOT7
PKN2	TCF20	SNX13	SERTAD2	SIN3B								XRN1						SERPINE1												PTGS2								CNOT8
PKN3	TDP1	SNX16	SESN1	SKI								XYLT2						SERTAD2												PTOV1								CNP
PLAG1	TEAD4	SNX2	SESN2	SKIL								YAF2						SESN1												PTP4A1								CNPPD1
PLAGL1	TET3	SNX24	SESTD1	SKP2								YARS						SESN2												PTPLAD1								CNR1
PLAGL2	TEX2	SNX25	SETD1A	SLC11A2								YES1						SETD1A												PTPN12								CNST
PLBD2	TFAP4	SNX30	SETD1B	SLC12A7								YIPF4						SETD2												PTPN13								CNTLN
PLCB3	TGDS	SOCS3	SF3A2	SLC15A4								YOD1						SETD3												PTPN3								CNTN1
PLCB4	TGFB1I1	SOCS7	SF3B1	SLC16A10								YPEL1						SETD5												PTPRF								CNTN4
PLCG1	TGFBR1	SOD2	SF3B2	SLC16A14								YPEL4						SETD6												PTPRJ								CNTNAP1
PLCXD1	TGFBR2	SOGA1	SF3B4	SLC16A3								YTHDF1						SF3B1												PTTG1IP								CNTRL
PLD3	TGFBR3	SON	SF3B5	SLC17A5								YTHDF3						SFPQ												PUF60								COA7
PLEC	TGM1	SP1	SFSWAP	SLC19A2								YWHAB						SFT2D2												PUM1								COASY
PLEKHA1	TGOLN2	SP3	SGOL1	SLC1A4								YWHAG						SFXN1												PUM2								COBL
PLEKHA8	THEM6	SPATA2	SH2B1	SLC25A10								YWHAQ						SGK1												PURA								COBLL1
PLEKHM2	THG1L	SPCS3	SH3GLB1	SLC25A13								ZBED6						SGK494												PVRL1								COG3
PLEKHO1	THNSL1	SPECC1	SH3TC1	SLC25A25								ZBTB18						SGPL1												PVRL3								COG4
PLIN2	THOC2	SPINT1	SHISA5	SLC25A3								ZBTB41						SGTA												PWWP2B								COG8
PLK2	THRA	SPN	SHKBP1	SLC25A39								ZBTB5						SH2D3C												PYCR2								COIL
PLOD2	THRAP3	SPPL2A	SHMT2	SLC27A4								ZBTB7A						SH3BP4												QKI								COL12A1
PLXNA1	TIE1	SPTBN2	SHOC2	SLC29A1								ZBTB8A						SH3PXD2A												QSOX1								COL13A1
PLXNA2	TIMM17B	SRCAP	SIGMAR1	SLC2A1								ZC3H7A						SH3PXD2B												QTRTD1								COL14A1
PLXNC1	TJP1	SREBF2	SIK1	SLC30A3								ZC3HAV1						SHH												RAB11A								COL15A1
PLXND1	TK1	SREK1	SIM2	SLC30A7								ZCCHC14						SHKBP1												RAB11FIP2								COL16A1
PM20D2	TLCD1	SRF	SIMC1	SLC31A1								ZCCHC2						SHROOM4												RAB11FIP3								COL18A1
PMAIP1	TLE1	SRGN	SIN3A	SLC35D2								ZCCHC5						SIDT1												RAB12								COL19A1
PMP22	TLE3	SRM	SIN3B	SLC35E3								ZDHHC15						SIGMAR1												RAB14								COL1A1
PMPCB	TLE4	SRRD	SKI	SLC35F6								ZDHHC17						SIK3												RAB15								COL1A2
PNKD	TLR4	SRRM2	SKIL	SLC37A3								ZDHHC6						SIN3A												RAB1A								COL25A1
PNMA2	TMBIM6	SRSF1	SKP2	SLC37A4								ZDHHC7						SIPA1												RAB1B								COL27A1
PNP	TMC5	SRSF10	SLC11A2	SLC38A2								ZFC3H1						SIRT1												RAB35								COL3A1
PNPO	TMCO6	SRSF2	SLC12A7	SLC38A7								ZFP41						SIX4												RAB3D								COL4A1
PNRC1	TMED5	SSFA2	SLC15A4	SLC41A2								ZFP41						SKAP1												RAB5B								COL4A2
PODXL2	TMED7-TICAM2	SSH1	SLC16A10	SLC43A3								ZFP64						SKI												RAB7A								COL4A3
POGK	TMEM101	SSX2IP	SLC16A14	SLC4A2								ZFYVE26						SKP1												RAB8B								COL4A3BP
POLD3	TMEM132B	ST3GAL1	SLC16A3	SLC4A5								ZKSCAN8						SLAIN2												RAB9A								COL4A5
POLL	TMEM138	ST3GAL2	SLC16A9	SLC4A7								ZMYM1						SLAMF7												RABGAP1								COL5A1
POLQ	TMEM147	ST3GAL6	SLC17A5	SLC52A3								ZNF121						SLC10A7												RABGEF1								COL5A2
POLR2A	TMEM167A	STAG2	SLC19A2	SLC5A6								ZNF131						SLC16A14												RABL6								COL5A3
POLR2D	TMEM173	STAM2	SLC1A4	SLC6A8								ZNF134						SLC16A3												RACGAP1								COL6A1
POLR3A	TMEM194A	STARD13	SLC25A10	SLC6A9								ZNF136						SLC1A5												RAD51C								COL6A2
POLR3D	TMEM2	STARD3NL	SLC25A13	SLC7A6								ZNF146						SLC20A1												RAD54L2								COL6A3
POM121	TMEM205	STARD4	SLC25A25	SLC9A3R1								ZNF148						SLC25A13												RAI1								COL7A1
POM121C	TMEM243	STARD7	SLC25A3	SLC9A6								ZNF225						SLC25A17												RANBP6								COL8A1
POMT2	TMEM259	STC2	SLC25A39	SLCO5A1								ZNF239						SLC25A24												RANGAP1								COLGALT1
PON2	TMEM38A	STIM2	SLC27A4	SMAD5								ZNF24						SLC25A29												RAP1GAP2								COMMD1
POU2F1	TMEM41A	STK24	SLC29A1	SMAD7								ZNF264						SLC25A5												RAPH1								COMMD2
POU3F2	TMEM41B	STK38L	SLC2A1	SMAGP								ZNF274						SLC30A3												RARS								COMMD3-BMI1
PPIF	TMEM43	STK4	SLC30A3	SMAP1								ZNF281						SLC30A9												RASA1								COMMD4
PPIG	TMEM63A	STK40	SLC30A7	SMARCAD1								ZNF398						SLC35B1												RASA2								COMMD5
PPM1H	TMEM8A	STX3	SLC31A1	SMARCB1								ZNF408						SLC35B2												RASEF								COMT
PPP1CA	TMPPE	STYXL1	SLC35D2	SMARCC1								ZNF43						SLC35D3												RASGEF1B								COPA
PPP1R12A	TMTC3	SUB1	SLC35E3	SMARCD1								ZNF460						SLC38A1												RASSF5								COPB1
PPP1R15B	TNC	SUCO	SLC35F6	SMC1A								ZNF462						SLC39A1												RASSF8								COPB2
PPP1R18	TNFRSF10B	SUPT4H1	SLC37A3	SMC4								ZNF526						SLC39A14												RAVER1								COPG1
PPP2CA	TNFRSF11A	SURF4	SLC37A4	SMCR8								ZNF543						SLC39A6												RBBP4								COPS2
PPP2R3C	TNFSF9	SUV39H2	SLC38A2	SMG1								ZNF574						SLC3A2												RBBP6								COPS3
PPP2R5A	TNK2	SUV420H1	SLC38A7	SMG9								ZNF610						SLC4A2												RBL1								COPS5
PPP2R5D	TNKS1BP1	SUV420H2	SLC41A2	SMIM13								ZNF614						SLC6A16												RBM12								COPS6
PPP4C	TNRC6A	SVIL	SLC43A3	SMIM15								ZNF618						SLC6A2												RBM12B								COPS7A
PQLC2	TNRC6B	SYNE1	SLC4A2	SMIM3								ZNF680						SLC6A8												RBM14								COPS7B
PRDM1	TOB2	SYT7	SLC4A5	SMUG1								ZNF704						SLC7A1												RBM19								COPZ1
PRDM2	TOMM20	SZT2	SLC4A7	SNAP23								ZNF778						SLC7A2												RBM25								COQ10B
PRDM4	TOMM40	TAB2	SLC52A3	SNRNP200								ZNF804A						SLC7A5												RBM26								COQ4
PRDM5	TOP2A	TACC3	SLC5A6	SNRPA								ZNFX1						SLC7A6												RBM4								COQ9
PRDX6	TOPBP1	TADA1	SLC6A8	SNRPC								ZNRF1						SLMO2												RBM5								CORO1C
PREB	TOPORS	TAF5L	SLC6A9	SNX16								ZPLD1						SMAD3												RBM6								CORO7
PREP	TP53	TAF8	SLC7A6	SNX24								ZSWIM6						SMAD7												RBMS1								COTL1
PREX1	TP53BP1	TBC1D12	SLC9A3R1	SNX25														SMARCAD1												RBPJ								COX10
PRKAA1	TP53INP1	TBC1D4	SLC9A6	SNX30														SMARCC1												RCAN3								COX14
PRKAB2	TPD52	TBK1	SLCO5A1	SOBP														SMARCC2												RCE1								COX15
PRKAG1	TPP2	TBPL1	SMAD5	SOCS3														SMARCD1												RECK								COX4I1
PRKAR1B	TPT1	TBRG1	SMAD7	SOCS7														SMARCD2												REEP1								COX5A
PRKAR2A	TRAK1	TBX3	SMAGP	SOD2														SMG1												RELT								COX5B
PRKCSH	TRAM1	TCEB3	SMAP1	SOGA1														SMG7												REPIN1								COX7A2L
PRKD2	TRIB1	TCF20	SMARCAD1	SON														SMIM14												RERE								COX7B
PRKDC	TRIB3	TCF3	SMARCB1	SOX5														SMNDC1												REST								COX8A
PRLR	TRIM27	TCF7L2	SMARCC1	SP1														SMTN												REV3L								CPA3
PRMT1	TRIM3	TDP1	SMARCD1	SP2														SMURF1												REXO1								CPD
PRPF31	TRIM32	TEAD1	SMC1A	SP3														SNRK												RFK								CPEB2
PRPF38B	TRIM37	TEAD4	SMC4	SP4														SNRNP200												RFWD2								CPEB3
PRPF8	TRIM41	TENC1	SMCHD1	SPATA2														SNRPA												RFX3								CPEB4
PRR3	TRIM65	TERF2	SMCR8	SPCS3														SNX10												RGL4								CPNE1
PRRC2A	TRIM71	TET2	SMG1	SPECC1														SNX12												RGMB								CPNE5
PRRC2B	TRIO	TET3	SMG9	SPINT1														SNX19												RGS16								CPS1
PRRC2C	TRIP13	TEX2	SMIM13	SPRYD4														SNX27												RHBDD3								CPSF1
PRTG	TRMT1L	TEX261	SMIM15	SPTBN2														SNX8												RHBDF2								CPSF3
PSAT1	TSC22D3	TFAP2A	SMIM3	SPTY2D1														SOCS4												RIC8A								CPSF3L
PSMA2	TSG101	TFG	SMUG1	SRCAP														SOD2												RICTOR								CPSF4
PSMA4	TSPAN11	TFIP11	SNAP23	SREK1														SOGA1												RIN1								CPSF6
PSMB2	TSPAN14	TGFBR1	SNRNP200	SRF														SON												RMDN1								CPSF7
PSMB3	TSPAN3	TGFBR2	SNRPA	SRGN														SORD												RMND5A								CPT1A
PSMB7	TSPYL1	TGFBR3	SNRPC	SRM														SOWAHB												RNF111								CPT1B
PSMC4	TSR1	TGOLN2	SNX16	SRRD														SOX4												RNF114								CPT2
PSMC6	TST	THAP10	SNX24	SRRM2														SP1												RNF138								CPXM2
PSMD11	TTC17	THAP2	SNX25	SRSF1														SP3												RNF144B								CRAMP1L
PSMD14	TTI1	THBS1	SNX30	SRSF10														SP4												RNF168								CRAT
PSME4	TTLL11	THBS2	SOBP	SSFA2														SPARC												RNF213								CREB1
PTCHD1	TTLL12	THEM6	SOCS3	SSH2														SPATA2												RNF216								CREB3L2
PTGES2	TTLL4	THG1L	SOCS7	SSX2IP														SPECC1L												RNF217								CREB5
PTGES3	TTLL9	THOC5	SOD2	ST3GAL6														SPEN												RNF38								CREBBP
PTGS2	TUBB	THRA	SOGA1	STAMBP														SPHK1												RNF8								CREBL2
PTHLH	TUBG1	THY1	SON	STARD13														SPIRE1												RNH1								CREBRF
PTK2	TUBGCP3	TIA1	SOX5	STARD4														SPTAN1												RNMT								CREBZF
PTP4A1	TUBGCP6	TIMP2	SP1	STAT3														SPTBN1												RNPS1								CRHR2
PTP4A2	TULP4	TK1	SP2	STC2														SPTBN2												ROCK2								CRIM1
PTPLB	TUSC2	TLCD1	SP3	STIM2														SPTSSB												ROMO1								CRIPT
PTPN14	TWIST2	TLDC1	SP4	STK24														SQLE												RORA								CRISP1
PTPN23	TXLNA	TLE1	SPATA2	STK4														SRCAP												RP11-159G9.5								CRISPLD1
PTPN4	TXLNG	TLN1	SPCS3	STK40														SRF												RP6-24A23.6								CRK
PTPN6	TXNDC11	TM7SF2	SPECC1	STOX2														SRGAP1												RPA2								CRKL
PTPRB	UBA6	TMBIM6	SPINT1	STX3														SRPR												RPL14								CRLS1
PTPRU	UBAP2	TMC5	SPRYD4	SUB1														SRRM2												RPL15								CRNKL1
PUM2	UBE2D4	TMC6	SPTBN2	SUCO														SRRT												RPL18								CRTAP
PURA	UBE2J1	TMCO6	SPTY2D1	SUPT4H1														SRSF7												RPL19								CRTC1
PUS1	UBE2K	TMED4	SRCAP	SUPT6H														SSBP3												RPL23								CRTC2
PVR	UBE2O	TMED5	SREK1	SURF4														SSR1												RPL3								CRTC3
PWWP2A	UBE2R2	TMEM101	SRF	SUV420H1														SSRP1												RPL30								CRY2
PXDN	UBE2T	TMEM185B	SRGN	SUV420H2														SSSCA1												RPL38								CRYBG3
PXN	UBE2W	TMEM189	SRM	SYNCRIP														SSX2IP												RPL7A								CRYZ
PXT1	UBE4B	TMEM19	SRRD	SYNJ2														ST3GAL2												RPLP1								CS
PYGB	UBIAD1	TMEM194A	SRRM2	SYNM														STAG1												RPLP2								CSDE1
PYGO1	UBN2	TMEM199	SRSF1	SYT16														STAG2												RPN2								CSE1L
PYGO2	UBR1	TMEM2	SRSF10	SYT7														STARD7												RPP25								CSF1
QARS	UBR7	TMEM201	SSFA2	SZT2														STARD8												RPRD2								CSF3
QSER1	UBXN8	TMEM243	SSH2	TAB2														STAT1												RPS14								CSGALNACT1
RAB11A	UFC1	TMEM38A	SSX2IP	TAB3														STAT3												RPS16								CSK
RAB11FIP2	UFL1	TMEM41A	ST3GAL6	TACC3														STAT5B												RPS25								CSN1
RAB3GAP2	UGCG	TMEM60	STAMBP	TADA1														STK38												RPS29								CSN6
RAB3IP	UHRF1BP1	TMPO	STARD13	TAF5L														STMN1												RPS5								CSN8
RAB40C	ULK2	TMPPE	STARD4	TALDO1														STRAP												RPS6								CSNK1A1
RAB4A	ULK3	TNFAIP1	STAT3	TAOK1														STX3												RPS6KA3								CSNK1D
RABEP1	UNC13B	TNFAIP3	STC2	TAP1														STX4												RRAGD								CSNK1E
RAC1	UPF2	TNFRSF10D	STK24	TAPBP														STX6												RRAS2								CSNK1G1
RAD54B	URB1	TNFRSF12A	STK4	TBC1D12														STXBP4												RRBP1								CSNK1G2
RAD54L	URGCP-MRPS24	TNFSF10	STK40	TBC1D25														STYX												RREB1								CSNK1G3
RAD54L2	USP10	TNFSF9	STOX2	TBC1D9														SULF1												RRM2B								CSNK2A1
RAE1	USP22	TNKS2	STX3	TBK1														SURF4												RRP12								CSNK2A2
RALGAPA2	USP24	TNPO3	SUB1	TBPL1														SUV420H1												RSBN1								CSPG4
RALY	USP36	TNRC18	SUCO	TBRG1														SV2A												RSF1								CSPP1
RANBP2	USP38	TNRC6A	SUPT4H1	TBRG4														SWAP70												RTN4								CSRNP1
RAP1GDS1	USP42	TNRC6B	SUPT6H	TBX3														SYNE2												RYK								CSRNP2
RAP2C	UTP14A	TOMM20	SURF4	TCF20														SYNGAP1												RYR3								CSRNP3
RAPGEF2	UTP15	TOR1AIP2	SUV39H2	TCF7L2														SYNJ2												S1PR1								CSRP1
RARG	UTRN	TP53	SUV420H1	TDP1														SYNPO2												SALL1								CSRP2BP
RASSF8	UTY	TP53BP1	SUV420H2	TEAD1														SYNRG												SALL2								CST3
RB1	VAMP2	TP53INP1	SYNCRIP	TERF2														SZT2												SAMD10								CSTB
RB1CC1	VAMP3	TPP2	SYNJ2	TET2														TAB2												SAMD8								CSTF2T
RBBP5	VAPA	TPT1	SYNM	TET3														TACC1												SAMSN1								CSTF3
RBBP6	VAV2	TRAK1	SYT16	TEX2														TACC3												SARM1								CTB-102L5.4
RBBP9	VCL	TRAM1	SYT7	TFAP2A														TANC2												SAT1								CTB-50L17.10
RBFOX2	VEPH1	TRAPPC1	SZT2	TFIP11														TBC1D16												SBNO1								CTBP1
RBL2	VEZF1	TRIB1	TAB2	TFRC														TBCD												SCAF4								CTC1
RBM10	VEZT	TRIM25	TAB3	TGFBR1														TBL3												SCAF8								CTC-260F20.3
RBM11	VPS18	TRIM28	TACC3	TGFBR2														TCF4												SCAMP2								CTC-534A2.2
RBM19	VPS25	TRIM41	TADA1	TGFBR3														TDP1												SCAMP3								CTCF
RBM27	VPS33A	TRIM44	TAF5L	TGIF1														TDRP												SCARB1								CTD-2228K2.5
RBM28	VPS37C	TRIM65	TALDO1	TGOLN2														TECPR2												SCLY								CTD-2368P22.1
RBM4B	VPS41	TRIM71	TAOK1	THAP2														TEK												SCML2								CTDNEP1
RBMS1	VPS54	TRIO	TAP1	THBS1														TENM3												SCOC								CTDP1
RBMS2	VWA9	TRIOBP	TAPBP	THEM6														TET3												SCRIB								CTDSP1
RBMX	VWF	TRMT112	TBC1D12	THG1L														TEX10												SDC4								CTDSP2
RBPJ	WAC	TROVE2	TBC1D25	THOC5														TGFB1												SDCCAG3								CTDSPL
RBPMS	WASF1	TRRAP	TBC1D9	THRA														TGIF1												SDF2								CTDSPL2
RC3H2	WASF2	TSC1	TBK1	TIA1														TGOLN2												SEC16A								CTGF
RCSD1	WBP11	TSC22D1	TBPL1	TK1														THAP2												SEC22C								CTHRC1
RDX	WDR37	TSC22D2	TBRG1	TLCD1														THBS1												SECISBP2L								CTIF
REST	WDR48	TSC22D4	TBRG4	TLDC1														THY1												SEH1L								CTNNA1
REV3L	WDR55	TSEN34	TBX3	TLN1														TIE1												SEMA4C								CTNNAL1
REXO1	WDR6	TSPAN14	TCF20	TLR4														TIMM22												SEMA4D								CTNNB1
RFC5	WDR7	TSPAN3	TCF7L2	TM7SF2														TIMM8A												SEMA7A								CTNND1
RFK	WDR70	TSPYL1	TDP1	TMBIM6														TIMP2												SENP2								CTPS1
RFTN1	WDR77	TSR1	TEAD1	TMED4														TLN1												SEPHS2								CTPS2
RFWD3	WDR81	TSSC4	TERF2	TMED5														TM2D3												SEPN1								CTR9
RFX7	WDTC1	TST	TET2	TMEM101														TM4SF1												SEPT2								CTSA
RGL2	WEE1	TTC17	TET3	TMEM106A														TM7SF3												SEPT5								CTSB
RGMB	WIPI1	TTC26	TEX2	TMEM132B														TM9SF1												SEPT9								CTSC
RGS16	WNK1	TTI1	TFAP2A	TMEM138														TMBIM6												SEPW1								CTSF
RGS17	WNK2	TTK	TFIP11	TMEM167A														TMCC1												SERPINB6								CTSL
RGS3	WNT9A	TTLL11	TFRC	TMEM173														TMCO3												SERPINH1								CTSZ
RHBDF2	XBP1	TTLL4	TG	TMEM178B														TMCO4												SESN1								CTTNBP2
RHNO1	XIAP	TTLL9	TGFBR1	TMEM185B														TMED3												SESN2								CTTNBP2NL
RHOB	XKR7	TTYH3	TGFBR2	TMEM189-UBE2V1														TMED5												SESN3								CTXN1
RHOBTB2	XPNPEP1	TUBB	TGFBR3	TMEM19														TMED9												SETD1B								CUEDC1
RHOBTB3	XPO1	TUBG1	TGIF1	TMEM194A														TMEM101												SETD3								CUEDC2
RHOF	XPO4	TUBGCP3	TGOLN2	TMEM2														TMEM106A												SF1								CUL1
RHOG	XPO6	TUBGCP6	THAP2	TMEM201														TMEM109												SF3A2								CUL2
RICTOR	XPO7	TUSC2	THBS1	TMEM229B														TMEM136												SF3A3								CUL3
RIIAD1	XPR1	TXNDC11	THBS2	TMEM243														TMEM165												SF3B2								CUL5
RIMKLA	XRCC6	TYK2	THEM6	TMEM38A														TMEM170A												SF3B3								CUL7
RIOK2	XYLB	UAP1	THG1L	TMEM60														TMEM2												SFI1								CUL9
RIPK2	XYLT2	UBAP1	THOC5	TMEM63A														TMEM209												SFMBT2								CUTA
RLF	YAP1	UBAP2	THRA	TMEM66														TMEM263												SFPQ								CUX1
RNASEH2B	YARS2	UBASH3B	TIA1	TMPO														TMEM30A												SFT2D3								CWC25
RNF111	YIF1A	UBE2D3	TITF1	TMPPE														TMEM30B												SFXN1								CWC27
RNF145	YIPF3	UBE2I	TK1	TMPRSS2														TMEM38B												SGCB								CXADR
RNF152	YLPM1	UBE2J1	TLCD1	TMTC3														TMEM43												SGK1								CXCL12
RNF165	YME1L1	UBE2K	TLDC1	TNFAIP1														TMEM86B												SGMS2								CXCL14
RNF167	YOD1	UBE2Q1	TLN1	TNFRSF11A														TMEM9B												SGPP2								CXCL5
RNF20	YWHAE	UBE2V2	TM7SF2	TNFSF10														TMPO												SH2B1								CXCR4
RNF213	YWHAG	UBE3B	TMBIM6	TNFSF9														TMUB1												SH3D19								CXorf36
RNF217	YY1	UBE4B	TMED4	TNKS2														TNC												SH3GLB2								CXXC1
RNF25	ZBED4	UBN2	TMED5	TNPO3														TNFAIP2												SH3RF1								CXXC5
RNF26	ZBED9	UBOX5	TMEM101	TNRC18														TNKS												SHISA5								CYB561
RNF41	ZBTB2	UBR2	TMEM106A	TNRC6A														TNKS1BP1												SHOC2								CYB561A3
RNF43	ZBTB21	UBXN8	TMEM132B	TNRC6B														TNKS2												SIK1								CYB561D2
RNF44	ZBTB24	UGCG	TMEM138	TOMM20														TNPO1												SIK3								CYB5B
RNF6	ZBTB26	UHMK1	TMEM167A	TOP2A														TNPO2												SIPA1								CYB5D1
RNFT1	ZBTB37	ULK3	TMEM173	TOR1A														TNRC6A												SIPA1L2								CYB5R1
RNGTT	ZBTB39	UNG	TMEM178B	TOR1AIP2														TOB1												SIPA1L3								CYB5R3
RNMT	ZBTB5	UQCR10	TMEM185B	TP53														TOB2												SKI								CYB5R4
ROBO4	ZC3H13	UQCRH	TMEM189-UBE2V1	TP53BP1														TOMM6												SKIL								CYBRD1
ROGDI	ZC3HAV1	URB1	TMEM19	TP53INP1														TOMM7												SKIV2L2								CYC1
RP11-201K10.3	ZCCHC11	URM1	TMEM194A	TPP2														TOMM70A												SLC10A3								CYCS
RPAP1	ZCCHC14	USP1	TMEM2	TPR														TONSL												SLC10A7								CYFIP1
RPF1	ZCCHC2	USP10	TMEM201	TPT1														TOP3B												SLC11A2								CYFIP2
RPL22L1	ZCCHC3	USP12	TMEM229B	TRAK1														TOPORS												SLC12A2								CYHR1
RPL31	ZDHHC12	USP21	TMEM243	TRAPPC1														TOR2A												SLC12A4								CYLD
RPL9	ZDHHC18	USP22	TMEM38A	TRIB1														TOR3A												SLC15A4								CYP1B1
RPLP1	ZDHHC7	USP24	TMEM60	TRIB3														TP53												SLC18A2								CYP20A1
RPN2	ZEB1	USP42	TMEM63A	TRIM25														TP53I13												SLC19A2								CYP26B1
RPRD2	ZEB2	USP47	TMPO	TRIM27														TP53INP1												SLC1A4								CYP2R1
RPS15A	ZFAND3	USP9X	TMPPE	TRIM28														TP53INP2												SLC1A5								CYP2U1
RPS29	ZFC3H1	USPL1	TMPRSS2	TRIM32														TPD52L2												SLC20A2								CYP51A1
RPS6KA2	ZFHX2	UTP11L	TMTC3	TRIM41														TPP1												SLC22A6								CYR61
RPS6KA3	ZFHX3	UTP15	TMX3	TRIM65														TPST2												SLC25A1								CYSTM1
RPS6KA5	ZFHX4	UTRN	TNFAIP1	TRIM71														TRA2B												SLC25A22								CYTH1
RPS6KB2	ZFP36	UTY	TNFRSF11A	TRIO														TRAF3												SLC25A29								CYTH2
RPSA	ZFP36L1	VAPA	TNFSF10	TRMT112														TRAF7												SLC25A3								CYTH3
RPUSD3	ZFR	VAV2	TNFSF9	TRMT1L														TRAFD1												SLC25A39								CYYR1
RQCD1	ZFYVE1	VAV3	TNKS2	TROVE2														TRIB2												SLC25A42								D2HGDH
RRAGA	ZFYVE20	VCAM1	TNPO3	TRRAP														TRIM11												SLC29A2								DAAM1
RREB1	ZFYVE26	VCPIP1	TNRC18	TSC1														TRIM14												SLC2A3								DAB2IP
RRM2	ZHX1-C8orf76	VEZT	TNRC6A	TSC22D1														TRIM22												SLC30A7								DAD1
RRP1B	ZMAT2	VGLL3	TOMM20	TSC22D2														TRIM28												SLC35C1								DAG1
RSBN1L	ZMYND8	VGLL4	TOP2A	TSC22D3														TRIM33												SLC35E1								DAGLB
RSPRY1	ZNF142	VIM	TOR1A	TSC22D4														TRIM52												SLC35F5								DAP
RTKN	ZNF24	VPRBP	TOR1AIP2	TSEN34														TRIM65												SLC35G1								DAP3
RTTN	ZNF280B	VPS36	TP53	TSPAN14														TRIO												SLC35G2								DAPK1
RUFY3	ZNF281	VPS4A	TP53BP1	TSPAN3														TRIOBP												SLC37A4								DARS2
RUNX1T1	ZNF292	VPS54	TP53INP1	TSPYL1														TRIP11												SLC38A4								DAXX
S100PBP	ZNF3	VRK1	TPP2	TSPYL4														TRIP12												SLC38A7								DAZAP1
S1PR1	ZNF345	WAC	TPR	TSR1														TRMT1L												SLC38A9								DBF4
SACS	ZNF362	WASL	TPT1	TSSC4														TRRAP												SLC39A1								DBN1
SALL3	ZNF385B	WBP11	TRAK1	TTC17														TSC22D4												SLC39A10								DBNDD1
SALL4	ZNF410	WDR11	TRAPPC1	TTC26														TSHZ1												SLC39A14								DBNL
SAMD10	ZNF426	WDR24	TRIB1	TTI1														TSNAXIP1												SLC39A3								DBR1
SAMD4B	ZNF432	WDR37	TRIB3	TTLL11														TSPAN3												SLC39A4								DBT
SAMD5	ZNF436	WDR41	TRIM25	TTLL4														TSPAN33												SLC39A6								DCAF10
SARS2	ZNF445	WDR48	TRIM28	TTLL9														TTC3												SLC39A9								DCAF11
SBF1	ZNF446	WDR6	TRIM32	TUBG1														TTC7B												SLC41A2								DCAF12
SBNO1	ZNF451	WEE1	TRIM41	TUBGCP3														TTC9												SLC44A2								DCAF15
SCAF1	ZNF512B	WHSC1L1	TRIM65	TUSC2														TTI1												SLC4A2								DCAF16
SCAF4	ZNF516	WIPI2	TRIM71	TXNDC11														TTYH3												SLC4A7								DCAF5
SCAMP3	ZNF521	WNK1	TRIO	TYK2														TUBA1B												SLC5A3								DCAF7
SCARA3	ZNF526	WNK2	TRMT112	U2SURP														TUBA1C												SLC6A8								DCAF8
SCD	ZNF551	WNT5B	TRMT1L	UAP1														TUBA4A												SLC7A1								DCAKD
SCRN1	ZNF567	WNT9A	TROVE2	UBAP2														TUBB												SLC7A2								DCBLD2
SCYL1	ZNF57	WSB1	TRRAP	UBASH3B														TUBB4B												SLC7A5								DCHS1
SEC14L1	ZNF587	WWC3	TSC1	UBE2D3														TUBB6												SLC7A6								DCK
SEC16A	ZNF589	XIAP	TSC22D1	UBE2G2														TUBGCP2												SLC9A1								DCLK2
SEC24A	ZNF619	XK	TSC22D2	UBE2I														TUFM												SLC9A2								DCP1A
SEC24C	ZNF623	XPNPEP1	TSC22D3	UBE2J1														TULP3												SLC9A6								DCP2
SEC31A	ZNF644	XPO1	TSC22D4	UBE2K														TULP4												SLIT2								DCPS
SEC63	ZNF691	XPO5	TSEN34	UBE2W														TWF2												SMAD2								DCTN1
SECISBP2L	ZNF704	XPO6	TSPAN14	UBE3B														TXLNA												SMAD3								DCTN4
SEL1L	ZNF710	XPO7	TSPAN3	UBE3C														UBA1												SMAD5								DCTN5
SELT	ZNF740	XPOT	TSPYL1	UBE4B														UBAP2L												SMAD7								DCTPP1
SEMA4C	ZNF768	XRN1	TSPYL4	UBIAD1														UBB												SMAP1								DCUN1D1
SEMA6A	ZNF792	YAF2	TSR1	UBN2														UBE2J1												SMARCA1								DCUN1D2
SEMA6B	ZNRF3	YAP1	TSSC4	UBOX5														UBE2K												SMARCA4								DCUN1D3
SENP1	ZSCAN25	YIPF1	TTC17	UBQLN1														UBE2O												SMARCA5								DCUN1D4
SENP5	ZSWIM6	YIPF5	TTC26	UBR1														UBE2V2												SMC3								DCUN1D5
SEPT11		YLPM1	TTI1	UBR2														UBE3A												SMDT1								DDA1
SEPT8		YME1L1	TTLL11	UBXN8														UBE3B												SMG7								DDAH1
SEPT9		YOD1	TTLL4	UHMK1														UBE4A												SMIM13								DDB1
SERINC3		YWHAE	TTLL9	UHRF1BP1														UBE4B												SMO								DDHD1
SERINC5		YWHAG	TUBG1	ULK3														UBL7												SMPD1								DDI2
SERP1		YWHAQ	TUBGCP3	UNG														UBQLN2												SMURF1								DDIT4
SERPINA3		YWHAZ	TUSC2	UQCR10														UBR4												SMURF2								DDOST
SERPINB9		YY1	TXNDC11	UQCRH														UBTD1												SMYD5								DDR1
SERPINH1		YY1AP1	TYK2	URB1														UBXN11												SNRK								DDR2
SERTAD2		ZBED4	U2SURP	URM1														UBXN2B												SNRNP200								DDT
SESN1		ZBED6	UAP1	USO1														UBXN7												SNRNP48								DDX1
SESN2		ZBTB10	UBA6	USP1														UGCG												SNRPB								DDX17
SESTD1		ZBTB32	UBAP2	USP10														UHMK1												SNTB2								DDX18
SETD1A		ZBTB34	UBAP2L	USP12														ULK1												SNX11								DDX21
SETD1B		ZBTB37	UBASH3B	USP21														UMPS												SNX16								DDX24
SF3A2		ZBTB41	UBE2D3	USP22														UNG												SNX18								DDX26B
SF3B1		ZBTB44	UBE2G2	USP24														UNK												SNX8								DDX28
SF3B2		ZBTB5	UBE2I	USP32														UQCR10												SOAT1								DDX39B
SF3B4		ZC3HAV1	UBE2J1	USP42														UQCR11												SOBP								DDX3X
SF3B5		ZCCHC14	UBE2K	USP47														UQCRC1												SOCS5								DDX3Y
SFSWAP		ZCCHC2	UBE2W	USP9X														USF2												SOCS6								DDX42
SGOL1		ZDHHC12	UBE3B	UTP11L														USP22												SOCS7								DDX46
SH2B1		ZDHHC18	UBE4B	UTRN														USP31												SOD2								DDX47
SH2D3C		ZDHHC23	UBIAD1	UTY														USP32												SOGA1								DDX49
SH3RF3		ZDHHC3	UBN2	VAMP3														USP36												SON								DDX5
SH3TC1		ZDHHC6	UBOX5	VAPA														USP39												SORBS3								DDX50
SHE		ZER1	UBQLN1	VAV2														UTRN												SOS2								DDX51
SHISA5		ZFHX2	UBR1	VAV3														VARS												SOWAHC								DDX52
SHKBP1		ZFHX3	UBR2	VCAM1														VASH1												SOX11								DDX54
SHMT2		ZFHX4	UBR3	VCAN														VAT1												SP1								DDX56
SHOC2		ZFP36	UBXN8	VCPIP1														VAV2												SPARC								DDX6
SIGMAR1		ZFP92	UHMK1	VEZF1														VCL												SPATA2								DDX60L
SIK1		ZFYVE20	UHRF1BP1	VEZT														VEPH1												SPATS2								DECR1
SIKE1		ZFYVE26	ULK3	VGLL3														VIM												SPC24								DEDD
SIM2		ZHX1-C8orf76	UQCR10	VPS13C														VKORC1L1												SPCS3								DEDD2
SIMC1		ZMYM1	UQCRC2	VPS25														VMA21												SPEN								DEF8
SIN3A		ZMYND8	UQCRH	VPS33A														VPS13D												SPG20								DEGS1
SIN3B		ZNF107	URB1	VPS36														VWA9												SPINT2								DEK
SKI		ZNF12	URM1	VPS37B														VWDE												SPIRE2								DENND1B
SKIL		ZNF121	USO1	VPS4A														WAPAL												SPPL3								DENND3
SKP2		ZNF141	USP1	VPS53														WARS												SPRED1								DENND4A
SLC10A7		ZNF146	USP10	VPS54														WASF2												SPRTN								DENND4B
SLC11A2		ZNF17	USP12	VRK1														WBP2												SPRY1								DENND4C
SLC12A7		ZNF195	USP21	WAC														WDR11												SPRY4								DENND5A
SLC12A9		ZNF200	USP24	WASF2														WDR26												SPSB4								DENND5B
SLC15A4		ZNF217	USP31	WASL														WDR33												SPTBN1								DENND6A
SLC16A10		ZNF223	USP32	WBP11														WDR43												SPTBN5								DENR
SLC16A14		ZNF236	USP42	WDR11														WDR6												SQLE								DEPDC1
SLC16A3		ZNF24	USP47	WDR24														WDR77												SQSTM1								DEPDC1B
SLC16A9		ZNF25	USP9X	WDR37														WDR82												SRCAP								DERL1
SLC19A2		ZNF256	UTP11L	WDR41														WEE1												SRD5A3								DERL2
SLC1A4		ZNF260	UTP15	WDR48														WHAMM												SREBF1								DESI1
SLC25A10		ZNF264	UTRN	WDR6														WNK1												SREBF2								DESI2
SLC25A13		ZNF267	UTY	WDR81														WRNIP1												SREK1								DFFA
SLC25A24		ZNF280B	VAMP3	WEE1														WSCD2												SRGAP3								DGCR2
SLC25A25		ZNF281	VAPA	WIPI1														WWC3												SRI								DGCR8
SLC25A27		ZNF286A	VAV2	WNT9A														WWP2												SRM								DGKB
SLC25A3		ZNF317	VAV3	WSB1														WWTR1												SRPR								DGKD
SLC25A32		ZNF33A	VCAM1	XK														XIAP												SRPRB								DGKE
SLC25A39		ZNF343	VCAN	XKR7														XPO6												SRRM2								DGKH
SLC27A4		ZNF385A	VCPIP1	XPNPEP1														XPO7												SRSF2								DGKZ
SLC29A1		ZNF414	VEZF1	XPO1														XXYLT1												SRSF5								DHCR24
SLC2A1		ZNF443	VEZT	XPO6														YAP1												SSRP1								DHCR7
SLC30A3		ZNF449	VGLL3	XPO7														YARS												SSU72								DHPS
SLC30A7		ZNF451	VPS13C	XPOT														YIF1A												ST3GAL1								DHRS13
SLC31A1		ZNF503	VPS25	XPR1														YIPF5												STAG2								DHRS2
SLC35A4		ZNF510	VPS33A	XRCC1														YKT6												STARD13								DHTKD1
SLC35C1		ZNF512B	VPS36	XRN1														YME1L1												STARD7								DHX15
SLC35D2		ZNF518A	VPS37B	XYLT2														YTHDF1												STAT3								DHX16
SLC35E3		ZNF532	VPS53	YAF2														YTHDF3												STAU1								DHX29
SLC35F6		ZNF551	VPS54	YAP1														YWHAB												STC1								DHX30
SLC37A3		ZNF566	VRK1	YIPF1														YWHAE												STIM2								DHX33
SLC37A4		ZNF567	WAC	YIPF5														YWHAG												STK11								DHX34
SLC38A2		ZNF57	WASF2	YLPM1														YWHAQ												STK35								DHX36
SLC38A7		ZNF585A	WASL	YME1L1														YWHAZ												STK38								DHX8
SLC39A9		ZNF587	WBP11	YOD1														ZBED5												STK40								DHX9
SLC41A2		ZNF621	WDR11	YTHDC2														ZBED6												STMN1								DIABLO
SLC41A3		ZNF622	WDR24	YTHDF1														ZBTB1												STON1								DIAPH1
SLC43A3		ZNF623	WDR37	YTHDF3														ZBTB18												STRIP1								DIAPH2
SLC44A2		ZNF644	WDR41	YWHAE														ZBTB34												STT3A								DIAPH3
SLC4A2		ZNF678	WDR48	YWHAG														ZBTB39												STX17								DICER1
SLC4A5		ZNF689	WDR6	YWHAZ														ZBTB4												STXBP1								DIDO1
SLC4A7		ZNF691	WDR81	YY1														ZBTB45												SUCLG1								DIEXF
SLC52A3		ZNF710	WEE1	ZBED4														ZC3H11A												SUGT1								DIP2A
SLC5A6		ZNF768	WIPI1	ZBTB10														ZC3H14												SUMF2								DIP2B
SLC6A8		ZNF792	WIZ	ZBTB26														ZC3H7A												SUMO3								DIRAS1
SLC6A9		ZNF805	WNT9A	ZBTB32														ZC3H7B												SUPT16H								DIS3
SLC7A1		ZNF852	WSB1	ZBTB34														ZC3HAV1L												SURF4								DIS3L2
SLC7A6		ZNFX1	XK	ZBTB37														ZCCHC2												SUSD4								DIXDC1
SLC9A1		ZNRF3	XKR7	ZBTB39														ZCCHC3												SUZ12								DKK1
SLC9A3R1		ZRANB2	XPNPEP1	ZBTB41														ZEB2												SYAP1								DKK3
SLC9A6		ZSCAN22	XPO1	ZBTB44														ZFHX3												SYMPK								DLAT
SLCO5A1		ZSCAN25	XPO6	ZBTB5														ZFHX4												SYNGAP1								DLC1
SLK		ZSCAN9	XPO7	ZBTB7B														ZFP36L1												SYNGR2								DLD
SMAD5		ZSWIM6	XPOT	ZC3HAV1														ZFP36L2												SYNJ1								DLG2
SMAD7		ZSWIM8	XPR1	ZCCHC14														ZFP64												SYPL1								DLGAP1
SMAGP			XRCC1	ZCCHC2														ZFP91												SYS1								DLGAP4
SMAP1			XRN1	ZCCHC3														ZFYVE19												SYT4								DLGAP5
SMARCA4			XYLT2	ZCCHC9														ZHX1-C8orf76												SZT2								DLL1
SMARCAD1			YAP1	ZDHHC12														ZKSCAN1												TAF3								DLX2
SMARCB1			YARS2	ZDHHC23														ZMIZ2												TAF7								DLX6
SMARCC1			YIPF1	ZDHHC3														ZMYM4												TANGO6								DMD
SMARCD1			YIPF5	ZDHHC6														ZNF10												TAOK1								DMKN
SMC1A			YLPM1	ZFHX2														ZNF106												TAOK2								DMPK
SMC4			YME1L1	ZFHX3														ZNF138												TARBP2								DMRT2
SMCR8			YOD1	ZFHX4														ZNF148												TAX1BP3								DMTF1
SMG1			YTHDC2	ZFP36														ZNF207												TBC1D13								DMWD
SMG9			YTHDF1	ZFP36L1														ZNF217												TBC1D20								DMXL1
SMIM13			YTHDF3	ZFP92														ZNF275												TBC1D24								DNA2
SMIM15			YWHAE	ZFR														ZNF292												TBC1D2B								DNAAF2
SMIM3			YWHAG	ZFYVE20														ZNF3												TBC1D31								DNAH1
SMTN			YWHAZ	ZFYVE26														ZNF317												TBCC								DNAH3
SMUG1			YY1	ZHX1-C8orf76														ZNF35												TBCCD1								DNAH7
SNAP23			ZBED4	ZMYND8														ZNF362												TBK1								DNAH9
SNRNP200			ZBTB10	ZNF107														ZNF382												TBKBP1								DNAJA1
SNRPA			ZBTB26	ZNF12														ZNF394												TBL1XR1								DNAJA2
SNRPC			ZBTB32	ZNF121														ZNF431												TBL3								DNAJB1
SNX16			ZBTB34	ZNF141														ZNF451												TBPL1								DNAJB11
SNX19			ZBTB37	ZNF142														ZNF462												TBRG4								DNAJB12
SNX2			ZBTB39	ZNF146														ZNF484												TCEB1								DNAJB14
SNX24			ZBTB41	ZNF17														ZNF562												TCF20								DNAJB4
SNX25			ZBTB44	ZNF195														ZNF580												TCF3								DNAJB5
SNX30			ZBTB5	ZNF200														ZNF585A												TCF7L2								DNAJB9
SOBP			ZBTB7B	ZNF217														ZNF652												TCFL5								DNAJC10
SOCS1			ZC3HAV1	ZNF25														ZNF689												TCP1								DNAJC11
SOCS3			ZCCHC14	ZNF256														ZNF768												TDP2								DNAJC13
SOCS5			ZCCHC2	ZNF260														ZNF805												TENC1								DNAJC14
SOCS7			ZCCHC3	ZNF264														ZNFX1												TERF2IP								DNAJC21
SOD2			ZCCHC9	ZNF267														ZNHIT6												TET3								DNAJC22
SOGA1			ZDHHC12	ZNF280B														ZXDB												TEX261								DNAJC27
SON			ZDHHC18	ZNF281														ZYX												TEX264								DNAJC3
SOX11			ZDHHC23	ZNF33A																										TFAP2A								DNAJC5
SOX18			ZDHHC3	ZNF343																										TFAP4								DNAJC6
SOX2			ZDHHC6	ZNF385A																										TFCP2								DNAJC7
SOX4			ZFHX2	ZNF414																										TFDP2								DNAJC8
SOX5			ZFHX3	ZNF443																										TFPI								DNAJC9
SP1			ZFHX4	ZNF449																										TGFBR3								DNASE1
SP3			ZFP36	ZNF451																										TGFBRAP1								DNHD1
SP4			ZFP36L1	ZNF510																										TGIF2								DNM1
SPATA2			ZFP92	ZNF512B																										THAP2								DNM1L
SPCS3			ZFR	ZNF516																										THAP7								DNM2
SPECC1			ZFYVE20	ZNF532																										THOP1								DNM3
SPHK1			ZFYVE26	ZNF551																										TICRR								DNMBP
SPHK2			ZHX1-C8orf76	ZNF566																										TIMM10B								DNMT1
SPINT1			ZMYND8	ZNF567																										TIMM13								DNMT3A
SPRYD3			ZNF107	ZNF57																										TIMM22								DNMT3B
SPRYD4			ZNF12	ZNF585A																										TIMM50								DNPEP
SPTBN2			ZNF121	ZNF585B																										TIMP2								DNPH1
SPTLC2			ZNF141	ZNF587																										TLE4								DNTTIP1
SPTY2D1			ZNF142	ZNF589																										TLK1								DNTTIP2
SRC			ZNF146	ZNF621																										TLN1								DOC2A
SRCAP			ZNF17	ZNF622																										TM7SF2								DOCK10
SREK1			ZNF195	ZNF644																										TM9SF2								DOCK11
SRF			ZNF200	ZNF678																										TM9SF3								DOCK4
SRGN			ZNF207	ZNF689																										TMBIM6								DOCK5
SRM			ZNF217	ZNF691																										TMC6								DOCK6
SRRD			ZNF25	ZNF695																										TMC8								DOCK7
SRRM2			ZNF256	ZNF710																										TMED10								DOCK9
SRSF1			ZNF260	ZNF768																										TMED2								DOHH
SRSF10			ZNF264	ZNF792																										TMED7								DOK3
SRSF11			ZNF267	ZNF805																										TMED8								DOK4
SRSF9			ZNF280B	ZNF852																										TMED9								DOLK
SSFA2			ZNF281	ZNRF3																										TMEM100								DOLPP1
SSH2			ZNF33A	ZSCAN22																										TMEM101								DONSON
SSX2IP			ZNF343	ZSCAN9																										TMEM109								DOT1L
ST3GAL6			ZNF385A	ZSWIM6																										TMEM115								DPAGT1
STAMBP			ZNF414	ZSWIM8																										TMEM121								DPCD
STARD13			ZNF449																											TMEM123								DPF2
STARD4			ZNF451																											TMEM127								DPH1
STAT3			ZNF510																											TMEM134								DPH2
STC2			ZNF512B																											TMEM138								DPH3
STIM2			ZNF516																											TMEM154								DPM2
STK24			ZNF532																											TMEM161B								DPM3
STK25			ZNF551																											TMEM164								DPP3
STK4			ZNF566																											TMEM167B								DPP7
STK40			ZNF567																											TMEM181								DPP8
STOX2			ZNF57																											TMEM185A								DPP9
STX3			ZNF585A																											TMEM189-UBE2V1								DPPA4
SUB1			ZNF585B																											TMEM2								DPT
SUCO			ZNF587																											TMEM203								DPY19L1
SUPT4H1			ZNF589																											TMEM206								DPY19L4
SURF4			ZNF621																											TMEM242								DPYSL2
SUV39H2			ZNF622																											TMEM245								DPYSL3
SUV420H1			ZNF623																											TMEM258								DPYSL5
SUV420H2			ZNF644																											TMEM263								DR1
SVIL			ZNF678																											TMEM41A								DRAM1
SYNCRIP			ZNF689																											TMEM43								DRAP1
SYNJ2			ZNF691																											TMEM55A								DRD1
SYNM			ZNF695																											TMEM55B								DRG2
SYPL1			ZNF710																											TMEM59								DROSHA
SYT16			ZNF768																											TMEM64								DSC2
SYT7			ZNF792																											TMEM87A								DSCC1
SZRD1			ZNF805																											TMEM87B								DSCR3
SZT2			ZNF852																											TMEM8A								DSE
TAB2			ZNRF3																											TMTC3								DSEL
TAB3			ZSCAN22																											TMTC4								DSG1
TACC2			ZSCAN9																											TMUB1								DSG2
TACC3			ZSWIM6																											TMX2								DSN1
TADA1			ZSWIM8																											TNC								DSP
TAF5																														TNFAIP1								DST
TAF5L																														TNFAIP3								DSTN
TALDO1																														TNFRSF10B								DSTYK
TAOK1																														TNFRSF12A								DTD1
TAP1																														TNFRSF1A								DTL
TAPBP																														TNFRSF21								DTNB
TBC1D12																														TNFSF9								DTWD2
TBC1D25																														TNIP2								DTX3L
TBC1D9																														TNK2								DTX4
TBK1																														TNPO2								DUOX1
TBPL1																														TNPO3								DUS1L
TBRG1																														TNRC18								DUSP1
TBRG4																														TNRC6A								DUSP10
TCERG1																														TNRC6B								DUSP11
TCF20																														TNRC6C								DUSP14
TCF7L2																														TOB1								DUSP16
TCOF1																														TOB2								DUSP18
TEAD1																														TOMM20								DUSP19
TEAD4																														TOP1								DUSP2
TEK																														TOP2A								DUSP22
TERF2																														TOR1AIP2								DUSP3
TES																														TOX4								DUSP4
TET2																														TP53INP1								DUSP5
TET3																														TPCN1								DUSP6
TEX2																														TPM3								DUSP7
TEX261																														TPRA1								DUSP8
TFAP2A																														TPRG1								DUT
TFIP11																														TPRG1L								DVL3
TFPI																														TRA2B								DYNC1H1
TFRC																														TRAF3								DYNC1LI2
TGFBR1																														TRAF5								DYNC2H1
TGFBR2																														TRAP1								DYNLL2
TGFBR3																														TRAPPC10								DYNLRB1
TGM2																														TRIB1								DYNLT1
TGOLN2																														TRIL								DYRK1A
THAP2																														TRIM11								DYRK1B
THBS1																														TRIM25								DYRK2
THBS2																														TRIM71								DYSF
THEM6																														TRIP11								DZIP1
THG1L																														TSC22D1								DZIP1L
THOC2																														TSC22D3								DZIP3
THOC5																														TSPAN3								E2F1
THRA																														TSR1								E2F2
TIA1																														TTC17								E2F3
TIE1																														TTC3								E2F4
TIMP4																														TTPAL								E2F5
TJP1																														TTYH2								E2F6
TK1																														TTYH3								E2F7
TLCD1																														TUBB								EAF1
TLDC1																														TUBB4B								EAPP
TLE1																														TULP4								EARS2
TLN1																														TUSC3								EBAG9
TLR4																														TVP23C								ECD
TM4SF1																														TWISTNB								ECE1
TM7SF2																														TXLNA								ECE2
TMBIM6																														TXN2								ECHDC1
TMED10																														TXNIP								ECHS1
TMED4																														TYK2								ECI1
TMED5																														U2AF2								ECI2
TMEM101																														U2SURP								ECM2
TMEM106A																														UBAC2								ECT2
TMEM132B																														UBAP1								EDA
TMEM138																														UBE2D3								EDARADD
TMEM167A																														UBE2I								EDC3
TMEM173																														UBE2M								EDC4
TMEM185B																														UBE2O								EDEM1
TMEM189-UBE2V1																														UBE2Q1								EDEM2
TMEM19																														UBE2T								EDEM3
TMEM194A																														UBE2W								EDF1
TMEM2																														UBE2Z								EDIL3
TMEM201																														UBE3A								EDN1
TMEM243																														UBE3C								EEA1
TMEM38A																														UBE4A								EEF1A1
TMEM60																														UBE4B								EEF1A2
TMEM63A																														UBFD1								EEF1B2
TMEM8A																														UBL4A								EEF1D
TMPO																														UBN2								EEF1G
TMPPE																														UBQLN2								EEF2
TMPRSS2																														UBQLN4								EEF2K
TMTC3																														UBR3								EEFSEC
TNFAIP1																														UBR4								EFCAB14
TNFRSF10B																														UCKL1								EFEMP1
TNFRSF11A																														UFC1								EFHD1
TNFSF10																														UHMK1								EFHD2
TNFSF9																														ULK1								EFNA1
TNKS2																														UNC13A								EFNB1
TNPO3																														UNC5B								EFNB2
TNRC6A																														UNG								EFR3A
TOB2																														UPF1								EFTUD2
TOM1L2																														UQCRH								EGFR
TOMM20																														URB2								EGLN1
TOP2A																														USO1								EGLN2
TOR1A																														USP14								EGLN3
TOR1AIP2																														USP15								EGR1
TP53																														USP22								EHD1
TP53BP1																														USP25								EHD2
TP53INP1																														USP31								EHD3
TPP1																														USP36								EHD4
TPP2																														USP38								EHF
TPR																														USP42								EHMT1
TPT1																														USP6NL								EID1
TRAK1																														UST								EIF1
TRAK2																														UTP15								EIF1AD
TRAM2																														VAMP8								EIF1AX
TRANK1																														VAPB								EIF1B
TRAPPC1																														VCP								EIF2A
TRAPPC10																														VCPIP1								EIF2AK1
TRIB1																														VEGFA								EIF2AK2
TRIB3																														VGLL4								EIF2AK4
TRIM25																														VHL								EIF2B2
TRIM27																														VIMP								EIF2S1
TRIM28																														VKORC1								EIF2S2
TRIM3																														VMA21								EIF2S3
TRIM32																														VPRBP								EIF3A
TRIM35																														VPS13A								EIF3B
TRIM41																														VPS25								EIF3C
TRIM65																														VPS72								EIF3D
TRIM71																														VTA1								EIF3F
TRIO																														VTCN1								EIF3G
TRMT112																														WBP1								EIF3I
TRMT1L																														WDFY3								EIF3J
TROVE2																														WDR43								EIF3K
TRRAP																														WDR53								EIF3L
TSC1																														WDR6								EIF3M
TSC22D1																														WDR89								EIF4A1
TSC22D2																														WDSUB1								EIF4A2
TSC22D3																														WEE1								EIF4B
TSC22D4																														WHSC1L1								EIF4E
TSEN34																														WIBG								EIF4E2
TSPAN14																														WIPI2								EIF4EBP1
TSPAN3																														WNK1								EIF4EBP2
TSPYL1																														WNT5A								EIF4ENIF1
TSPYL4																														XPNPEP3								EIF4G1
TSR1																														XPO1								EIF4G2
TSSC4																														XPO7								EIF4G3
TTC17																														XRCC5								EIF4H
TTC22																														XRCC6								EIF5
TTC26																														XRN1								EIF5A
TTI1																														XYLT2								EIF5A2
TTLL11																														YAP1								EIF5B
TTLL4																														YEATS2								EIF6
TTLL9																														YIPF2								ELAVL1
TTYH3																														YIPF3								ELAVL2
TUBB																														YIPF4								ELAVL4
TUBG1																														YIPF5								ELF1
TUBGCP3																														YKT6								ELF2
TUSC2																														YRDC								ELF4
TXNDC11																														YTHDC1								ELK3
TYK2																														YTHDF1								ELK4
U2SURP																														YWHAQ								ELL
UAP1																														ZADH2								ELL2
UBAP2																														ZBED1								ELMO1
UBASH3B																														ZBED5								ELMO2
UBE2D3																														ZBTB14								ELMOD1
UBE2G2																														ZBTB18								ELMOD2
UBE2I																														ZBTB33								ELMSAN1
UBE2J1																														ZBTB34								ELN
UBE2K																														ZBTB38								ELOVL1
UBE2W																														ZBTB39								ELOVL4
UBE3B																														ZBTB40								ELOVL5
UBE4B																														ZBTB43								ELOVL7
UBIAD1																														ZBTB45								ELTD1
UBN2																														ZBTB47								EMC1
UBOX5																														ZBTB6								EMC10
UBP1																														ZBTB9								EMC2
UBQLN1																														ZC3H10								EMC4
UBR1																														ZC3H11A								EMC7
UBR2																														ZCCHC11								EMC8
UBR3																														ZCCHC2								EMD
UBXN8																														ZCCHC3								EML1
UGCG																														ZDHHC12								EML2
UHMK1																														ZDHHC18								EML3
UHRF1BP1																														ZDHHC4								EML4
ULK3																														ZDHHC7								EML5
UNG																														ZDHHC8								EMP1
UQCR10																														ZEB1								EMP2
UQCRH																														ZFAND6								EMP3
URB1																														ZFAT								EN2
URM1																														ZFHX3								ENAH
USO1																														ZFHX4								ENC1
USP1																														ZFP1								ENDOG
USP10																														ZFP91								ENDOV
USP11																														ZFR								ENGASE
USP12																														ZFYVE1								ENHO
USP14																														ZIC5								ENO1
USP21																														ZKSCAN2								ENOPH1
USP24																														ZMAT3								ENPP2
USP3																														ZMYM4								ENPP4
USP32																														ZMYM6NB								ENPP5
USP42																														ZNF106								ENPP6
USP47																														ZNF181								ENTHD2
USP5																														ZNF202								ENTPD1
USP9X																														ZNF224								ENTPD4
UTP11L																														ZNF236								ENTPD6
UTP14A																														ZNF264								ENTPD7
UTP15																														ZNF267								EOGT
UTRN																														ZNF277								EP300
UTY																														ZNF282								EP400
VAMP3																														ZNF30								EPAS1
VAPA																														ZNF326								EPB41
VASH1																														ZNF33B								EPB41L2
VAV2																														ZNF346								EPB41L3
VAV3																														ZNF367								EPB41L4A
VCAM1																														ZNF391								EPB41L4B
[truncated: 5,776 more rows]

## Sheet: EXO_GOOD_DW_KEGG
KEGG pathway	p-value	#genes	#miRNAs
Prion diseases	0	11	4
Fatty acid biosynthesis	0	5	8
Steroid biosynthesis	0	9	9
Fatty acid metabolism	0	19	9
Viral carcinogenesis	0	119	11
Hippo signaling pathway	0	91	15
ECM-receptor interaction	0	39	17
Proteoglycans in cancer	0	132	17
Cell cycle	3.33067e-16	79	10
Adherens junction	8.88178e-16	58	14
Lysine degradation	2.88658e-15	26	11
Pathways in cancer	1.69198e-13	197	12
Hepatitis B	8.90621e-12	77	9
Glioma	1.69758e-10	43	14
TGF-beta signaling pathway	1.13105e-09	56	12
p53 signaling pathway	3.79825e-08	46	9
Chronic myeloid leukemia	1.17704e-07	44	12
Oocyte meiosis	5.09574e-07	57	9
Thyroid hormone signaling pathway	7.03062e-06	58	7
Bacterial invasion of epithelial cells	1.51547e-05	44	12
Colorectal cancer	4.75928e-05	37	11
Focal adhesion	0.000111501	93	6
Transcriptional misregulation in cancer	0.000304813	75	6
Bladder cancer	0.000557711	22	9
Endocytosis	0.0010507	84	6
Signaling pathways regulating pluripotency of stem cells	0.00354276	56	4
Small cell lung cancer	0.00466442	41	7
FoxO signaling pathway	0.00580768	72	10
Renal cell carcinoma	0.00927802	40	5
Protein processing in endoplasmic reticulum	0.011704	96	7
Prostate cancer	0.0182553	44	7
Melanoma	0.0206604	26	6
Central carbon metabolism in cancer	0.0305279	25	4
PI3K-Akt signaling pathway	0.0337479	116	6
Regulation of actin cytoskeleton	0.0469701	57	5

## Sheet: EXO_BAD_UP_TARBASE
hsa-miR-10b-5p	hsa-miR-122-5p	hsa-miR-1246	hsa-miR-126-3p	hsa-miR-126-5p	hsa-miR-142-3p	hsa-miR-142-5p	hsa-miR-144-3p	hsa-miR-144-5p	hsa-miR-150-5p	hsa-miR-151b	hsa-miR-182-5p	hsa-miR-204-5p	hsa-miR-223-3p	hsa-miR-223-5p	hsa-miR-338-3p	hsa-miR-378c	hsa-miR-378d	hsa-miR-4488	hsa-miR-4492	hsa-miR-4508	hsa-miR-451a	hsa-miR-4516	hsa-miR-486-5p	hsa-miR-7704		Unique_IDs		Only_UP	Only_DOWN	Common
ABHD4	A2M	ABAT	ABL2	ACBD5	ABCC5	AAK1	ABCA5	ABR	ABCF1	ARL6IP4	AAGAB	AASDHPPT	AGO2	AGO3	AAMP	AAED1	ACTR3	CPNE1		FKBP8	ADAD1	ASH1L	ABLIM1			A2M		A2M	A2D	AAGAB
ACTG1	ABCA5	ACBD3	ACKR3	ACTN4	ABCC9	ABHD10	ABT1	AP2B1	ABHD12	BICD2	AAR2	ACLY	BCL2	AKAP11	AARS	ACTR3	ADAMTS2	HLA-DMB		HIC1	ADNP	ATF7	ACACA			AAED1		AAED1	A2LG	AAK1
ADAM23	ABCB1	ACTR10	ADAM9	ACTR1B	AC012123.1	ABHD3	ADIPOR2	ASB8	ACKR3	BLMH	ABAT	ACSL3	C22orf46	ANKRD28	ABCF3	ADAT2	ADAT2	LATS1		KIF18B	ARPP19	C12orf55	ACBD3			AAGAB		AARS	A2LP	AAMP
AGO1	ABCC10	ADAR	ADCY9	ADAM9	ACBD3	ABI1	AGO3	ATP13A4	ACO1	BNIP1	ABCE1	ACSL4	CAT	ANKRD36	ABI2	ADNP2	ADNP2	MKNK2		RPS27L	BMI1	CCND2	ACTB			AAK1		ABAT	A2RP	AAR2
AKAP11	ABCC2	ADNP	AGO1	ADAR	ACBD5	ABL2	AGPAT5	BTAF1	AGA	BTG1	ABCF1	ACTR3	CNP	ASF1A	ACP6	ADSL	ADSL	UBAP2L			BRAF	CTTNBP2NL	ADIPOR2			AAMP		ABCE1	AARS2	AASDHPPT
AKIRIN1	ABCC3	ANKHD1-EIF4EBP3	AGPAT3	AGGF1	ACSL1	ABT1	ANLN	CTNND1	AGPAT5	CAPN15	ABHD12	ACVR1B	COX7A2L	ATIC	ADAM9	AEN	AEN				CAB39	HECTD2	AGTPBP1			AAR2		ABCF3	AATK	ABCA5
ALDH3A2	ABHD11	ANKRD17	AKT1	AGO3	ADAM22	AC012123.1	ARF3	CUL3	ALDH6A1	CDK10	ABHD17B	ADAM17	CPEB4	ATP5J	ADAMTS1	AFF4	AFF4				GPR133	HIC1	AKIRIN1			AARS		ABHD11	ABCA2	ABCB1
ANKRD13A	ABHD2	APLP2	ANKRD13B	AKAP9	ADNP	ACTG1	ARID1A	DDX6	ARHGEF3	CTNNB1	ABI2	ADAMTS1	DDIT4	BROX	ADAR	AHNAK	AHNAK				HNRNPA2B1	IDH1	ANKRD36C			AASDHPPT		ABHD3	ABCA3	ABCC10
ANKRD9	ABL2	APTX	APEX1	AKT1	ADNP2	ACTR3	ARL4C	DEK	ARL6IP1	DHX15	ABLIM1	ADAMTS5	DMD	C6orf163	ADD3	AKT1S1	AKT1S1				KBTBD6	IGLL5	AP1B1			ABAT		ABLIM1	ABCA7	ABCC2
ANKS1A	ABLIM1	ARF4	ARHGAP24	AMMECR1L	AEBP2	ADAR	ARL8B	DHTKD1	ATG9A	DUSP1	ABRACL	ADAT2	DUSP10	C7orf49	ADNP2	AMDHD2	AMDHD2				MYC	MED7	APH1A			ABCA5		AC012123.1	ABCB6	ABCC3
ANXA7	AC074093.1.1	ARID5B	C5orf47	ANKHD1-EIF4EBP3	AFF1	AFF4	ARRDC4	DST	ATL2	HSP90AB1	ABT1	AFF1	ENTPD1	C9orf152	AGL	ANO5	ANO5				PFAS	NCOA1	ARGLU1			ABCB1		AC074093.1.1	ABCB7	ABCC5
AP5B1	ACACA	ARIH1	CAMSAP1	AP1G1	AFF4	AKAP10	ATL2	ETV1	ATP2A2	IQGAP1	ACAA2	AGPAT5	FADS1	CARM1	AGO1	APLP2	APLP2				PIK3CA	OXA1L	ARHGAP12			ABCC10		ACACB	ABCB9	ABCC9
AP5M1	ACACB	ARL4C	CAPN1	APP	AGBL2	AKIRIN1	ATP1B1	FAR1	ATP5A1	LAPTM5	ACACA	AHNAK	FAM135A	CBL	AGPAT3	ARL4C	ASXL1				PRKAA1	PANK4	ARID1A			ABCC2		ACTR10	ABCC1	ABCF1
ARHGAP11A	ACKR3	ARL5B	CARKD	AQP4	AGPAT6	ANGEL2	ATP2C1	HAT1	ATP9A	MICAL3	ACER3	AKAP1	FBXO3	CCDC50	AGPAT6	ASXL1	ASXL2				PSMB8	PCBP1	ARID4B			ABCC3		ADAD1	ABCC8	ABHD10
ARMC1	ACTB	ARPC2	CCNE1	ARID1A	AGTR2	ANKIB1	ATP5B	KPNB1	AZIN1	NAT1	ACKR3	AKAP11	FBXW7	CHMP2B	AHR	ASXL2	ATAD2				RNF19A	PPP3R1	ARL6IP1			ABCC5		ADAL	ABCD1	ABHD12
ARPC5	ADAM17	ASCC3	CCT6A	ARID5B	AHCYL2	ANKRD17	ATP6AP2	LEPROT	B3GNT1	NFKBIZ	ACLY	ALKBH1	GBF1	CRK	AHSA1	ATAD2	ATF7IP				SASH1	PTPN6	ARL6IP6			ABCC9		ADAM22	ABCD3	ABHD17B
ARSK	ADAM33	ASH1L	CDC42BPA	ARIH1	AKIRIN2	ANKRD29	ATP6V1A	LIF	BAX	NXF1	ACSL4	AMD1	GDI1	DAZAP2	AK2	ATF7IP	ATG13				SNRNP35	RAB11FIP2	ASAP2			ABCE1		ADAM23	ABCF2	ABHD2
ASCL2	ADAMTS6	ATP2B1	CDK9	ARL5B	AKT1S1	ANLN	BAZ2A	MIER3	BLCAP	PRKD3	ACTR1A	ANKRD17	GFPT1	DDX17	AKAP11	ATL3	ATP13A3				STK11	RACGAP1	ATL3			ABCF1		ADAM33	ABHD13	ABHD4
ASNS	ADAMTSL4	ATP6V1A	CENPB	ARL6IP6	AKT2	AREL1	BCL2L11	MSH2	BMP2	RAB40C	ACTR2	ANKRD52	HLA-DMB	DDX20	AKAP6	ATP13A3	ATRNL1				SUPT16H	RIF1	ATP1A1			ABCF3		ADAMTS6	ABHD14A	ABI1
ASPH	ADARB2	AVL9	CHST1	ARPC5	ALAD	ARF6	BEST1	NBEA	BST2	RAPGEF1	ACTR3	ANLN	HSP90B1	DNAJB14	AKAP8L	ATRNL1	B3GALT6				UBB	SHOC2	ATP6AP1			ABHD10		ADAMTSL4	ABHD14A-ACY1	ABI2
ATF4	ADO	BAX	CHST6	ARPP19	ALAS1	ARFGEF2	BOD1L1	NT5DC1	C5orf63	RBM4	ADAL	ANP32E	IL6ST	DSTN	ALS2	B3GALT6	BCL2				UBE2H	TCF4	ATP6V1C1			ABHD11		ADARB2	ABHD14B	ABL2
ATL2	AFF1	BBX	CLK2	ATF1	ALCAM	ARL8B	BTAF1	NUP98	C6ORF174	RC3H2	ADAM10	AP1S1	KANSL3	DUSP6	ALX4	BCL2	BCL2L11				UQCRQ	UBE2G1	ATXN7L2			ABHD12		ADCK1	ABHD16A	ABR
ATP5G3	AFF4	BCL2	CRK	ATF2	ALDH9A1	ARMC8	BTBD3	OXSR1	CA12	RHOH	ADAR	AP1S2	KDELR3	DYNLT1	AMBRA1	BCL2L11	BMF				WASL	UBE2J1	ATXN7L3			ABHD17B		ADRA2C	ABHD17C	ABRACL
ATP6V1B2	AGAP4	BCLAF1	CRTAP	ATG16L1	ALDOA	ASXL1	BTG2	PBX2	CANX	SEC23IP	ADARB1	AP3M1	LMO2	ERAP2	AMDHD2	BMF	BMI1				WDR1		ATXN7L3B			ABHD2		AFTPH	ABI3BP	ABT1
ATXN7L3B	AGRN	BIVM-ERCC5	CSK	ATL3	AMMECR1	ASZ1	CACNB2	PPP1R12A	CAP1	SERTAD2	ADAT1	ARFGAP2	MALT1	ERGIC2	AMOT	BMI1	BTRC				WDR26		BCL2			ABHD3		AGA	ABL1	ACAA2
B3GNT1	AHI1	BMP2K	CSNK1A1	ATP13A3	ANKFY1	ATAD1	CAMSAP2	PRPF8	CASP8AP2	SLCO5A1	ADCK1	ARFGAP3	MARCH6	ESRP1	AMOTL2	BTRC	BUB3				WDR45B		BCMO1			ABHD4		AGAP4	ABTB2	ACACA
BBIP1	AHSA2	BRWD1	CSTB	ATP1A1	ANKRD13C	ATF7IP	CAND1	PRR14L	CCDC176	TXNL1	ADCY6	ARHGAP29	MECP2	ETS1	AMPD2	BUB3	C11orf30				ZNF551		BIRC6			ABI1		AGBL2	AC013268.5.1	ACBD3
BBX	AIPL1	BRWD3	CTBP2	ATP1B3	ANKRD40	ATG4D	CASP14	PTGS2	CD47	VAC14	ADIPOR1	ARL5B	MINK1	FAM89B	ANKHD1-EIF4EBP3	C11orf30	C19orf48						BNIP3L			ABI2		AGGF1	AC139100.2	ACBD5
BCL2L11	AKAP1	BTBD7	CTNNB1	ATP2A2	ANKRD42	ATL3	CASP3	RDX	CDKN1B	WDFY3	ADNP	ARRDC3	MMP2	FGF2	ANKRD46	C17orf85	C22orf29						BRD4			ABL2		AGTPBP1	ACAD9	ACER3
BCL2L13	AKAP10	BTBD9	CYB5A	ATXN1L	ANKRD44	ATP11B	CBX5	RNF139	CEP68	WDR41	ADORA2B	ASH1L	MMP9	FNIP1	ANKRD52	C19orf48	C2orf49						BRWD1			ABLIM1		AGTR2	ACADSB	ACKR3
BCL2L2	AKAP11	C6orf223	DICER1	ATXN3	ANKRD50	ATP13A3	CCNC	SEC24A	CEP95	XRCC5	ADPGK	ASXL2	MT1E	FOS	ANKZF1	C1orf43	C2orf72						BTAF1			ABR		AHCYL2	ACADVL	ACLY
BCL7A	AKAP13	CALM2	DLC1	BAIAP2L1	AP3B1	ATP5G3	CCND2	SEC31A	CERS6	ZNF292	ADRA2C	ATG3	MTM1	FSD1L	ANXA4	C22orf29	C3orf58						BTBD7			ABRACL		AHI1	ACAN	ACO1
BCOR	AKAP8L	CAND1	DMXL2	BAZ1B	AP3S2	ATP6V1C1	CCNT2	SEPT11	CFL2		ADRM1	ATP1B1	MTOR	G2E3	AP2B1	C2orf49	C5orf28						BTN3A3			ABT1		AIPL1	ACAP2	ACP6
BHLHE40	AKIP1	CANT1	DNAJC7	BBX	AP4B1	ATXN7L3B	CDC42SE2	SETD3	CHD2		ADSS	ATP2B1	NFIA	GNA13	AP2S1	C2orf72	C9orf142						C14orf105			AC012123.1		AJUBA	ACAP3	ACSL1
BLOC1S5	AKIRIN1	CANX	DOCK4	BCL11A	APOBEC3C	B2M	CDYL2	SIX4	CHTF8		AFF1	ATP2B4	PAX6	GNB2L1	API5	C3orf58	CBLL1						C15orf39			AC074093.1.1		AKAP6	ACAS2L	ACSL3
BNIP2	AKT1	CAPRIN1	DTD1	BCL2	ARCN1	B4GALT3	CELF2	SMG8	CLDN12		AFF4	ATP6V1G1	PIK3CD	GOLGA4	APMAP	C5orf28	CCDC125						C20orf24			ACAA2		AKAP8L	ACCS	ACSL4
BORA	ALCAM	CAPZA1	DYRK1B	BCL6	ARF4	BAZ2B	CEP350	SRGN	COPB1		AFTPH	ATXN7L3B	POU2F1	H3F3B	APP	C9orf142	CCDC88C						C2CD5			ACACA		AKIP1	ACD	ACTB
BRCA1	ALDH8A1	CASP7	E2F1	BCL6B	ARHGAP12	BBS10	CEP55	STEAP4	COPB2		AGO1	B4GALT5	PRDM1	HIST1H2BJ	ARF3	CBLL1	CCNI2						C6orf62			ACACB		ALDH1A3	ACE	ACTG1
BRWD1	ALDOA	CBX6	E2F3	BEND3	ARL10	BCL10	CNOT1	SUN1	CTSZ		AGO2	BAG3	RASGRP1	MAP3K2	ARF5	CCDC125	CCT6A						C6orf99			ACBD3		ALDH8A1	ACER2	ACTN4
C15orf39	ALG1	CCDC91	EFHD2	BICC1	ARL14EP	BCL2L11	COPA	SYNJ1	CWF19L1		AGPAT1	BAZ1B	RGS1	MAP7D1	ARFGAP3	CCDC88C	CDK6						C7orf13			ACBD5		ALG14	ACIN1	ACTR1A
C2orf44	ALG14	CCNE1	EGFL7	BLOC1S2	ARL15	BCOR	CPSF6	TERF2IP	DCTN5		AGPAT2	BAZ2A	RMDN3	MGA	ARFRP1	CCNI2	CDK8						CACUL1			ACER3		ALKBH1	ACO2	ACTR1B
CADM1	ALMS1	CCNG2	EIF5A	BMPR2	ARL5A	BNIP3	CREBRF	TNFRSF21	DDOST		AGTPBP1	BBIP1	RNF213	MKLN1	ARHGAP35	CCT6A	CENPB						CASP9			ACKR3		ALMS1	ACOT11	ACTR2
CALML4	ALPK1	CCT3	EMP3	BNIP2	ARL6IP6	BOD1L1	CXCL12	TOMM70A	DLG5		AHCTF1	BCL2	RRP12	MTPN	ARHGAP5	CDK6	CHD7						CCDC117			ACLY		ALPK1	ACOT8	ACTR3
CAMTA2	ANAPC16	CD164	EMX2	BNIP3L	ARMCX2	BRWD3	DCP2	TP53BP1	DNAH1		AHCYL1	BCL2L2	SCARB1	NDUFA10	ARHGEF12	CDK8	CLMP						CCDC57			ACO1		ALS2	ACOX1	ACVR1B
CBX5	ANAPC5	CDK6	ETS1	BPTF	ARNTL	BTBD3	DDX3X	TSG101	DSP		AHDC1	BDP1	SERINC1	NR1I2	ARHGEF3	CENPB	CPSF6						CD4			ACP6		ALX4	ACOX3	ADAM10
CCDC138	ANGEL2	CDS2	ETS2	BRD1	ARPC1B	BTG3	DENND6A	UBR3	DUSP16		AHNAK	BEX1	SLC7A5	NUP155	ARID1A	CHD7	CRKL						CDC123			ACSL1		AMBRA1	ACP2	ADAM17
CCDC14	ANGPTL4	CEP120	FA2H	BRD3	ARRDC3	BVES	DHX36	WDFY1	EFHC1		AHSA1	BEX2	SOX5	OAZ1	ARRDC3	CLDN12	CSNK1G3						CDC23			ACSL3		ANAPC1	ACRBP	ADAM9
CCND2	ANK1	CFLAR	FAM193A	BRWD3	ASB7	C12orf5	DICER1	XPO5	EIF4A1		AIF1L	BIRC2	STAT3	OGFRL1	ARRDC4	CLMP	CTCF						CDCA8			ACSL4		ANAPC16	ACS4	ADAMTS1
CCSAP	ANKH	CHD2	FARP1	BTG2	ASCC3	C1orf21	DSTYK	ZBTB38	EIF4E2		AJUBA	BPTF	TMEM69	PCGF3	ARVCF	COG8	CUL4A						CDK17			ACTB		ANGPTL4	ACSF2	ADAMTS2
CDC27	ANKHD1	CHD7	FBN1	C10orf88	ASH1L	C21orf91	DYNLL2	ZFHX4	EIF4G3		AKAP11	BRD2	TMTC2	PCM1	ASB7	CPSF6	CXorf57						CELSR3			ACTG1		ANK1	ACSM3	ADAMTS5
CDK6	ANKRD10	CNTLN	FBXO33	C16orf52	ASPM	C2ORF15	EDEM1	ZMIZ1	EP300		AKAP12	BRD9	TTBK2	PHIP	ASXL2	CRKL	CYFIP1						CERS1			ACTN4		ANKHD1	ACSS1	ADAR
CDKN1A	ANKRD13A	CPD	FBXW11	C18orf25	ATF2	C5orf15	EIF4G2	ZNF800	FAM46C		AKAP13	BRWD1	VEGFA	PLK3	ATAD2B	CRYBG3	DAPP1						CHAC1			ACTR10		ANKRD13C	ACSS2	ADARB1
CDKN2A	ANKRD13C	CPEB4	GAK	C2orf49	ATF7IP	C5orf30	EP300		FBXO42		AKT1	BRWD3	WDR7	POU2F2	ATF5	CSNK1G3	DAZAP2						CHD1			ACTR1A		ANKRD20A1	ACTA2	ADAT1
CELF1	ANKRD13D	CPOX	GDI2	C3orf38	ATG3	C5orf51	ERRFI1		FEZ2		AKT3	BSDC1	XPO1	QRICH1	ATF7	CTCF	DDX6						CLCC1			ACTR1B		ANKRD29	ACTL6A	ADAT2
CHAF1A	ANKRD20A1	CREBL2	GNA13	C4orf29	ATG7	C7orf60	EZH2		FGFR1		ALDH18A1	C12orf5	ZBTB20	RAB11FIP2	ATG16L1	CTNNA1	DEPDC5						CLIP1			ACTR2		ANKRD36B	ACTN1	ADCY6
CMPK1	ANKRD28	CREBRF	GRIA3	C4orf32	ATM	CALM1	FAM69B		FOSL2		ALDH1A3	C16orf72		REV3L	ATG9A	CUL4A	DGCR8						CLPTM1			ACTR3		ANKRD36C	ACTR8	ADCY9
CMTM6	ANKRD32	CUX1	GTF2H3	C5orf47	ATP2A2	CALU	FBXO30		FUCA1		ALDH3A2	C1orf109		ROCK2	ATL3	CXorf57	DHFRL1						COLGALT1			ACVR1B		ANKRD42	ACVR1C	ADD3
CNOT6	ANKRD36B	CXorf56	HDAC8	C6ORF174	ATXN1	CAMSAP1	FBXO45		GABARAPL1		ALDH6A1	C1orf27		RPL13A	ATP13A3	CYFIP1	DICER1						COPB2			ADAD1		ANKRD44	ACVR2B	ADIPOR1
COL12A1	ANKRD9	CYFIP1	HECTD1	C6orf62	ATXN1L	CAMSAP2	FGF1		GIGYF2		ALDOA	C1orf85		RPL26	ATP1A1	DAPP1	DMPK						COX16			ADAL		ANKZF1	ACVRL1	ADIPOR2
COL5A1	ANPEP	DCAF16	HERPUD1	C7orf73	BACH1	CANX	FKBP8		GNG11		ALG13	C5orf42		SCARB2	ATP2A3	DAZAP2	DNAJC1						CPSF2			ADAM10		ANXA7	ADAM11	ADNP
CREB1	ANXA7	DCAF7	HIST1H2BD	C9orf40	BAZ2A	CAPRIN1	FMN2		GPX7		ALMS1	C5orf51		SIAH1	ATP2B1	DDX6	DNM2						CPSF7			ADAM17		AP1AR	ADAM12	ADNP2
CRK	AP1AR	DCTN4	HMCN2	C9orf78	BCL10	CAPRIN2	FMNL2		HEATR1		AMMECR1	CALML4		SLC2A3	ATP2C1	DEPDC5	DRG1						CRAMP1L			ADAM22		AP1S1	ADAM15	ADO
CRLF3	AP1G1	DDI2	HOOK3	CALD1	BIRC6	CAPZA1	FNDC3A		HECTD1		AMMECR1L	CANX		SLITRK4	ATP5J2	DGCR8	DVL2						CREBL2			ADAM23		AP1S2	ADAM19	ADORA2B
CSDE1	APBB2	DENND4A	HOXA5	CALR	BMP8A	CASP7	G3BP1		HIST1H2BG		AMOTL2	CAPRIN1		SMAD7	ATP5J2-PTCD1	DHFRL1	DYNC1H1						DCUN1D2			ADAM33		AP3S1	ADAMTS12	ADPGK
CTBP1	APLP2	DHX15	HOXA9	CALU	BMPR2	CASP8	GAN		HIST1H2BM		ANAPC1	CASC5		SNX16	ATXN10	DICER1	DZIP1L						DDX21			ADAM9		AP4B1	ADAMTS13	ADRM1
CTNNA1	APMAP	DSP	HPCAL1	CAMSAP1	BNC2	CBX5	GCN1L1		HLA-A		ANGEL2	CAST		SORBS2	ATXN1L	DMPK	E2F3						DDX3X			ADAMTS1		AP5B1	ADAMTS20	ADSL
CTSB	APOPT1	DVL3	HSPA1B	CANX	BOD1	CBX7	GFPT2		HNRNPC		ANKFY1	CASZ1		STAG2	ATXN7L3B	DNAJC1	EEF2						DDX42			ADAMTS2		APEX1	ADAMTSL5	ADSS
CTSD	ARF1	EDRF1	HSPE1	CAPN2	BPTF	CBY1	GLCCI1		HUWE1		ANKIB1	CBX5		TARS	B3GNT5	DNM2	EPM2A						DESI1			ADAMTS5		APIP	ADAP1	AEBP2
CUL1	ARGLU1	EIF4A1	IGF2BP1	CAPRIN1	BRD8	CCDC88C	GPCPD1		ICE1		ANKRD27	CCDC120		TM9SF2	BAI2	DRG1	EZH1						DIS3			ADAMTS6		APMAP	ADAR2	AEN
CYLD	ARHGAP21	EMC2	IL6ST	CARD8	BRIX1	CCL4	GREB1L		IFFO2		ANKRD32	CCDC66		TMED7	BAMBI	DUSP7	FAM178A						DPP9			ADAMTSL4		APOBEC3C	ADCK2	AFF1
CYTH1	ARHGEF10	EME1	IPO13	CASK	BRK1	CCND1	GTF2A1		IGJ		ANKRD52	CCND1		TMEM263	BAP1	DVL2	FAM219B						DSP			ADAR		APTX	ADCK4	AFF4
DAZAP1	ARHGEF12	EP400	IPO5	CASP7	BRMS1L	CCNE1	GTF2I		ILVBL		ANLN	CCND2		TRIM37	BBX	DYNC1H1	FAM69B						DVL3			ADARB1		ARFGAP2	ADCY1	AGL
DDHD2	ARHGEF4	ERGIC1	IRS1	CAST	BTN2A2	CCNH	HERPUD1		INCENP		ANP32A	CCNJ		UBE2D3	BCL2L12	E2F3	FARP1						DYRK1A			ADARB2		ARHGAP11A	ADCY7	AGO1
DDI2	ARHGEF7	FAM110A	IRS2	CBX5	BTNL9	CCNL1	HES4		IQGAP1		ANXA2	CD4		USP34	BCL2L2	E2F7	FBXW2						E2F7			ADAT1		ARHGEF10	ADD1	AGO2
DDX6	ARID2	FAM3C	ITGA6	CCDC186	C11orf16	CCP110	HIPK3		IRF2BP2		ANXA5	CDC23		VPS45	BCL9	EEF2	FBXW7						ECE1			ADAT2		ARHGEF4	ADH5	AGO3
DHDDS	ARL15	FBXO21	JAG1	CCNB1	C11orf54	CCSAP	HIST2H2BE		IRF6		ANXA7	CDC42SE1		VPS72	BEGAIN	EIF3I	FMN1						EEA1			ADCK1		ARL10	ADI1	AGPAT1
DIS3L2	ARL17A	FBXO33	KDM6A	CCND1	C16orf70	CCT6B	HNRNPAB		IST1		AP1B1	CDC6		ZAK	BIRC3	EPM2A	FSTL1						ELMSAN1			ADCY6		ARL14EP	ADK	AGPAT2
DLX1	ARL17B	FBXO38	KIAA1715	CCND3	C16orf72	CCT8	HNRNPF		ISY1-RAB43		AP1G1	CDCA8		ZMYND11	BIRC6	EZH1	FUK						EMP1			ADCY9		ARL17B	ADM	AGPAT3
DNTTIP2	ARMC8	FKBP1A	KLC1	CCNE1	C18orf25	CD109	HOXA10		KIAA1244		AP2M1	CDH2		ZNF189	BRAT1	FAM178A	G3BP2						ENDOD1			ADD3		ARL5A	ADNP1	AGPAT5
DPF2	ARSB	FNBP4	LARP6	CCNG1	C1orf85	CD200R1	HPRT1		LDLR		AP3D1	CDT1		ZNF281	BRSK1	FAM219B	GALNT10						ENSA			ADIPOR1		ARL6IP4	ADRB1	AGPAT6
DST	ART3	FSTL5	LDHA	CCNG2	C2	CD2AP	HSDL2		LMF2		AP3M1	CEBPA		ZNF43	BRWD1	FAM46C	GAPVD1						ETF1			ADIPOR2		ARMC1	ADRB2	AGRN
E2F3	ASB7	G3BP2	MAPK1	CCNL1	C21orf33	CD80	HSPA1B		LMO3		AP3S1	CENPF		ZNF609	BUB3	FAM69B	GFM1						FAF2			ADNP		ARMC6	ADRBK1	AHCTF1
E2F7	ASH1L	GFM1	MAPK8IP3	CCNT1	C4BPB	CD82	HSPD1		LRRC59		AP5M1	CHD1			C14orf1	FARP1	GFOD1						FAM13B			ADNP2		ARNTL	ADTAA	AHCYL1
EEF1E1	ASPM	GGCT	MAST4	CCNT2	C4orf32	CD84	HSPH1		LSM8		APBA2	CHP1			C6orf48	FBXW2	GLCCI1						FAM208B			ADO		ARPC3	ADTAB	AHDC1
EEF1E1-BLOC1S5	ASTN2	GOLGA1	MBNL1	CCT8	C5orf24	CDC23	IGF2		MANBAL		APC	CHTF8			CA2	FBXW7	GLS						FAM65A			ADORA2B		ART3	ADTB2	AHNAK
EEF2	ASXL1	GOSR1	MCL1	CD109	C5orf51	CDK12	IL1RAP		MARCH7		APH1A	CITED2			CACNA1H	FMN1	GNB1L						FBN1			ADPGK		ARVCF	AES	AHR
EIF3D	ASXL2	GPRIN3	MIB2	CD2AP	C6orf47	CDK13	IREB2		MBD6		APIP	CLTC			CACNG8	FSTL1	GNG5						FBXW2			ADRA2C		ASB8	AF131216.5	AHSA1
ENO2	ATF6	GRPEL2	MICAL2	CD55	C7orf31	CDK6	ITGA6		MBNL1		APITD1	CNN3			CAD	FUK	GNPDA1						FEM1B			ADRM1		ASCL2	AFAP1	AHSA2
ERGIC2	ATF7IP	HDDC2	MMP7	CD9	C9orf72	CDKN1B	ITGA8		MBTPS1		APPBP2	CNOT1			CALR	G3BP2	GPR137C						FGFR1OP			ADSL		ASF1A	AFAP1L1	AIF1L
EXOC5	ATG9A	HECTD4	MRPL10	CDC23	CA5B	CELF1	JMJD1C		MCM6		APTX	CNOT6L			CALU	GALNT10	GPR160						FYCO1			ADSS		ASZ1	AFAP1L2	AK2
FAM111B	ATM	HELZ	MSANTD2	CDC37L1	CAAP1	CHD6	JUN		MDM4		ARCN1	COL3A1			CAP1	GAPVD1	GSK3A						G3BP1			AEBP2		ATF3	AFAR	AKAP1
FAM13A	ATMIN	HIPK1	NAE1	CDH7	CALCOCO1	CHD9	KAT6A		MED13		ARF3	COL5A3			CASP8	GFM1	GUK1						G3BP2			AEN		ATF5	AFAR1	AKAP10
FASN	ATP13A3	HIVEP2	NDN	CDK1	CALCOCO2	CHSY1	KCTD10		MESDC2		ARF4	COPB1			CAST	GFOD1	H2AFZ						GABRB3			AFF1		ATF6	AFAR3	AKAP11
FBXO30	ATP1B1	HMG20A	NF1	CDK6	CALR	CLCC1	KHDRBS1		MET		ARFGEF1	COQ2			CBFB	GLCCI1	HBP1						GAN			AFF4		ATG101	AFF3	AKAP12
FEM1B	ATP2B1	HNRNPD	NOP16	CEBPG	CAP1	CLOCK	KIAA0895		MICALL1		ARFIP1	CORO1C			CBX2	GLS	HECA						GDA			AFTPH		ATG13	AFG3L2	AKAP13
FKBP15	ATP5C1	HNRNPU	NRD1	CELF1	CAPRIN1	CNEP1R1	KIAA1432		MIF		ARHGAP12	CPSF6			CBX3	GNAI1	HELB						GDF2			AGA		ATG5	AGAP1	AKAP9
FMN2	ATP5F1	IPO5	p85beta	CHRNA5	CAPZB	CNGB3	KIF5B		MLXIP		ARHGAP28	CRTAP			CBX5	GNAS	HIST1H2AE						GID8			AGAP4		ATP13A4	AGAP3	AKIRIN1
FNDC3B	ATP6V0E1	KANSL1	PABPC4	CHST6	CARKD	CNOT1	KLF10		MN1		ARHGAP32	CRTC3			CC2D1B	GNG5	HIVEP1						GLCE			AGBL2		ATP2A3	AGBL5	AKIRIN2
FOSL2	ATP7A	KAT2B	PAFAH1B1	CLCC1	CASK	CNOT3	KLF3		MS4A3		ARHGAP5	CSDE1			CCDC14	GNPDA1	HMGCS1						GLIPR1			AGGF1		ATP5F1	AGFG1	AKT1
FOXJ2	ATP8B1	KCTD20	PDE4DIP	CLIC4	CASP8	CNOT8	KMT2E		MTCH2		ARHGDIA	CSNK1A1			CCDC91	GORASP2	HNRNPD						GMPPB			AGL		ATP5G3	AGFG2	AKT1S1
FOXK1	ATPIF1	KDM5C	PEX5	CLIP4	CAST	CPSF6	KPNA2		MXI1		ARL2	CTBP1			CCL28	GPR160	HNRNPUL1						GOLIM4			AGO1		ATP5H	AGK	AKT2
FOXO3	ATRX	KDM7A	PGR	CLTC	CBLN3	CRLS1	LACTB2		MYB		ARL5A	CTNNA1			CCNB1	GPRASP2	HSPA8						GPBP1L1			AGO2		ATP5J2-PTCD1	AGO4	AKT3
FXR2	ATXN2L	KHDRBS1	PIK3CA	CMIP	CBX2	CRY2	LGR4		NAV1		ARMC1	CUZD1			CCND1	GSK3A	IFNAR1						GPSM1			AGO3		ATRNL1	AGPAT4	ALAD
GAP43	ATXN7	KIAA0101	PIK3CD	CMPK1	CC2D1B	CSDE1	LIG4		NBEAL1		ARMC6	CXCL3			CCSER2	GUK1	IFNGR2						GXYLT1			AGPAT1		ATXN2	AGTRAP	ALAS1
GATA3	ATXN7L1	KIAA0232	PIK3R2	CMTR2	CCDC28B	CTC-534A2.2	LPGAT1		NFASC		ARPC3	CYP51A1			CD226	H2AFZ	IMPAD1						H3F3B			AGPAT2		ATXN7L1	AHCY	ALCAM
GATA6	AURKB	KIAA0907	PLK2	CNN2	CCDC47	CTSA	MAP1A		NFIC		ARPC4	DCAF7			CD276	HBP1	ING3						HBP1			AGPAT3		AVIL	AIM1	ALDH18A1
GCLM	AVIL	KIAA1191	PLXNB2	CNOT4	CCDC6	CWC22	MARCKSL1		NIPA1		ARPP19	DCAF8			CD93	HECA	INTS6						HIGD2A			AGPAT5		AZI2	AIM1L	ALDH3A2
GEM	AVL9	KIF15	PMM1	COL27A1	CCDC94	CXCL3	MBNL1		NPFFR1		ARRDC3	DCBLD2			CDC14B	HELB	ITPRIPL1						HIPK1			AGPAT6		B2M	AIMP2	ALDH6A1
GOLGA3	AZI2	KLC1	POLQ	CPNE8	CCNJ	CYSLTR1	MCL1		NUP93		ASAP1	DCC			CDC25A	HIST1H2AE	JMJD4						HNRNPH1			AGRN		B3GAT2	AIP	ALDH9A1
GOSR1	B2M	KLF6	PROCR	CREBBP	CCNT2	DCTN6	ME1		OTUD1		ASH1L	DCP2			CDC25B	HIVEP1	KCNJ5						ITGB8			AGTPBP1		BAP1	AK1	ALDOA
GPBP1L1	B3GALT6	KPNA6	RAD54L2	CREBRF	CCR6	DDB1	MGAT4A		PARP1		ASPH	DDB1			CDCA4	HMGCS1	KDM5A						ITPK1			AGTR2		BATF2	AK3	ALG1
GSR	B3GAT2	KRR1	RAI14	CRK	CD47	DDHD1	MKLN1		PATL1		ASXL1	DDHD2			CDIPT	HN1	KLF5						JMJD1C			AHCTF1		BBS10	AK4	ALG13
GTF3C5	B4GALT1	LAMP2	RAN	CRY1	CDC6	DENND4C	MKNK2		PBXIP1		ASXL2	DDX6			CDK13	HNRNPD	KPNA3						KCNAB2			AHCYL1		BBS9	AK6	AMD1
H3F3B	B4GALT6	LMAN1	RAP2B	CSDE1	CDCA4	DIMT1	MSN		PDE4DIP		ASZ1	DEK			CDK16	HNRNPUL1	KPNB1						KDM2A			AHCYL2		BCAS1	AK9	AMDHD2
HHAT	BACH1	LMNB2	RGS3	CSNK1A1	CDKN1B	DNAJB4	MTF2		PDE7A		ATAD2	DENND2C			CERCAM	HSPA8	LENG8						KIAA0141			AHDC1		BCKDHB	AKAP5	AMMECR1
HIF1A	BAG2	LRR1	RNF217	CSNK1D	CELF2	DTL	MTOR		PERP		ATF1	DENND5A			CHD3	HUWE1	LIG3						KIAA0430			AHI1		BCL10	AKAP8	AMMECR1L
HIST1H2AG	BAG4	LUZP1	RNF4	CTNNB1	CENPK	DUSP2	MTX3		PHF10		ATF3	DHCR24			CHORDC1	IFNAR1	LONP2						KIF5B			AHNAK		BCL2A1	AKNA	AMOT
HIST1H2AL	BATF2	LYRM5	RPL27A	CTPS1	CEP350	DYRK3	MYO5A		PITPNA		ATF4	DHX32			CHSY1	IFNGR2	LPP						KIF5C			AHR		BCL6B	AKR1A1	AMOTL2
HIST3H2A	BAX	MAP1B	RPS13	CTSZ	CEP97	ECHDC1	NCKAP1		PKM		ATF7IP	DHX57			CIZ1	ING3	LSM5						KIFC3			AHSA1		Bcl-xL	AKR7	AMPD2
HIST4H4	BBX	MAP3K2	RPS8	CUL2	CERS6	EDEM3	NCL		PLOD2		ATG101	DICER1			CKB	INTS3	LZTS3						KLHDC10			AHSA2		BEND3	AKR7A2	ANAPC5
HIVEP2	BCL2A1	MAPK1IP1L	RXRA	CXorf57	CFLAR	EEF1A1	NDUFC2		POU2AF1		ATG3	DMTF1			CLSTN1	INTS6	MAP2K7						KLHL20			AIF1L		BEND7	AKR7A4	ANGEL2
HNRNPDL	BCL2L11	MARCKS	SDC2	CYB5B	CHD1	EFCAB14	NFE2L2		PPIB		ATG5	DNAJB14			CNN2	IPO9	MAPK1						KLHL42			AIPL1		BEST1	AKTIP	ANKFY1
HNRNPF	BCL2L2	MASTL	SERPINA1	DACH1	CHERP	EGLN3	NKX3-1		PPP2CB		ATMIN	DNM2			COL5A2	IRAK4	MDFIC						KMT2A			AJUBA		BEX1	ALAS2	ANKH
HNRNPH1	BCL6	MAT2A	SGK1	DBNDD2	CHGB	EIF2A	NOTCH1		PPP6C		ATN1	DPF2			COPS4	ITPRIPL1	MDM2						LDHA			AK2		BEX2	ALDH16A1	ANKHD1-EIF4EBP3
HNRNPM	BCL7A	MBNL1	SH3BP4	DCTN2	CHID1	EIF4G3	NPC1L1		PRICKLE4		ATP11B	DPP8			COX7A2	JMJD4	MEIS2						LDLR			AKAP1		BEX4	ALDH1A1	ANKIB1
HNRNPUL1	BCLAF1	MBNL2	SIPA1L1	DDAH1	CHM	ELK3	NR1D2		PTP4A1		ATP13A3	DRAM1			CPEB3	KANSL3	MGAM						LMBRD2			AKAP10		BICD1	ALDH1A2	ANKRD10
HOXA3	Bcl-xL	MCM8	SLC16A7	DEGS1	CHMP7	ELK4	NSD1		PTPRR		ATP5C1	DSC2			CREB3L1	KCNJ5	MIER1						LRRC16A			AKAP11		BIVM	ALDH1L2	ANKRD13A
HOXB3	BCOR	MCMBP	SLC1A5	DEK	CHST1	ELOVL1	NUF2		RAB11FIP1		ATP5G3	DSTYK			CREB3L2	KDELR2	MKLN1						LRRFIP1			AKAP12		BIVM-ERCC5	ALDH2	ANKRD13B
HOXD1	BEND7	MED1	SLC29A2	DENND4A	CHST11	ELOVL5	NUFIP2		RABGGTB		ATP5H	DYNC1H1			CREBZF	KDM5A	MLH3						MAF1			AKAP13		BLOC1S2	ALDH4	ANKRD13D
HOXD10	BICD1	MED13	SLC45A3	DERL1	CIITA	ENPP1	OSTM1		RAP2B		ATP5O	DYNLL2			CRIM1	KLF5	MOB1B						MAP1B			AKAP6		BLOC1S5	ALDH7	ANKRD17
HOXD11	BIVM	MED14	SLC7A5	DLAT	CITED2	EOGT	OTUD4		RNF213		ATP6V1B2	EDEM1			CSDE1	KPNA3	MOCS3						MAP4			AKAP8L		BLVRA	ALDH7A1	ANKRD27
HSPA4L	BMPR1B	MID1IP1	SLK	DLC1	CKAP2	EP300	PALM2-AKAP2		SAR1A		ATP6V1D	EEF1D			CSF1	KPNB1	MRPL3						MAPK14			AKAP9		BMP8A	ALDH9	ANKRD28
ID1	BNC2	MRPS30	SNTA1	DLG1	CLCN5	EPAS1	PANK3		SDCCAG8		ATPIF1	EEF2			CSF3	LACC1	MSI2						MDN1			AKIP1		BMPR1A	ALDR1	ANKRD32
ID2	BOD1L1	MTF1	SOX2	DNAJB1	CLDN12	EPC2	PBX2		SEPT11		ATRX	EGR1			CSNK1A1	LIG3	MSL1						MET			AKIRIN1		BMPR1B	ALG2	ANKRD36
ID3	BPGM	MTX3	SPP1	DNAJB4	CLDND1	EPT1	PCDH7		SETD5		ATXN1L	EIF2AK2			CTDNEP1	LONP2	MTMR3						METTL20			AKIRIN2		BNC2	ALG3	ANKRD40
IGF2BP1	BRCA2	NAA30	SPRED1	DNAJC13	CLEC4D	ERI1	PDCD4		SFPQ		ATXN2	EIF2S1			CTDP1	LPP	MX1						MKNK2			AKT1		BNIP1	ALG6	ANKRD46
INF2	BRD1	NAA60	SQSTM1	DNAJC8	CLIC2	ERI2	PEG10		SLC2A1		ATXN7	EIF3B			CTNNBIP1	LSM5	MYO18B						MLK4			AKT1S1		BOD1	ALG8	ANKRD50
INO80	BRD2	NAF1	SRRT	DNM1L	CLIC4	EXOC5	PGRMC2		SLC6A6		ATXN7L3	EIF3M			CTSD	LZTS3	MZF1						MLXIP			AKT2		BORA	ALG9	ANKRD52
INO80D	BRD8	NEK7	STK11	DSG2	CLOCK	EYA1	PHACTR2		SLCO3A1		AUNIP	EIF5B			CXADR	MAGI1	NHLRC2						MRE11A			AKT3		BPGM	ALKBH5	ANKRD9
INSIG2	BRI3BP	NEO1	SUCLG1	DYRK1A	CLTA	EYA4	PHF12		SMAD3		AURKA	ELF4			DAGLB	MAPK1	NIPSNAP1						MRPS27			ALAD		BRD8	ALOX5	ANKS1A
INSR	BRPF1	NFAT5	SYDE1	DYRK2	CLUAP1	FAF1	PHF13		SMARCD2		AUTS2	ELL2			DCAF12	MDFIC	NPDC1						MSH6			ALAS1		BRD9	ALPL	ANLN
ITPRIPL2	BRWD1	NFATC3	SYNM	E2F3	CMPK1	FAM117B	PHF3		SMC3		AZIN1	ENAH			DCN	MDM2	NR3C1						MSL2			ALCAM		BRF2	ALR	ANO5
JADE1	BTF3	NHLRC2	TAB3	E2F6	CNBP	FAM13B	PIP5K1C		SNX19		B3GALNT2	EPB41L3			DDC	MEIS2	NRG1						MTF2			ALDH18A1		BRIX1	ALS2CL	ANP32A
JARID2	BTN3A1	NIPAL1	TAF4	ECHDC1	CNIH4	FAM168A	PLA2R1		SP1		B3GALT6	EPHA4			DDOST	MGAM	NRP1						MTMR10			ALDH1A3		BRK1	ALX1	ANP32E
JUN	C11orf31	NIT1	TARS	ECT2	CNOT4	FAM214A	POM121		SPARC		B3GNT2	ESPL1			DDX26B	MIER1	NUFIP2						MTMR2			ALDH3A2		BRPF1	ALYREF	ANPEP
KBTBD6	C11orf57	NOTCH2	THAP6	EEF2	COG3	FAM217B	POMT1		SPTB		B4GALT3	EXOC5			DDX39B	MKLN1	NUP155						MTR			ALDH6A1		BRSK1	AMACR	ANXA2
KDM5A	C12orf66	OTULIN	TNFRSF10B	EFEMP1	COPA	FAM49B	PPARGC1B		SPTBN1		B4GALT5	EXOC6B			DDX3X	MLH3	OAZ1						MTRNR2L12			ALDH8A1		BTBD9	AMER1	ANXA4
KDM5C	C14orf39	PABPC4L	TOM1	EFHD2	COPG1	FAM91A1	PPP1R12A		TBC1D23		BABAM1	EZR			DENND4B	MNT	ODC1						MYO1B			ALDH9A1		BTN2A2	AMFR	ANXA5
KHK	C15orf40	PAK1IP1	TRAF7	EHHADH	CPOX	FASTKD1	PREPL		TCEB2		BACE2	FAM107B			DHX15	MOB1B	OGT						MYPOP			ALDOA		BTN3A1	AMHR2	AP1B1
KIAA1462	C18orf54	PAN3	TRPC4AP	EHMT1	CREB3L2	FBXL3	PRR11		TEKT3		BACH2	FAM126B			DHX9	MOCS3	OTULIN						NAV1			ALG1		BTN3A3	AMN1	AP1G1
KLF4	C19orf40	PARP11	TSPAN3	EIF2B4	CREB5	FBXO11	PSMB2		TFAP4		BAG1	FAM169A			DIAPH1	MRPL3	OXCT1						NCALD			ALG13		BTNL9	AMOTL1	AP2B1
KLHDC10	C19orf54	PARP16	UBE2K	EIF3A	CRH	FDX1	PSMD6		TGIF1		BAG4	FAM46C			DICER1	MSI2	PARP1						NCBP1			ALG14		C11orf16	AMPD3	AP2M1
KLHL18	C1orf122	PCNXL4	UHRF1	EIF3F	CRK	FER	PSMD7		TIMM23		BAG5	FARP1			DIP2A	MSL1	PBRM1						NCEH1			ALKBH1		C11orf31	AMZ2	AP2S1
KLHL21	C1RL	PDK1	USP48	EIF4G1	CS	FGF13	PUM1		TMCC3		BAK1	FBN2			DLC1	MSN	PCF11						NCOA2			ALMS1		C12orf43	ANAPC13	AP3B1
KPNA6	C2orf43	PGK1	VCAM1	EIF4G2	CSDE1	FKTN	RAB1A		TMEM184C		BARD1	FBXO21			DLG1	MTMR3	PEX2						NF1			ALPK1		C12orf55	ANAPC2	AP3D1
LARP4	C3orf22	PHC3	VEGFA	EMCN	CSE1L	FNBP4	RAB7A		TMEM33		BASP1	FBXO28			DLL1	MX1	PHF16						NF2			ALS2		C12orf57	ANAPC4	AP3M1
LBR	C3orf56	PIK3CB	VPS53	EN2	CSNK1E	FNDC3A	RABGAP1L		TNPO2		BAX	FBXW2			DNAJC13	MZF1	PIM2						NFIA			ALX4		C12orf66	ANAPC7	AP3S2
LCOR	C4orf29	PITPNA	ZGPAT	ENPP5	CTNNB1	FNDC3B	RANBP9		TNRC6A		BAZ1A	FLCN			DNAJC9	NDRG1	PJA1						NME3			AMBRA1		C14orf105	ANAPC8	AP5M1
LEMD3	C4orf33	PLAGL2	ZHX3	ENTPD4	CTNND1	FNIP1	RAP2B		TNRC6B		BAZ1B	FLI1			DPAGT1	NHLRC2	PLEKHA3						NOP9			AMD1		C14orf39	ANGPTL2	APBA2
LENG8	C5orf24	PLEKHB2	ZNF106	EPHA7	CTTN	FNIP2	RBBP7		TP53INP1		BBS10	FLNB			DST	NIPSNAP1	PLIN3						NPC1			AMDHD2		C15orf40	ANK3	APBB2
LGALSL	C5orf42	PLP2	ZNF134	ERAP1	CUX1	FOXK1	RBM12		TSC22D1		BBS9	FNDC3B			DUS1L	NPDC1	PLK1S1						NR2C2			AMMECR1		C16orf52	ANKEF1	APC
LPPR4	C7orf63	PNRC1	ZNF653	ERCC6	CYB5B	FRMD6	RBM25		TUBA1C		BBX	FNIP1			DUSP1	NR3C1	PNKP						NR2F1			AMMECR1L		C18orf8	ANKLE1	APH1A
LRRC8B	C9orf16	POGZ	ZSCAN9	ERH	CYP2R1	FRS2	REEP5		UBE2Z		BCAP29	FOXC1			DUSP2	NRG1	POLR1A						NR3C1			AMOT		C19orf12	ANKLE2	API5
LRRD1	C9orf174	POLD3		ERO1L	DCAF10	FRYL	REST		USP48		BCAS1	FOXK2			DUSP5	NRP1	POMGNT1						NR4A1			AMOTL2		C19orf40	ANKMY1	APITD1
LSS	C9orf69	PPIP5K2		ESF1	DCAF16	G3BP1	RFC1		VEGFA		BCAT2	FTL			DYRK3	NUAK2	PPP1R15B						NRAS			AMPD2		C1orf122	ANKMY2	APLP2
LTBP4	C9orf84	PPP1R18		ETNK1	DCP1A	GABPB1	RGMB		VTI1A		BCKDHB	FZD1			EDEM1	NUFIP2	PPP2R5E						NT5DC3			ANAPC1		C1orf174	ANKRA2	APOPT1
LYL1	CA12	PPP2CA		ETS1	DCTN2	GDF11	RICTOR		XYLT2		BCL11A	G3BP1			EEF1D	NUP155	PPP3CB						NUCKS1			ANAPC16		C2	ANKRD11	APP
MAPK13	CACNG7	PPP2R1B		EXOC5	DCTN4	GGA2	RIN2		ZBTB7B		BCL2	G3BP2			EEF2	OAZ1	PPP6R2						OSBP2			ANAPC5		C22orf46	ANKRD12	APPBP2
MAPRE1	CADM2	PPP3CA		FAIM	DDHD1	GIGYF2	RIPK4		ZEB1		BCL2L1	GAS1			EFNB2	ODC1	PPRC1						PCLO			ANGEL2		C2CD3	ANKRD23	AQP4
MARCH6	CALD1	PRDM2		FAM111B	DGKH	GLO1	SAT1		ZKSCAN3		BCL2L11	GBE1			EHD2	OGT	PRPSAP2						PCNXL4			ANGPTL4		C2orf44	ANKRD39	ARCN1
MAT2A	CALR	PRDX1		FAM120A	DHX57	GLOD4	SDC1		ZMYND8		BCL2L12	GEN1			EIF2B3	OTULIN	PRR14L						PDXDC1			ANK1		C2orf72	ANKRD49	AREL1
MBNL1	CALU	PROSER1		FAM135A	DIAPH2	GM2A	SEPT2		ZNF267		BCL2L13	GHITM			EIF3K	OXCT1	PSKH1						PEX19			ANKFY1		C3orf22	ANKS6	ARF1
MCCC1	CAMK2N1	PRPF40A		FAM3C	DICER1	GMCL1	SHANK2		ZNF395		BCL9L	GIGYF2			EIF4B	PAPD7	PSMA3						PHF3			ANKH		C3orf56	ANO10	ARF3
MDM2	CAMKK2	PRRC1		FAM78A	DIS3	GOSR1	SIAH2		ZNF625		BCOR	GNAS			EIF4G1	PARP1	PTBP1						PHGDH			ANKHD1		C4BPB	ANO2	ARF4
MED13L	CAMSAP1	PRRC2C		FANCM	DMTF1	GPCPD1	SKIL		ZNF791		BCORL1	GNG11			EIF5B	PBRM1	PTEN						PHIP			ANKHD1-EIF4EBP3		C4orf33	ANO6	ARF5
MEDAG	CANX	PSMC6		FAR1	DNAAF2	GPI	SKOR1				BEND3	GON4L			EIF6	PCF11	PTPN1						PITPNA			ANKIB1		C5orf42	ANO7	ARF6
MESDC2	CAPN1	PTP4A1		FBN1	DNAJB4	GPR63	SLC22A23				BEX4	GOSR2			ELK4	PEX2	PTPN14						PLAGL2			ANKRD10		C5orf47	ANO9	ARFGAP3
MIA3	CAPNS1	PTPN11		FBXO22	DOCK10	GPR65	SLC30A1				BIVM	GPD2			EMC10	PHF16	PURB						PLCG1			ANKRD13A		C6orf163	ANP32B	ARFGEF1
MLEC	CAPRIN1	PTPN3		FBXO28	DOT1L	GSPT2	SLC35B4				BLCAP	GPSM1			ENAH	PIKFYVE	RAB18						PLEKHF2			ANKRD13B		C6ORF174	ANX4	ARFGEF2
MME	CARD9	PUM2		FBXO33	DPY19L4	GSTCD	SLC38A2				BLMH	GREM1			EOGT	PIM2	RABL6						PPT1			ANKRD13C		C6orf223	ANXA11	ARFIP1
MOB1A	CASC4	PURB		FHL5	DTD1	GTF2A1	SMARCD1				BLVRA	GSK3A			EPHB2	PJA1	RAD21						PRCC			ANKRD13D		C6orf48	ANXA3	ARFRP1
MSI1	CASP4	PXK		FIGNL1	DUSP16	GTF2H3	SMC3				BMP2	GSK3B			ERF	PLEKHA3	RAPGEF5						PRR14L			ANKRD17		C6orf99	AP000721.4	ARGLU1
MTF2	CASP7	RAB18		FJX1	DUSP7	GTPBP8	SNN				BMPR1A	GSTA5			EXD3	PLIN3	RBBP5						PRRC2C			ANKRD20A1		C7orf13	AP1G2	ARHGAP12
MTRNR2L1	CATSPER2	RAB30		FKBP14	DYRK1A	HARS2	SNTB2				BMPR2	GTF2H5			EXOC2	PLK1S1	RBM26						PTEN			ANKRD27		C7orf25	AP1M1	ARHGAP21
MYF5	CBFA2T2	RAB3D		FLI1	E2F2	HAUS2	SOCS7				BRCA1	GTPBP2			FAM126A	POLR1A	RBM33						PUM2			ANKRD28		C7orf26	AP1S3	ARHGAP24
NAA60	CBL	RAB5B		FLNB	E2F5	HDAC3	SOX11				BRD1	H3F3B			FAM126B	POLR2A	RGP1						PWWP2A			ANKRD29		C7orf31	AP2A1	ARHGAP28
NACA	CBR4	RAB7A		FLRT2	ECHDC1	HDLBP	SPATA2				BRD2	HAS2			FAM178A	POMGNT1	RIOK3						PYCR2			ANKRD32		C7orf63	AP2A2	ARHGAP29
NCDN	CBX3	RALY		FOXB1	EDEM3	HELZ	SPPL2A				BRD3	HCFC1			FAM49B	PPP1R10	RIT1						RAB21			ANKRD36		C9orf152	AP5S1	ARHGAP32
NCOA6	CBX5	RANBP9		FOXK2	EDRF1	HERPUD1	SSB				BRD4	HDGF			FAM76B	PPP1R15B	RNF166						RAB5A			ANKRD36B		C9orf174	AP5Z1	ARHGAP35
NCOR2	CCAR1	RASGRP3		FRRS1L	EEF1A1	HEXB	STEAP2				BRE	HEATR5A			FAM83D	PPP2R5E	RNF167						RALGPS1			ANKRD36C		C9orf84	APAF1	ARHGAP5
NDUFA1	CCDC14	RBM12		FRS2	EI24	HMCN1	TBX1				BRF2	HEG1			FASN	PPP3CB	RNF169						RBM12			ANKRD40		C9orf89	APBB1	ARHGDIA
NDUFB5	CCDC142	RC3H2		FZD4	EIF2A	HMGCLL1	TCF7L2				BRI3	HELLS			FBLN5	PPP6R2	RNF38						RBM12B			ANKRD42		CA5B	APEH	ARHGEF12
NDUFB6	CCDC144A	RDX		GAB1	EIF2AK2	HMGCS1	TET3				BRIX1	HERPUD1			FBXL14	PPRC1	RPL23						RCC1			ANKRD44		CAAP1	APEX2	ARHGEF3
NEDD4	CCDC150	RERE		GALNT1	EIF2S1	HN1	TIPIN				BRPF3	HIST1H2AC			FBXL4	PRPSAP2	RPL28						RELT			ANKRD46		CACNB2	APLN	ARHGEF7
NEDD4L	CCDC152	REV3L		GALNT7	EIF3B	HNF1B	TMBIM6				BRWD1	HLA-E			FBXO30	PRR14L	RPL37A						RER1			ANKRD50		CACNG7	APLNR	ARID1A
NEFM	CCDC22	RNF111		GATA6	EIF3E	HOMER2	TMEM245				BSDC1	HMGCS1			FBXO45	PSKH1	RPN2						RNF187			ANKRD52		CALCOCO1	APOA1BP	ARID2
NFATC3	CCDC84	RNF19A		GHITM	EIF3L	HPS3	TMEM30A				BTBD10	HMGXB4			FBXW11	PSMA3	RPS10-NUDT3						ROBO1			ANKRD9		CAMK1D	APOL2	ARID4B
NFE2L1	CCDC90B	RNF4		GLCE	EIF4E	HSP90B1	TMEM55A				BTBD3	HNRNPDL			FEM1B	PTBP1	RPS2						RP11-108K14.8			ANKS1A		CARD8	APOL4	ARID5B
NME1	CCDC91	RORA		GLO1	EIF4G3	HSPA4L	TNKS2				BTBD7	HNRNPL			FKBP10	PTEN	RSBN1						RPL28			ANKZF1		CARD9	APOO	ARIH1
NME2	CCNE1	RSRC2		GMEB1	EIF5B	IDS	TNRC6A				BTG2	HNRNPUL2			FKBP1A	PTPN1	RSPRY1						RPL7A			ANLN		CARKD	APOOL	ARL15
NME4	CCNG1	RTKN2		GMPPB	ELF1	IER3	TNRC6B				BTRC	HOXA10			FOS	PURB	SCAMP2						RPL8			ANLN		CASP14	AQP1	ARL17A
NOTCH1	CCNL2	SAMD8		GNA13	ELK3	IFIT5	TP53INP1				C12orf4	HOXB2			FOSL1	RAB1A	SDAD1						RPS21			ANO5		CAST	AQP3	ARL2
NR1D1	CCNT2	SAMD9L		GOLPH3	ELL2	IGF2	TPD52				C12orf43	HOXB3			FOXN2	RABL6	SEC61A1						RPS6KB1			ANO5		CATSPER2	AQR	ARL4C
NR4A3	CD44	SAMSN1		GPBP1L1	ENAH	IGF2BP3	TRIB1				C12orf57	HOXC8			FOXP1	RAD21	SECISBP2L						RSRC2			ANP32A		CBFA2T2	AR	ARL5B
NR6A1	CD83	SAR1A		GPR108	ENPP4	IGFLR1	TSHZ2				C15orf39	HSP90AA1			FXR1	RAPGEF5	SEMA6A						RUVBL1			ANP32E		CBLN3	ARAF	ARL6IP1
NRP2	CD9	SC5D		GPR63	ENTPD1	IL21R	TXNDC16				C16orf70	HSP90B1			G3BP2	RBBP5	SERINC2						SAMD1			ANPEP		CBR4	ARAP1	ARL6IP6
NTRK2	CDA	SCAF11		GRB2	EP400	IL6ST	TXNIP				C17orf51	HSPA12A			GALNT16	RBM26	SERPINI1						SAMD9L			ANXA2		CBX7	ARAP2	ARL8B
NUAK2	CDC25A	SCN3A		GRPEL2	EPHA2	IRF4	UBE2Z				C18orf8	HSPG2			GALNT7	RBM33	SETD7						SAR1A			ANXA4		CCDC120	ARC	ARMC8
NUFIP2	CDC42BPA	SDE2		GSK3B	EPM2AIP1	IRF9	UGCG				C19orf12	IER3IP1			GGCX	RBX1	SFT2D3						SEC16A			ANXA5		CCDC125	AREG	ARMCX2
NUP37	CDC42EP3	SDHB		GSKIP	ERO1L	ITGAV	UHMK1				C1orf109	IGF2BP1			GGT6	RFX7	SGK1						SEC63			ANXA7		CCDC138	ARFGAP1	ARPC1B
NUP62	CDCA7	SEC24D		GXYLT1	ERP44	KBTBD2	URB2				C1orf174	IGF2BP3			GHITM	RGP1	SH3D19						SEPT7			AP1AR		CCDC142	ARG2	ARPC2
OLFM3	CDK10	SEH1L		H6PD	ETNK2	KCNAB2	USP47				C1orf198	IGF2R			GIGYF1	RICTOR	SH3PXD2A						SERPINB1			AP1B1		CCDC144A	ARHGAP1	ARPC4
P4HB	CDK13	SEPT2		HDAC2	EVI2B	KCNH5	USP7				C1orf43	IL11			GIMAP6	RIOK3	SIK3						SERTAD2			AP1G1		CCDC152	ARHGAP11B	ARPC5
PABPC1	CDK3	SEPT7		HDGFRP3	EVI5	KIAA1430	VAT1L				C20orf24	IL1B			GIT1	RIT1	SKI						SETD1A			AP1S1		CCDC176	ARHGAP18	ARPP19
PABPN1	CDK4	SERBP1		HIPK2	EXOSC2	KIAA1456	VCAN				C2CD3	IL1RAP			GIT2	RNF166	SLC25A25						SGMS1			AP1S2		CCDC186	ARHGAP19	ARRDC3
PAICS	CDK5R1	SERTAD2		HIPK3	FAM105A	KIAA1551	VMA21				C2orf49	IL4R			GLI2	RNF167	SLC6A8						SH2D6			AP2B1		CCDC22	ARHGAP22	ARRDC4
PALM2	CDK5RAP2	SFXN1		HIVEP1	FAM114A1	KIF14	WDFY3				C5orf22	IL6ST			GOLGB1	RNF169	SMARCA2						SIN3A			AP2M1		CCDC57	ARHGAP23	ARSB
PAX6	CDKAL1	SH2B3		HMBOX1	FAM127A	KIF5B	WDR20				C5orf24	INCENP			GOSR1	RNF38	SMC1B						SIRT1			AP2S1		CCDC66	ARHGAP26	ARSK
PCBD1	CDKN1B	SIKE1		HMGA2	FAM13A	KLF10	WEE1				C5orf51	ING5			GPR137	ROCK2	SOBP						SLAIN2			AP3B1		CCDC84	ARHGAP27	ASAP1
PDCD2	CDRT4	SLC25A1		HMGCS1	FAM160B1	KLF12	WNK1				C6orf136	INO80D			GPR75	RPL23	SP3						SLC25A28			AP3D1		CCDC90B	ARHGAP33	ASAP2
PDE7A	CDV3	SLC25A25		HMGXB4	FAM177A1	KLHDC10	XRCC5				C6orf211	IQGAP1			GPS1	RPL28	SQRDL						SLC35A3			AP3M1		CCDC91	ARHGAP42	ASB7
PDHB	CDY2B	SLC25A46		HN1L	FAM208B	KLHL15	YWHAB				C6orf62	IRAK1			GRIPAP1	RPL37A	SRBD1						SLC39A14			AP3S1		CCDC94	ARHGDIB	ASCC3
PDPK1	CEACAM8	SLC25A5		HNRNPA2B1	FAM209A	KLHL20	ZBTB1				C6orf89	IRF2			GSN	RPN2	SSH2						SLC3A2			AP3S2		CCL28	ARHGDIG	ASH1L
PDZD8	CELF1	SLC7A2		HOXA13	FAM216A	KLHL42	ZDHHC4				C7orf25	IRF2BP2			GSTP1	RPS10-NUDT3	SSR1						SLC7A6			AP4B1		CCNH	ARHGEF1	ASNS
PHF10	CELSR3	SLK		HOXB2	FAM218A	KMT2A	ZFP36L2				C7orf26	ISG20L2			GTF2B	RPS7	STARD4						SLIRP			AP5B1		CCP110	ARHGEF10L	ASPH
PHF13	CENPF	SMC1A		HOXC8	FAM222B	KRAS	ZKSCAN1				C9orf89	ITGA11			GTF3C3	RSBN1	STYX						SMAD4			AP5M1		CCR6	ARHGEF15	ASPM
PISD	CENPI	SMYD4		HRK	FAM46A	LAPTM4A	ZNF207				CABLES2	ITGB3			GTPBP2	RSPRY1	SUCO						SMC2			APBA2		CCT6B	ARHGEF17	ASTN2
PLA2G4F	CEP152	SNAPC3		HS3ST3B1	FAM65A	LARP4	ZNF217				CACNA2D1	ITPR1			GTSE1	SCAMP2	SUZ12						SPEN			APBB2		CD109	ARHGEF18	ASXL1
PLAGL2	CEP162	SNTB2		HSDL2	FAM83D	LATS1	ZNF367				CACUL1	ITPR2			GUCY1A3	SDAD1	SYCP2						SPHK2			APC		CD226	ARHGEF2	ASXL2
PLSCR4	CEP164	SNX27		IL1RAP	FAM98A	LDLR	ZNF507				CALM1	ITPRIPL2			H2AFX	SEC24B	TAOK2						SPRTN			APEX1		CD300LG	ARHGEF26	ATAD1
PM20D2	CEP350	SOD2		IMPAD1	FAT1	LIN28B	ZNF623				CAMK1D	ITSN2			H2AFY	SEC61A1	TAS2R31						SRRM2			APH1A		CD4	ARHGEF28	ATAD2
PNMA5	CEP55	SPOP		INPP5D	FBF1	LIPT1	ZNF638				CAMSAP2	JARID2			H3F3B	SECISBP2L	TASP1						SRSF3			API5		CD55	ARHGEF37	ATAD2B
POLR1B	CEP95	SPRED2		INSIG1	FBXO28	LRP12	ZNF711				CAMTA1	JMJD1C			HECTD1	SEMA6A	TBK1						ST6GALNAC6			APIP		CD82	ARHGEF40	ATF1
POLR2D	CEP97	STT3A		IPO5	FBXO3	LRR1	ZNF800				CAND1	KDM5B			HELZ	SERINC2	TCERG1						STX16			APITD1		CD84	ARHGEF5	ATF2
PPP1R14B	CES2	TAB3		IPO7	FBXO7	LZIC	ZNF805				CANX	KHDRBS1			HERC4	SERTAD2	TECR						STX3			APLP2		CD9	ARHGEF9	ATF4
PRKAA2	CFDP1	TAOK1		IRS1	FBXO8	MACF1	ZNF827				CAPNS1	KIAA0368			HIF1A	SETD7	TFRC						SYPL1			APMAP		CDC14B	ARID1B	ATF7
PRR14L	CFHR2	TBCC		IRS2	FGFR1OP	MACROD2					CAPZB	KIAA0907			HIST1H2AD	SFT2D3	TGFBR3						SYT16			APOBEC3C		CDH7	ARID3A	ATF7IP
PRRT3	CFLAR	TCEB3		ITGB1	FIGNL1	MAML1					CARD8	KIAA1430			HIST1H2AG	SGK1	TGIF2						TAB2			APOPT1		CDK10	ARID3B	ATG16L1
PSMD14	CHD2	TEAD4		ITGB8	FITM2	MAN1A1					CASC3	KIF18A			HIST1H2AI	SH3D19	TIMP2						TAF1			APP		CDK5RAP2	ARID4A	ATG3
PTCH1	CHD4	THAP6		ITM2B	FKBP11	MAN1A2					CAT	KIF3B			HMGA1	SH3PXD2A	TM9SF2						TANC1			APPBP2		CDK7	ARL1	ATG4D
PTGS2	CHD7	TM9SF3		ITSN2	FKBP2	MAP3K1					CBL	KIF5B			HMGCR	SIK3	TMED8						TBCD			APTX		CDK8	ARL16	ATG7
PUM2	CHD9	TMX1		JAK1	FLT1	MAP3K2					CBR4	KIF5C			HNRNPA2B1	SKI	TMEM154						TEAD1			AQP4		CDR2	ARL2BP	ATG9A
PURA	CHKB	TNFAIP8		JARID2	FLVCR1	MAP3K8					CBX2	KLF3			HNRNPF	SLC25A25	TMEM205						TERF2			ARCN1		CDRT4	ARL3	ATIC
PUS1	CHST12	TNKS		KANSL1L	FMR1	MAP9					CCDC117	KLF6			HNRNPH1	SLC38A1	TMEM66						TFAM			AREL1		CDY2B	ARL4A	ATL2
RALBP1	CHST3	TNRC6A		KBTBD6	FNDC3A	MAPK1					CCDC15	KMT2D			HNRNPL	SLC39A9	TNFRSF12A						THAP6			ARF1		CDYL2	ARL4D	ATL3
RANBP1	CHTF18	TOPORS		KCNJ2	FNDC3B	MAT2B					CCDC28A	LARP1			HNRNPU	SLC6A8	TNFRSF21						TIAM1			ARF3		CEACAM8	ARL6IP5	ATM
RAP2A	CISD3	TP53		KCNJ6	FNIP2	MAVS					CCDC59	LATS1			HNRNPUL1	SLC7A1	TNK2						TMEM130			ARF4		CELF2	ARL8A	ATMIN
RARG	CLEC11A	TP53I3		KDM5B	FOCAD	MBNL1					CCDC6	LCLAT1			HNRNPUL2	SMARCA2	TNKS1BP1						TMEM222			ARF5		CELSR2	ARMC9	ATN1
RASA2	CLIC4	TP63		KIAA0232	FOXK2	MCFD2					CCDC97	LCOR			HPS4	SMC1B	TNKS2						TMF1			ARF6		CENPI	ARMCX3	ATP11B
RASSF5	CLK1	TRIM22		KIAA1033	FRMD4A	MCL1					CCND1	LDLR			HSP90B1	SOBP	TNPO2						TNFRSF10B			ARFGAP2		CENPN	ARMCX4	ATP13A3
RB1CC1	CLK4	TRIM24		KIAA1598	FSTL5	MCM4					CCND2	LHX1			HSPA8	SORL1	TNRC6A						TNKS			ARFGAP3		CEP162	ARMCX5	ATP1A1
RBBP7	CLNS1A	TRIP11		KIAA1715	FYCO1	MDM2					CCNE1	LIMA1			HUWE1	SP3	TNRC6C						TRAPPC9			ARFGEF1		CEP164	ARNT	ATP1B1
RBM12B	CLSPN	TRIP12		KIDINS220	FZD7	MED17					CCNI	LIMD1			HYAL3	SPDL1	TROVE2						TSC22D2			ARFGEF2		CEP85	ARNT2	ATP1B3
RBM17	CMBL	TTC37		KIF23	GAB1	MED28					CCNK	LIN28B			IFI27L1	SPIDR	TSC22D3						TTK			ARFIP1		CEP85L	ARNTL2	ATP2A2
REST	CMIP	TXNIP		KIF5B	GAN	MED6					CCNY	LPHN2			IFNAR1	SPTY2D1	TSG101						UBE3B			ARFRP1		CEP95	ARPC1A	ATP2B1
RET	CMTM7	UBE2I		KLF4	GATC	MFSD8					CCP110	LPL			IGF1R	SQRDL	TTBK2						UHMK1			ARGLU1		CERS1	ARRB1	ATP2B4
RFC2	CNN3	UBN2		KLHDC3	GCNT2	MFSD9					CCR7	LRCH2			IKZF2	SRBD1	UBN2						UROS			ARHGAP11A		CFDP1	ARRB2	ATP2C1
RGP1	CNNM2	UGCG		KLHL15	GFPT1	MIB1					CCSER2	LSP1			ILF3	SSH2	ULK1						USP40			ARHGAP12		CHCHD4	ARRDC1	ATP5A1
RHOV	CNOT3	USO1		KLHL24	GID4	MIS12					CD164	LZTS1			INPPL1	SSR1	URM1						VASH2			ARHGAP21		CHCHD7	ARSDR1	ATP5B
RNF168	CNOT4	USP9X		KLHL28	GIGYF1	MKLN1					CD2AP	M6PR			IPO7	STARD4	USP3						VEZT			ARHGAP24		CHEK2	ARSG	ATP5C1
RNF213	CNOT7	UVRAG		KPNA5	GLCCI1	MLH3					CD300LG	MAML1			IREB2	STYX	VAT1						VIM			ARHGAP28		CHID1	ARTN	ATP5J
RORA	CNTRL	VEZF1		KPNB1	GLDC	MMAA					CD46	MAN2C1			IRF3	SUCO	WDR55						VPS4B			ARHGAP29		CHMP1A	ARV1	ATP5J2
RPA1	COA1	VPS13A		KRAS	GLT8D1	MMGT1					CD48	MANF			IST1	SUZ12	WDR6						WDR6			ARHGAP32		CHMP1B	AS3MT	ATP5O
RPA2	COL27A1	VPS13D		L3MBTL4	GMPPA	MPP5					CD59	MAP1A			ISYNA1	SYCP2	WDR90						XPO1			ARHGAP35		CHMP7	ASAH1	ATP6AP1
RPAP3	COL4A2	WDPCP		LAMP1	GNAQ	MPRIP					CDC27	MAP2			KCNH2	TAS2R31	WNK1						ZBTB9			ARHGAP5		CHORDC1	ASAP3	ATP6AP2
RPL15	COL4A3	WHSC1L1		LARP6	GNAS	MPZL1					CDC42	MAP3K5			KIAA0100	TASP1	WTAP						ZC3H14			ARHGDIA		CHRNA5	ASB1	ATP6V0E1
RPL8	COL5A1	WNK1		LCLAT1	GNPNAT1	MR1					CDC42SE2	MAP4			KIAA0232	TBK1	XPO1						ZDHHC20			ARHGEF10		CHST1	ASB13	ATP6V1A
RPL9	COL7A1	XBP1		LCOR	GOLGA1	MRPS16					CDCA5	MAPK1IP1L			KIAA0247	TCERG1	YKT6						ZFAND6			ARHGEF12		CIITA	ASB4	ATP6V1B2
RPS19	COL8A1	XPO1		LEPROT	GOLGA4	MTBP					CDCA7L	MAPRE1			KIAA0754	TECR	ZCCHC3						ZNF100			ARHGEF3		CIPC	ASB6	ATP6V1C1
RQCD1	COPS7B	YTHDF3		LGALSL	GOLGA5	MTDH					CDIPT	MAPRE2			KIAA1429	TFRC	ZMYND8						ZNF233			ARHGEF4		CLCC1	ASB9	ATP6V1D
RRP15	COQ9	ZKSCAN1		LIMK2	GOLM1	MTMR10					CDK1	MARCKS			KIAA1549	TGFBR3	ZNF124						ZNF275			ARHGEF7		CLEC4D	ASCC2	ATP6V1G1
SACM1L	COX16	ZNF12		LIN7C	GPC4	MTMR12					CDK4	MAVS			KIF18B	TGIF2	ZNF329						ZNF326			ARID1A		CLIC2	ASCT2	ATP7A
SCAMP5	COX5B	ZNF121		LPCAT1	GPD1L	MTR					CDK6	MCL1			KIF1B	TIMP2	ZNF512B						ZNF367			ARID2		CLIP4	ASF1B	ATP8B1
SCARB2	CPA3	ZNF148		LRRFIP1	GPR180	MUT					CDK7	MDM2			KIF3B	TM9SF2	ZSCAN29						ZNF451			ARID4B		CLK2	ASGR1	ATP9A
SDC1	CPEB4	ZNF160		MAD2L1BP	GRK4	MXI1					CDKN1A	MEF2D			KMT2D	TMED8							ZNF600			ARID5B		CLK4	ASIC1	ATPIF1
SEMA4C	CPNE5	ZNF207		MAN1A1	GRTP1	MYLIP					CDKN1B	MEIS1			KNOP1	TMEM154							ZNF644			ARIH1		CLTA	ASMTL	ATRX
SERPINE1	CPS1	ZNF264		MAN1A2	GSK3A	MYO1D					CDKN2AIP	MGA			KPNB1	TMEM55B							ZNF680			ARL10		CLUAP1	ASNA1	ATXN1
SERTAD1	CRCP	ZNF267		MAP1B	GTF2H1	MYO5A					CDKN3	MGAT4A			KSR2	TMEM66							ZNF711			ARL14EP		CMBL	ASNSD1	ATXN10
SETD5	CREB1	ZNF283		MAP3K13	GTF3C4	NAMPT					CDR2	MGRN1			LAMTOR1	TNFRSF12A							ZNF791			ARL15		CMTM3	ASPHD2	ATXN1L
SETD7	CRELD1	ZNF320		MAP3K7	GUCY1B3	NANP					CEBPA	MINK1			LDHB	TNFRSF21							ZNF800			ARL17A		CMTM7	ASS1	ATXN2L
SF3A3	CRIPAK	ZNF451		MAP4	HCFC1	NAPB					CEBPG	MLEC			LDLRAD3	TNK2							ZSCAN21			ARL17B		CNGB3	ASTE1	ATXN3
SF3B4	CRYZL1	ZNF460		MAPK1	HCFC2	NARS					CELF1	MMGT1			LEMD3	TNKS1BP1										ARL2		CNIH4	ATAD5	ATXN7
SH2B1	CSAD	ZNF480		MAPK1IP1L	HCLS1	NBAS					CELSR2	MMS22L			LGALSL	TNKS2										ARL4C		CNOT11	ATE1	ATXN7L2
SH3GLB2	CSPP1	ZNF548		MARCH5	HEBP2	NBN					CENPF	MORF4L1			LIG1	TNPO2										ARL5A		CNOT2	ATF6B	ATXN7L3
SIK2	CSRP1	ZNF557		MARCH7	HECTD1	NCAPG					CENPL	MRPS5			LIMD1	TNRC6A										ARL5B		CNTNAP2	ATF7IP2	ATXN7L3B
SIM1	CTBP1	ZNF627		MARCH9	HELLS	NEK7					CENPN	MSL1			LITAF	TNRC6C										ARL6IP1		COBL	ATG12	AUNIP
SIX4	CTDSPL	ZNF644		MARVELD3	HERPUD1	NFAT5					CENPQ	MTCL1			LMBR1L	TP53BP1										ARL6IP4		COPRS	ATG14	AURKA
SLC15A5	CTPS1	ZNF717		MAT2A	HGS	NFE2L2					CENPU	MTMR3			LNPEP	TROVE2										ARL6IP6		COPS4	ATG2B	AURKB
SLC1A5	CTSB	ZNF841		MAT2B	HIBCH	NFIB					CEP162	MTPN			LPL	TSC22D3										ARL8B		COPS8	ATG4B	AUTS2
SLC25A30	CTTN	ZUFSP		MATR3	HIP1	NFYC					CEP170	MTRNR2L8			LRP3	TSG101										ARMC1		COQ10A	ATG4C	AVL9
SLC25A33	CUL3			MBD4	HIPK1	NGLY1					CEP350	MYOC			LSAMP	TTBK2										ARMC6		COQ6	ATOH8	AZIN1
SLC26A6	CUL4A			MDH1	HIPK3	NMI					CEP55	MZT1			LZTS2	UBN2										ARMC8		COX7A2	ATP11A	B3GALNT2
SLC2A8	CUX1			MDM2	HIST1H2BD	NOTCH2					CEP85	NASP			MACF1	ULK1										ARMCX2		CPA3	ATP11C	B3GALT6
SLC38A2	CWC25			MED28	HIST1H4D	NPAT					CEP85L	NAV2			MAFG	URM1										ARNTL		CPNE5	ATP2C2	B3GNT1
SLC3A2	CXCL9			MED8	HIST2H2BE	NRBP1					CERCAM	NBN			MAML2	USP3										ARPC1B		CPNE8	ATP5D	B3GNT2
SLC43A2	CXCR4			METAP2	HMGA1	NRD1					CERS2	NCKAP1			MAN2A2	VAT1										ARPC2		CPOX	ATP5E	B3GNT5
SLC45A4	CXorf56			MIB1	HNRNPA2B1	NRDE2					CERS5	NCL			MAP2K3	VEZF1										ARPC3		CPSF2	ATP5G1	B4GALT1
SLC7A2	CYB561			MIER3	HNRNPC	NSUN6					CERS6	NDC1			MAP3K15	WDR55										ARPC4		CRCP	ATP5G2	B4GALT3
SLC9B2	CYCS			MLK4	HNRNPD	NUDT22					CETN3	NDUFA13			MAP3K2	WDR6										ARPC5		CREB3L1	ATP5L	B4GALT5
SLU7	CYP1A2			MMGT1	HNRNPL	NUP155					CFDP1	NECAP1			MAP4K3	WDR90										ARPP19		CRH	ATP5SL	B4GALT6
SMAD5	CYP1B1			MMP7	HNRNPR	NUP188					CFL1	NEK3			MAPKAPK3	WNK1										ARRDC3		CRIPAK	ATP6V0A1	BABAM1
SMARCD1	CYP3A5			MRPL34	HOXA13	NUP43					CGGBP1	NEK9			MARCH5	WTAP										ARRDC4		CRLF3	ATP6V0A2	BACE2
SMARCD2	DALRD3			MRPL45	HS2ST1	NUPL1					CHAMP1	NFAT5			MARK2	XPO1										ARSB		CRY1	ATP6V0B	BACH1
SMOC1	DAND5			MRPS16	HSBP1	NXPE3					CHCHD4	NME1			MAVS	YKT6										ARSK		CRYZL1	ATP6V0D1	BACH2
SNX4	DBT			MRPS30	HSDL1	OLFM4					CHCHD7	NMT1			MAZ	ZCCHC3										ART3		CSAD	ATP6V0D2	BAG1
SOBP	DCAF6			MRPS31	HSFY2	ORC5					CHD1	NOP2			MBD6	ZMYND8										ARVCF		CSF1	ATP6V0E2	BAG2
SOCS7	DCAF7			MSL2	HSPA1B	OSMR					CHD2	NPTX1			MBIP	ZNF124										ASAP1		CSF3	ATP6V1E1	BAG3
SP1	DCAF8			MTF2	HUWE1	OTUD4					CHD9	NR1H2			MBP	ZNF281										ASAP2		CSNK2A3	ATP6V1F	BAG4
SPAG1	DCLK1			MTPN	ICK	PAFAH1B3					CHEK2	NR1H3			MCL1	ZNF329										ASB7		CTBP2	ATP6V1H	BAG5
SPIRE1	DCLRE1C			MTRNR2L1	IDH1	PALM2-AKAP2					CHIC1	NRXN3			MCM3	ZNF436										ASB8		CTDNEP1	ATP7B	BAI2
SPTAN1	DCN			MTUS1	IDI1	PANK3					CHMP1A	NTN4			MCM4	ZNF512B										ASCC3		CTNNBL1	ATP8B2	BAIAP2L1
SREBF1	DCP2			MTX3	IFI30	PAPD5					CHMP1B	NTRK2			MDM2	ZSCAN29										ASCL2		CUZD1	ATP8B3	BAK1
SRRM2	DCTN5			MZT1	ILF2	PBRM1					CHMP2A	NUCKS1			MDN1	ZWINT										ASF1A		CWC22	ATPAF1	BAMBI
SRSF1	DCUN1D1			NAA16	ILF3	PCBP1					CIPC	NUFIP2			MED1											ASH1L		CXADR	ATR	BARD1
SRSF6	DDX10			NAA50	INCENP	PCDHGA1					CIRBP	OAZ1			MED12											ASNS		CXCL9	ATRAID	BASP1
SSR3	DDX17			NACC2	INSIG2	PCMTD2					CITED2	OPA3			MED26											ASPH		CXCR4	ATRIP	BAX
STAT6	DDX46			NARS	IP6K1	PDE4B					CIZ1	OSBPL5			MEPCE											ASPM		CXorf56	ATRN	BAZ1A
SUMF2	DDX50			NAT8L	IPMK	PDE7A					CKAP2	OSGIN2			MFF											ASTN2		CXorf57	AUH	BAZ1B
SUV420H1	DDX59			NCAPG	IPO11	PDZD2					CLDND1	PAFAH1B1			MGA											ASXL1		CYB5A	AUP1	BAZ2A
SUZ12	DENND1A			NCKAP1	IPO7	PELI1					CLOCK	PAM			MGAT4B											ASXL2		CYB5R4	AURKAIP1	BAZ2B
TAF13	DENND1B			NCOA7	IRAK1	PELO					CLTC	PARD6G			MICAL3											ASZ1		CYP1A2	AXIN1	BBIP1
TAF7	DENND2C			NDUFAF3	IRF2BP1	PERP					CLUAP1	PBX2			MIDN											ATAD1		DAB2	AXIN2	BBX
TAOK2	DENND4C			NDUFAF4	IRF4	PEX5L					CMTM3	PDCD4			MLF2											ATAD2		DALRD3	AXL	BCAP29
TAPBP	DENND5A			NEDD4	ITGA8	PFDN2					CMTR2	PDE4DIP			MMP2											ATAD2B		DAND5	AZIN2	BCAT2
TBC1D20	DFNB59			NEDD8	ITGAV	PGD					CNNM2	PDHB			MMP-9											ATF1		DAPP1	B3GALNT1	BCL11A
TBR1	DHODH			NEFL	ITGB8	PGM2					CNNM4	PEG10			MORF4L2											ATF2		DAZAP2	B3GALT4	BCL2
TCF15	DHX36			NEK2	JAK3	PHF10					CNOT1	PFDN2			MPRIP											ATF3		DBNDD2	B3GNT4	BCL2L1
TCF19	DHX57			NETO2	JMY	PHF12					CNOT11	PFDN5			MREG											ATF4		DCC	B4GALNT3	BCL2L11
TFAP2C	DHX9			NFAT5	JUNB	PHF6					CNOT2	PGBD1			MSH6											ATF5		DCLK1	B4GALNT4	BCL2L12
TFRC	DIAPH1			NKIRAS1	KAT6A	PHLDA1					CNOT3	PHF10			MSN											ATF6		DCLRE1C	B9D1	BCL2L13
TGFBRAP1	DICER1			NOLC1	KCND3	PHLPP2					CNOT4	PHF20			MTCL1											ATF7		DCN	BACE1	BCL2L2
TH	DIP2A			NOM1	KCNJ14	PIK3C2A					CNOT6	PICALM			MTPN											ATF7IP		DCTN3	BAD	BCL6
THNSL1	DIP2C			NOTCH2	KCTD12	PIK3C2B					CNTNAP2	PIK3CB			MYBBP1A											ATG101		DCTN6	BAF155	BCL7A
THUMPD1	DIS3L2			NPAS2	KCTD13	PIP5K1A					COBL	PIKFYVE			MYH10											ATG13		DCUN1D1	BAF170	BCL9
TIAM1	DLEC1			NPTX1	KCTD7	PKN2					COBLL1	PIP4K2B			MYH9											ATG16L1		DDC	BAG6	BCL9L
TMED2	DLG1			NR2F1	KDELR1	PLAA					COG3	PITPNA			MYO1B											ATG3		DDHD2	BAHCC1	BCLAF1
TMEM123	DLGAP4			NR2F6	KDELR2	PLAG1					COG8	PJA2			NANOS3											ATG4D		DDIT3	BAHD1	BCMO1
TMEM199	DMD			NR5A2	KDM3B	PLEK					COL3A1	PLAT			NAV1											ATG5		DDX20	BAIAP3	BCOR
TMTC3	DMXL1			NRBF2	KDM5C	PLEKHF2					COMMD5	PLAUR			NCKAP5L											ATG7		DDX42	BBS1	BCORL1
TMX4	DNAJB1			NUDT4	KHSRP	PNISR					COPA	PLB1			NCL											ATG9A		DDX50	BBS2	BDP1
TNFRSF10B	DNAJC1			NUFIP2	KIAA0319L	POU2F1					COPG2	PLCG1			NDFIP1											ATIC		DDX59	BBS4	BEGAIN
TNFRSF12A	DNAJC18			NUP133	KIAA1191	PPM1L					COPRS	PLP2			NDFIP2											ATL2		DENND1B	BCAM	BHLHE40
TNPO1	DNAJC22			NUP155	KIAA1432	PPP2CB					COPS5	PMP22			NDUFA3											ATL3		DENND2C	BCAN	BICC1
TNRC6C	DNAJC7			ODC1	KIAA1468	PPP3CC					COPS7A	PNISR			NDUFA4											ATM		DEPDC5	BCAR1	BICD2
TNS3	DNASE1			OTUD1	KIAA2018	PPP3R1					COPS7B	POLR3D			NDUFC2											ATMIN		DFNB59	BCAR3	BIRC2
TOB1	DNASE1L1			PA2G4	KIF1C	PPTC7					COPS8	POSTN			NDUFS1											ATN1		DHFRL1	BCAS4	BIRC3
TOPORS	DNPEP			PAIP2	KIF5B	PRKDC					COQ10A	POU4F1			NEK4											ATP11B		DHODH	BCAT1	BIRC6
TP53	DOCK5			PALLD	KLF13	PRPF4B					COQ6	PPAP2B			NELFCD											ATP13A3		DHX32	BCCIP	BLCAP
TP53RK	DOCK9			PALM2-AKAP2	KLF4	PRPF8					COQ9	PPIF			NEO1											ATP13A4		DIMT1	BCKDK	BLMH
TPM4	DOT1L			PANK3	KLHL15	PRRC2C					CORO1C	PPP1R11			NEU3											ATP1A1		DIP2C	BCL7B	BMF
TPP2	DRAM2			PBX3	KLHL20	PRRG4					COX15	PPP1R9A			NFAT5											ATP1B1		DKC1	BCR	BMI1
TRA2B	DSG2			PCBD1	KLHL24	PRUNE2					COX4I1	PPT1			NFATC3											ATP1B3		DLEC1	BDKRB2	BMP2
TRAPPC12	DST			PCDH18	KMT2A	PSMA3					CPEB2	PRKD3			NFE2L1											ATP2A2		DLX1	BEND4	BMP2K
TRIB1	DSTYK			PCLO	KMT2D	PTBP1					CPSF2	PRPF38B			NFKB2											ATP2A3		DMXL1	BET1	BMPR2
TRIM11	DTWD1			PDE4A	KNTC1	PTEN					CREB1	PRRC2B			NFKBIZ											ATP2B1		DNAJB1	BET1L	BNIP2
TRIM2	DUSP2			PDLIM3	KRIT1	PTP4A1					CREB3L2	PRRC2C			NFYB											ATP2B4		DNAJC1	BFAR	BNIP3
TRIM41	DUSP4			PDPK1	KRTAP4-5	PTPN4					CREB5	PRSS23			NGRN											ATP2C1		DNAJC18	BGN	BNIP3L
TRIM9	DYNC1H1			PDPN	KTI12	RAB11A					CREBBP	PTER			NHSL1											ATP5A1		DNAJC22	BHLHB9	BOD1L1
TSSC1	DYNC1LI2			PDZD8	KTN1	RAB21					CRIPAK	PTGR1			NME4											ATP5B		DNAJC8	BHLHE41	BPTF
TUB	DZIP1L			PEX13	LAMP2	RAB3IP					CROT	PTPN1			NONO											ATP5C1		DNTTIP2	BID	BRAF
UBE2C	E2F1			PEX5	LAP3	RAD21					CRTC2	PTPN14			NOP56											ATP5F1		DOCK11	BIN1	BRAT1
UBE2I	E2F2			PFDN6	LATS1	RAD51D					CRTC3	PTPRJ			NOTCH2											ATP5G3		DOCK5	BIRC5	BRCA1
UBE3B	E2F3			PFN2	LCOR	RAPGEF2					CSK	PTRF			NPEPPS											ATP5H		DPCD	BLM	BRCA2
UBE3C	E2F4			PGBD1	LCORL	RASA1					CSNK1E	PTTG1IP			NPTX1											ATP5J		DPP9	BLNK	BRD1
UBN1	EEF1A1			PGM2L1	LENG8	RASSF8					CSNK2A1	PURB			NR2C2											ATP5J2		DPY19L4	BLOC1S1	BRD2
UNC119	EFCAB6			PHAX	LIN7C	RBM12					CSNK2A3	PWWP2A			NR4A3											ATP5J2-PTCD1		DRAM2	BLOC1S3	BRD3
USP6	EFHC1			PHC3	LIPA	RBM12B					CSRNP2	QKI			NRP1											ATP5O		DSTN	BLOC1S4	BRD4
USP6NL	EGFR			PHLDB2	LITAF	RBM26					CSTB	QSER1			NRP2											ATP6AP1		DTD1	BLOC1S5-TXNDC5	BRE
VKORC1L1	EHF			PHTF1	LMAN1	RBM27					CTDNEP1	R3HCC1L			NUCKS1											ATP6AP2		DTNBP1	BLOC1S6	BRI3
VPS26B	EID2B			PIAS4	LMBRD2	REST					CTDSP1	RAB12			NUDCD3											ATP6V0E1		DTWD1	BLVRB	BRI3BP
VTA1	EID3			PIK3CA	LMO4	REV3L					CTDSP2	RAB14			NUDT16L1											ATP6V1A		DTX3	BLZF1	BRMS1L
WDR26	EIF2S3			PIK3CD	LRP8	RFX7					CTNNA1	RAB22A			NUFIP2											ATP6V1B2		DVL2	BM28	BROX
WEE1	EIF3A			PIK3R2	LRRC47	RGMB					CTNNB1	RAB29			NUP214											ATP6V1C1		DYNLT3	BMP1	BRPF3
WSB2	EIF3B			PIKFYVE	LXN	RHOBTB3					CTNNBL1	RAB40B			NUP35											ATP6V1D		DZIP1L	BMP4	BRWD1
WTAP	EIF3C			PITPNA	LYN	RICTOR					CTTN	RAD23B			NUP43											ATP6V1G1		EARS2	BMP5	BRWD3
YES1	EIF3I			PITPNB	LYRM5	RMND5A					CTTNBP2NL	RAD51			ODC1											ATP7A		EDRF1	BMP6	BSDC1
YWHAE	EIF3M			PKDCC	LYST	RNF138					CUL2	RALGPS2			OGT											ATP8B1		EEF1E1	BMP7	BST2
YWHAQ	EIF4A1			PLAG1	MALT1	RNF38					CUX1	RANBP2			OR2H2											ATP9A		EEF1E1-BLOC1S5	BMP8B	BTAF1
ZBTB10	EIF4A2			PLEKHB2	MAMDC2	RNH1					CWC25	RAP2C			OSMR											ATPIF1		EFCAB6	BMPER	BTBD10
ZBTB18	ELMO2			PLXNB2	MAML2	RORA					CWC27	RAPGEF2			OTUD4											ATRNL1		EFHC1	BOP1	BTBD3
ZBTB34	EMC1			PM20D2	MAN1A1	RPA3OS					CXCR4	RAPH1			OXSR1											ATRX		EGFL7	BRAP	BTBD7
ZBTB5	EME1			PMAIP1	MAN1A2	RPS6KA4					CYB561	RASA3			P2RY11											ATXN1		EGLN3	BRD7	BTF3
ZBTB7A	EML2			POC1B-GALNT4	MANBAL	RRAGD					CYB5B	RASSF3			PAAF1											ATXN10		EHHADH	BRE1B	BTG1
ZCCHC11	EML5			POLDIP3	MAPK13	RRM2B					CYB5R4	RAVER1			PABPC1											ATXN1L		EI24	BRF1	BTG2
ZDHHC17	ENOSF1			POU3F3	MAPK6	RSF1					CYFIP2	RB1CC1			PABPC4L											ATXN2		EID2B	BRG1	BTG3
ZDHHC18	ENPP5			PPARA	MAPK8IP3	RUFY2					DAAM1	RBAK			PABPN1											ATXN2L		EIF2AK3	BRIP1	BTRC
ZFP36L1	ENSA			PPIL1	MARCH7	SAMD8					DAB2	RBBP5			PAICS											ATXN3		EIF2B3	BRMS1	BUB3
ZFP91	ENTHD1			PPIL4	MARCH8	SBNO1					DAG1	RBBP7			PAK3											ATXN7		EIF2B4	BSCL2	BVES
ZMYND11	ENTPD4			PPIP5K2	MBD6	SC5D					DBT	RBCK1			PALLD											ATXN7L1		ELOF1	BSG	C10orf88
ZNF277	EP400			PPP1R15B	MCC	SDE2					DCAF12	RBM17			PALM2-AKAP2											ATXN7L2		ELOVL5	BTBD1	C11orf30
ZNF281	EPG5			PPP1R2	MCFD2	SEL1L3					DCAF15	RBMS1			PARP6											ATXN7L3		ELOVL6	BTBD19	C11orf54
ZNF333	EPHA3			PPP2CA	MDM2	SEMA4B					DCAF16	RCCD1			PCBP1											ATXN7L3B		EMC3	BTBD2	C11orf57
ZNF367	EPHB4			PPP4R2	ME1	SEMA7A					DCAF6	RHOB			PCDH7											AUNIP		EMCN	BTBD6	C12orf4
ZNF460	ERAP1			PRKAA1	MEDAG	SETD7					DCAF7	RIF1			PCDHGA4											AURKA		EML2	BTD	C12orf5
ZNF503	ERCC1			PRKAB2	MEF2A	SFPQ					DCAKD	RIOK1			PDDC1											AURKB		EMX2	BTF	C14orf1
ZNF512B	ERICH1			PRKCE	MEGF9	SH2B3					DCLRE1A	RIT1			PDE4DIP											AUTS2		EN2	BTF3L4	C15orf39
ZNF592	ERLIN2			PRPF8	MELK	SH3GLB1					DCLRE1B	RNF138			PDIK1L											AVIL		ENOSF1	BTN2A1	C16orf70
ZNF703	ERO1L			PRTG	MEPCE	SHROOM3					DCP1A	RNF149			PDLIM5											AVL9		ENPP1	BUB1	C16orf72
ZNF711	ERP29			PSAT1	MESP2	SIPA1L1					DCP2	RNF157			PDS5A											AZI2		ENSA	BUB1B	C17orf51
ZNF880	ESCO1			PSMA1	METAP2	SIX4					DCTN3	RNF170			PDXP											AZIN1		ENTHD1	BUD13	C17orf85
	ESCO2			PSMB2	MFHAS1	SLBP					DCTN5	RNF182			PEA15											B2M		EPHA3	BZW1	C18orf25
	ETV1			PSMD12	MGAT4A	SLC16A7					DDAH1	RNGTT			PEX13											B3GALNT2		EPM2A	BZW2	C18orf54
	ETV6			PSME3	MIER1	SLC17A7					DDB1	RNPS1			PFKP											B3GALT6		ERCC3	C10orf10	C19orf48
	EVI5			PTAR1	MINPP1	SLC25A3					DDHD1	RP5-850E9.3			PFN1											B3GAT2		ERH	C10orf11	C19orf54
	EWSR1			PTBP3	MKL2	SLC25A32					DDHD2	RPL24			PGK1											B3GNT1		ERI1	C10orf2	C1orf109
	EXOC3			PTCH1	MKLN1	SLC25A36					DDI2	RPRD1A			PHF2											B3GNT2		ERI2	C10orf54	C1orf198
	EXOC7			PTPN1	MLXIP	SLC25A38					DDIAS	RPS23			PHF20L1											B3GNT5		ERICH5	C10orf69	C1orf21
	EXOSC6			PURB	MMD	SLC35E2B					DDIT3	RPS4X			PHIP											B4GALT1		ERP29	C10orf76	C1orf27
	EXPH5			PWWP2A	MOB4	SLC36A1					DDX17	RPS6KA5			PHLPP2											B4GALT3		ESCO1	C11orf23	C1orf43
	EXT1			PYGO1	MORF4L1	SLC38A2					DDX24	RPS8			PHYHD1											B4GALT5		ESCO2	C11orf49	C1orf85
	EYA4			PYURF	MORF4L2	SLC41A2					DDX3X	RTN3			PIGG											B4GALT6		ESF1	C11orf58	C1RL
	FAF1			QKI	MPC2	SLC4A7					DDX50	RTN4			PIM3											BABAM1		ETFA	C11orf68	C20orf24
	FAM102A			RAB18	MRFAP1	SMAD9					DENND4C	SAT1			PLEKHA1											BACE2		ETNK2	C11orf80	C21orf33
	FAM110C			RAB31	MRGPRX1	SMARCA1					DENND6A	SCD			PLEKHA8											BACH1		EVI2B	C11orf84	C21orf91
	FAM115A			RAB8B	MROH7	SNIP1					DESI2	SCG2			PLXNA3											BACH2		EXOC3	C12orf10	C22orf29
	FAM118A			RAB9A	MRPL23	SNN					DFFA	SDHD			PNISR											BAG1		EXOC6B	C12orf29	C2CD5
	FAM133A			RANBP2	MSH6	SNTB2					DHCR7	SEC22A			POFUT1											BAG2		EXOC8	C12orf49	C2ORF15
	FAM13A			RANBP6	MTCH1	SNX13					DHPS	SEC61A1			POLR2B											BAG3		EXOSC2	C12orf73	C2orf43
	FAM160A1			RAP1A	MTHFR	SOCS4					DHX15	SEH1L			POMGNT1											BAG4		EXOSC9	C12orf76	C2orf49
	FAM161A			RAP2C	MTIF3	SOS1					DHX29	SEMA4B			POMT2											BAG5		EXPH5	C13orf10	C3orf38
	FAM19A3			RAPGEF2	MTMR2	SOWAHC					DHX33	SENP1			POU2F1											BAI2		EYA1	C14orf154	C3orf58
	FAM208B			RAPGEF6	MTUS1	SOX5					DHX40	SENP8			PPAPDC2											BAIAP2L1		FA2H	C14orf159	C4orf29
	FAM214B			RASA2	MUSK	SP2					DIAPH1	SEPHS2			PPP1R10											BAK1		FAF1	C14orf166	C4orf32
	FAM221A			RASGEF1B	MYH9	SPPL2A					DIAPH2	SERINC3			PPP1R11											BAMBI		FAIM	C14orf169	C5orf15
	FAM222B			RASSF4	MYO1C	SPPL3					DICER1	SERP1			PPP1R12A											BAP1		FAM105A	C14orf182	C5orf22
	FAM63A			RBM12	NAA15	SPRYD7					DIEXF	SERPINE1			PPP1R12C											BARD1		FAM107B	C14orf2	C5orf24
	FAM98A			RBM12B	NAP1L2	SQLE					DIP2B	SETD5			PPP4R1											BASP1		FAM110A	C14orf28	C5orf28
	FAM9B			RBM18	NCKAP1	SRSF1					DKC1	SGPL1			PPP4R4											BATF2		FAM110B	C15orf13	C5orf30
	FANCA			RBM19	NDUFA5	SRSF6					DLAT	SH3PXD2A			PPWD1											BAX		FAM110C	C15orf26	C5orf51
	FANCM			RBPJ	NDUFV3	SS18L1					DMWD	SHOC2			PRDM15											BAZ1A		FAM114A1	C15orf38	C5orf63
	FARSB			RC3H2	NEFH	SSH1					DNAH14	SKI			PRKCSH											BAZ1B		FAM115A	C15orf41	C6orf136
	FBN2			RCOR1	NELFB	ST8SIA4					DNAJA1	SLAMF7			PRKDC											BAZ2A		FAM133A	C15orf52	C6orf211
	FBXL17			RDX	NF1	STK35					DNAJB1	SLC25A24			PRMT6											BAZ2B		FAM161A	C15orf65	C6orf47
	FBXL3			REST	NFIA	STK38					DNAJC21	SLC25A3			PRNP											BBIP1		FAM169A	C16orf13	C6orf62
	FBXO11			RFX7	NFIB	STK39					DNAJC9	SLC38A1			PRPF8											BBS10		FAM177A1	C16orf46	C6orf89
	FBXO45			RHOBTB1	NHLRC2	STMN1					DNM2	SMC3			PRRC2C											BBS9		FAM188A	C16orf58	C7orf49
	FBXO7			RHPN2	NIN	STYX					DNMT3B	SMCO4			PSAP											BBX		FAM19A3	C16orf80	C7orf60
	FBXO9			RNF19A	NINJ2	SUCO					DOCK11	SMG1			PSMB2											BCAP29		FAM209A	C16orf87	C7orf73
	FBXW12			RNF41	NLN	SURF4					DPCD	SMIM15			PSMD4											BCAS1		FAM219B	C17orf100	C9orf142
	FDFT1			RP11-169F17.1	NME1	SUZ12					DPP3	SMOC1			PSME3											BCAT2		FAM221A	C17orf53	C9orf16
	FGF18			RPL17	NOL4L	SYNCRIP					DPP8	SNX17			PSRC1											BCKDHB		FAM58A	C17orf80	C9orf40
	FGFR1			RPL27A	NOP10	SYNJ1					DPP9	SOD2			PTBP1											BCL10		FAM63A	C17orf97	C9orf69
	FGFR1OP2			RPS21	NPLOC4	SZRD1					DSG2	SOGA1			PTPN21											BCL11A		FAM91A1	C17orf99	C9orf72
	FKBP11			RPS27L	NR1D2	TAOK1					DSN1	SOWAHC			PTPN3											BCL2		FAM9B	C18orf21	C9orf78
	FLNB			RPS6KA2	NR2C2	TARDBP					DSP	SOX11			PTRF											BCL2A1		FANCE	C18orf32	CA12
	FLRT3			RPS6KB1	NR2F6	TBRG1					DST	SOX4			PTRH1											BCL2L1		FASTKD1	C19orf1	CA2
	FLT1			RRAGA	NR3C1	TCEB1					DTNBP1	SPAST			PXK											BCL2L11		FBF1	C19orf10	CAB39
	FLVCR1			RRM1	NRROS	TCF20					DTX3	SREK1			RAB14											BCL2L12		FBLN5	C19orf25	CABLES2
	FNBP1			RRS1	NSDHL	TDG					DUSP16	SRSF11			RAB3GAP1											BCL2L13		FBXL4	C19orf55	CACNA1H
	FNDC3B			RSBN1	NSFL1C	TEF					DUSP18	SSRP1			RABL6											BCL2L2		FBXO7	C19orf60	CACNA2D1
	FOLR1			RTCA	NT5DC2	TGDS					DUSP22	ST3GAL1			RAD50											BCL6		FBXW12	C19orf66	CACNG8
	FOSB			RUFY2	NUCKS1	THUMPD1					DUSP5	ST7			RAD54L											BCL6B		FDX1	C19orf68	CACUL1
	FOXK2			S100A10	NUFIP2	TICRR					DYNLT3	ST8SIA3			RAD54L2											BCL7A		FDX1L	C19orf82	CAD
	FOXN3			S100A11	NUP205	TMEM127					DYRK1A	STARD3NL			RAD9A											BCL9		FER	C19orf84	CADM1
	FOXP2			S100A16	NUP210	TMOD3					DYRK2	STAT5B			RAP2C											BCL9L		FGF1	C1GALT1	CADM2
	FRG1B			SAMD4A	NUPL1	TMPO					E2F1	STK35			RAPGEF2											BCLAF1		FGF13	C1orf131	CALCOCO2
	FRYL			SARS	OAS3	TNFAIP3					E2F6	STON2			RAPH1											Bcl-xL		FGFR1OP	C1orf159	CALD1
	FSTL3			SCAF8	OGFOD1	TNFSF13B					EAF1	SUB1			RARG											BCMO1		FHL5	C1orf210	CALM1
	FUBP1			SCD	OSBP	TNIP2					EARS2	SUCO			RASA1											BCOR		FHOD3	C1orf213	CALM2
	FUS			SCRN1	OSBPL8	TNPO1					EEA1	SURF4			RBM4B											BCORL1		FIG4	C1orf226	CALML4
	FXR1			SDC2	OST4	TNRC6A					EEF1A1	SYVN1			RCN2											BDP1		FJX1	C1orf52	CALR
	FZD1			SDE2	OXR1	TNRC6B					EEF2	TAB2			RGL4											BEGAIN		FKBP10	C1orf56	CALU
	FZD3			SEC62	P4HA1	TOMM20					EFCAB14	TAB3			RGMB											BEND3		FKBP11	C1orf61	CAMK2N1
	G3BP1			SEP15	PABPN1	TP53INP1					EFR3A	TBC1D13			RGP1											BEND7		FKBP14	C1orf74	CAMKK2
	G6PC3			SEPT2	PACRGL	TRIM23					EI24	TCF12			RGS16											BEST1		FKBP5	C1orf86	CAMSAP1
	G6PD			SEPT7	PAFAH1B2	TRIP12					EIF2AK1	TCF4			RICTOR											BEX1		FKBP9	C1QBP	CAMSAP2
	GABRE			SERPINA1	PARP1	TRMT13					EIF2AK2	TCP1			RIPK1											BEX2		FLI1	C1QL1	CAMTA1
	GAD1			SERPINE1	PATZ1	TROVE2					EIF2AK3	TET2			RLIM											BEX4		FLRT3	C1QTNF6	CAMTA2
	GALNT11			SESN3	PBX1	TRPS1					EIF2B2	TEX10			RMND5A											BHLHE40		FLT1	C20orf193	CAND1
	GALNT3			SETD5	PCDH10	TRUB1					EIF2S1	TGFBR2			RNF122											BICC1		FLVCR1	C20orf194	CANT1
	GANC			SETX	PCDHB14	TSNAX					EIF3H	TGOLN2			RPGRIP1L											BICD1		FMN1	C20orf27	CANX
	GAPVD1			SF1	PCDHB15	TSPAN14					EIF3L	TIAM2			RPL23											BICD2		FMN2	C21orf2	CAP1
	GARNL3			SFXN1	PCDHGA10	TSPYL1					EIF4B	TIMM22			RPL26											BIRC2		FOCAD	C21orf58	CAPN1
	GART			SGCE	PCDHGA2	TTC17					EIF4E3	TIMP2			RPL35											BIRC3		FOLR1	C21orf59	CAPN15
	GAS2L3			SGPP1	PCGF3	U2SURP					EIF4EBP2	TMBIM6			RPL37											BIRC6		FOSB	C22orf23	CAPN2
	GATAD2B			SHE	PCMTD1	UBE2A					EIF4G1	TMED4			RPL7A											BIVM		FOXB1	C2CD2	CAPNS1
	GEN1			SIRT1	PCMTD2	UBE2J1					EIF4G2	TMEM123			RPN1											BIVM-ERCC5		FOXC1	C2CD2L	CAPRIN1
	GCNT7			SIX4	PCSK1	UBE2W					EIF5	TMEM127			RPN2											BLCAP		FOXQ1	C2CD4C	CAPRIN2
	GFOD1			SKI	PDE7A	UBE4A					EIF6	TMEM132B			RPS15											BLMH		FRG1B	C2orf27A	CAPZA1
	GGA1			SKIDA1	PDIK1L	UBN2					ELF4	TMEM181			RPS16											BLOC1S2		FRRS1L	C2orf47	CAPZB
	GGA3			SLAIN2	PDLIM1	UBR5					ELK1	TMEM2			RPS23											BLOC1S5		FTL	C2orf68	CARM1
	GIGYF2			SLC16A14	PDZD11	UBTD2					ELK3	TMEM263			RPS6KA4											BLVRA		FYTTD1	C3orf33	CASC3
	GIT1			SLC16A9	PDZD8	ULK1					ELL	TMEM30A			RRAGC											BMF		FZD7	C3orf52	CASC4
	GJA1			SLC20A1	PEA15	UNKL					ELL2	TMOD2			RRBP1											BMI1		G6PC3	C3orf80	CASC5
	GKN1			SLC25A12	PELI1	USP34					ELMSAN1	TNFRSF12A			RRM1											BMP2		GABPA	C4orf46	CASK
	GLDN			SLC25A24	PFKM	UTP15					ELOF1	TNKS2			RRP1B											BMP2K		GABPB2	C5orf55	CASP3
	GLG1			SLC30A7	PHACTR1	UTRN					ELOVL6	TNPO2			SARS											BMP8A		GABRE	C6orf1	CASP4
	GLMN			SLC35G1	PHIP	VAPA					EMC3	TNRC6B			SCAMP3											BMPR1A		GAD1	C6orf106	CASP7
	GLOD4			SLC38A2	PHLDB2	VAPB					ENAH	TOP2B			SCAND1											BMPR1B		GAD2	C6orf120	CASP8
	GLRB			SLC39A9	PIAS2	VHL					ENC1	TOR1AIP2			SCG2											BMPR2		GAK	C6orf141	CASP8AP2
	GNAQ			SLC3A2	PIK3CD	VMA21					ENSA	TPI1			SCML1											BNC2		GALNT11	C7orf43	CASP9
	GNAS			SLC45A3	PIK3R2	VPS13D					ENTPD6	TPP1			SEC61A1											BNIP1		GALNT16	C7orf50	CASZ1
	GNAZ			SLC5A3	PIK3R5	WDR47					ENTPD7	TPPP			SEMA4G											BNIP2		GALNT4	C7orf55	CAT
	GNB2L1			SLC7A5	PIK3R6	WHSC1L1					EP300	TPT1			SENP5											BNIP3		GANC	C7orf55-LUC7L2	CBFB
	GNL3L			SMC1A	PITPNB	WWP1					EPAS1	TRIM13			SERGEF											BNIP3L		GAP43	C8orf2	CBL
	GNPDA2			SMG1	PITPNC1	XIAP					EPB41L3	TRIM27			SESN1											BOD1		GARNL3	C8orf22	CBLL1
	GOLGA4			SMIM14	PJA2	XPOT					EPC1	TRNP1			SESN2											BOD1L1		GBAS	C8orf37	CBX2
	GOLGA8A			SNN	PKN2	XRN1					EPN2	TTC3			SET											BORA		GCLM	C8orf58	CBX3
	GON4L			SNRK	PLOD1	XRN2					EPS15	TUSC3			SETD5											BPGM		GCNT7	C8orf88	CBX5
	GOPC			SNTB2	PLXNB2	YES1					EPT1	TXNIP			SH3BP2											BPTF		GDF2	C9orf114	CBX6
	GOT1L1			SNX9	PNMA5	YLPM1					ERCC3	UBE2H			SH3GLB2											BRAF		GEM	C9orf117	CBY1
	GP2			SOD2	POGZ	YOD1					ERI2	UBE2I			SH3PXD2A											BRAT1		GEN1	C9orf37	CC2D1B
	GPALPP1			SOGA1	POT1	YY1					ERICH5	UBE2Z			SHCBP1											BRCA1		GFM1	C9orf41	CCAR1
	GPANK1			SON	POU2F2	ZBTB10					ERRFI1	UBR4			SKP1											BRCA2		GFOD1	C9orf64	CCDC117
	GPATCH2			SOWAHC	PPAP2B	ZC3H11A					ESPN	UBXN4			SLAIN2											BRD1		GFPT2	C9orf91	CCDC14
	GPATCH2L			SOX2	PPAPDC1B	ZC3H12C					ESR1	UHMK1			SLC16A3											BRD2		GFRA1	CABIN1	CCDC15
	GPHB5			SP1	PPFIA1	ZCCHC8					ESYT1	UPF1			SLC19A2											BRD3		GGT6	CABLES1	CCDC150
	GPM6B			SP4	PPIL4	ZDHHC3					ETFA	URM1			SLC25A39											BRD4		GHITM	CACNA1A	CCDC28A
	GPR135			SPEN	PPM1B	ZFAND5					ETS1	USP10			SLC29A2											BRD8		GID4	CACNA2D4	CCDC28B
	GPR161			SPP1	PPP1R10	ZFC3H1					ETV3	USP4			SLC30A1											BRD9		GJA1	CACNB1	CCDC47
	GRAMD3			SPRED1	PPP1R15B	ZFP36					EVI5	USP47			SLC39A14											BRE		GKN1	CACNB3	CCDC50
	GREB1L			SPTBN1	PPP1R2	ZFP36L1					EXOC2	USP9X			SLC39A6											BRF2		GLDC	CADPS2	CCDC59
	GRIA2			SRPK1	PPP2R1A	ZFP91					EXOC4	UTP3			SLC44A2											BRI3		GLDN	CALB2	CCDC6
	GSE1			SRPR	PPP2R2A	ZFYVE1					EXOC8	VAMP7			SLC5A3											BRI3BP		GLE1	CALCB	CCDC88C
	GSPT1			SRRM2	PPP2R2C	ZFYVE16					EXOSC10	VDR			SLK											BRIX1		GLI3	CALM3	CCDC97
	GSTM2			SRSF1	PPP3R1	ZFYVE21					EXOSC9	VEZT			SMAD4											BRK1		GLRB	CAMK1	CCL4
	GSTM3			SSH2	PRC1	ZKSCAN1					FAM102B	VKORC1L1			SMAD5											BRMS1L		GLT8D1	CAMK2D	CCNB1
	GTF2A2			STK38L	PRDM1	ZKSCAN8					FAM104A	WDR48			SMC4											BROX		GMCL1	CAMK2G	CCNC
	GTF2H2			STX6	PRDM2	ZMAT3					FAM110B	WDR6			SMC5											BRPF1		GMEB2	CAMK4	CCND1
	GTF3C6			SUPT7L	PRKCD	ZMYM3					FAM118A	WEE1			SMG5											BRPF3		GMPPA	CAMKMT	CCND2
	GTSE1			SWAP70	PRKDC	ZNF148					FAM120A	WHSC1L1			SMO											BRSK1		GMPPB	CAND2	CCND3
	GXYLT1			SYAP1	PRPF8	ZNF207					FAM120C	WLS			SMOX											BRWD1		GNAZ	CANPL1	CCNE1
	GYS1			SYDE2	PRRC2C	ZNF248					FAM122B	WTAP			SON											BRWD3		GNG11	CAP2	CCNG1
	HAL			TAF13	PSMA4	ZNF254					FAM126B	XPO1			SORBS3											BSDC1		GNL2	CAP43	CCNG2
	HAUS2			TAF4	PSMB5	ZNF267					FAM127B	YIPF4			SOWAHC											BST2		GNL3	CAPG	CCNI
	HCCS			TAOK1	PSMB8	ZNF43					FAM134B	YOD1			SOX4											BTAF1		GNPAT	CAPN10	CCNI2
	HEATR6			TBC1D14	PSMD12	ZNF430					FAM168A	YTHDC1			SP1											BTBD10		GNPDA2	CAPN12	CCNJ
	HECTD3			TDRD3	PSMD3	ZNF561					FAM175B	YWHAQ			SPRED1											BTBD3		GOLGA5	CAPN14	CCNK
	HECTD4			TERF2	PTAR1	ZNF562					FAM188A	ZBTB18			SPRED2											BTBD7		GOLGA8A	CAPN3	CCNL1
	HECW2			TERF2IP	PTGS2	ZNF585B					FAM217B	ZBTB4			SPRYD4											BTBD9		GOLM1	CAPN5	CCNL2
	HEG1			TET2	PTPN11	ZNF614					FAM222B	ZCCHC9			SPTAN1											BTF3		GOT1L1	CAPZA2	CCNT1
	HERC4			TFRC	PTPRF	ZNF624					FAM32A	ZDHHC5			SPTBN1											BTG1		GPANK1	CARF	CCNT2
	HHAT			TGFBR2	PTPRJ	ZNF644					FAM58A	ZDHHC7			SRCIN1											BTG2		GPD1L	CARHSP1	CCNY
	HIC2			THAP6	PUM1	ZNF652					FAM64A	ZFHX4			SREBF1											BTG3		GPHB5	CARS	CCR7
	HIPK2			THBS2	PURB	ZNF664					FAM69A	ZFYVE26			SRM											BTN2A2		GPM6B	CASKIN1	CCSAP
	HLA-DQA1			TIMM9	QSER1	ZNF678					FAM73A	ZGPAT			SRRM2											BTN3A1		GPNMB	CASKIN2	CCSER2
	HMOX1			TIMP2	R3HDM2	ZNF680					FANCE	ZMYM4			SRRT											BTN3A3		GPR108	CASP2	CCT3
	HNRNPA1			TM4SF18	RAB10	ZNF684					FAR1	ZNF100			SRSF1											BTNL9		GPR135	CASP6	CCT6A
	HNRNPA3			TM9SF3	RAB11FIP1	ZNF689					FARSA	ZNF280B			SRSF2											BTRC		GPR160	CAV1	CCT8
	HNRNPC			TMCC1	RAB12	ZNF708					FASN	ZNF451			STAT2											BUB3		GPR179	CAV2	CD164
	HNRNPD			TMED2	RAB14	ZNF789					FAT1	ZNF562			STAU1											BVES		GPR65	CBFA2T3	CD200R1
	HNRNPDL			TMEM237	RAB29	ZNF845					FBXL2	ZNF580			STC1											C10orf88		GPR75	CBLC	CD276
	HNRNPL			TMEM245	RAB3A	ZYG11B					FBXO28	ZNF652			STC2											C11orf16		GPRASP2	CBR1	CD2AP
	HNRNPM			TMEM248	RAB3IP						FBXO3	ZNF691			STOX2											C11orf30		GPT2	CBR3	CD44
	HO-1			TMEM43	RABGAP1L						FBXO33	ZNF704			STRAP											C11orf31		GRIA2	CBS	CD46
	HOXB3			TMEM64	RAC1						FBXO34	ZNF827			STRIP2											C11orf54		GRIA3	CBX4	CD47
	HOXB6			TMEM65	RARG						FBXO45	ZNF92			STYX											C11orf57		GRIPAP1	CC2D1A	CD48
	HOXC9			TMEM66	RASSF8						FBXO5	ZNHIT6			SYNE1											C12orf4		GRK4	CCAR2	CD59
	HPS4			TMEM70	RB1CC1						FBXO7				TACC1											C12orf43		GRTP1	CCBE1	CD80
	HRK			TMOD2	RBM26						FBXO8				TAF4											C12orf5		GSK3A	CCBL2	CD83
	HSDL2			TMPO	RBM27						FBXW11				TAGLN2											C12orf55		GSKIP	CCDC102B	CD93
	HSF5			TNKS	RBM47						FDFT1				TANC1											C12orf57		GSTA4	CCDC116	CDA
	HSP90B1			TNKS2	RBM8A						FDX1L				TAOK2											C12orf66		GSTA5	CCDC126	CDC123
	IAH1			TNPO1	RBMS1						FEM1B				TAP2											C14orf1		GSTCD	CCDC127	CDC23
	ID2			TNRC6A	RERE						FEZ2				TBRG4											C14orf105		GSTM2	CCDC134	CDC25A
	ID4			TNRC6C	RFK						FGF2				TCEANC2											C14orf39		GSTM3	CCDC137	CDC25B
	IDH1			TOMM70A	RFWD2						FGFR1OP2				TCF3											C15orf39		GTF2F2	CCDC163P	CDC27
	IDS			TRIM28	RFX7						FH				TET2											C15orf40		GTF2H2	CCDC167	CDC37L1
	IER3			TRIM71	RGL2						FHOD3				TEX15											C16orf52		GTF2H3	CCDC169	CDC42
	IFFO1			TRIM8	RGS5						FIG4				TFRC											C16orf70		GTF2H5	CCDC181	CDC42BPA
	IFI16			TRIP6	RHOBTB3						FKBP1A				TGFBR3											C16orf72		GTF3C6	CCDC39	CDC42EP3
	IFNA1			TRPS1	RICTOR						FKBP5				TGOLN2											C17orf51		GUCY1B3	CCDC51	CDC42SE1
	IFNLR1			TSC22D2	RINT1						FKBP9				THUMPD1											C17orf85		HAL	CCDC64	CDC42SE2
	IFT27			TSPAN18	RMND5A						FLOT1				TIA1											C18orf25		HARS	CCDC71L	CDC6
	IGF1R			TTLL5	RNF126						FLOT2				TIMM13											C18orf54		HARS2	CCDC74A	CDCA4
	IGF-1R			TTYH3	RNF170						FNBP1				TLE4											C18orf8		HAT1	CCDC82	CDCA5
	IGF2BP3			TWF1	RNF44						FNBP1L				TLN1											C19orf12		HAUS1	CCDC85B	CDCA7
	IKZF4			TXLNG	RNF7						FNBP4				TM7SF2											C19orf40		HAUS2	CCDC85C	CDCA7L
	IL12A			UAP1	ROCK2						FNDC3B				TM9SF3											C19orf48		HCLS1	CCDC88A	CDCA8
	IL1R1			UBAP2L	RP11-463D19.2						FNTB				TMBIM6											C19orf54		HDGFRP3	CCDC92	CDH2
	IL6R			UBE2G1	RPE						FOCAD				TMEM105											C1orf109		HEATR6	CCDC93	CDIPT
	IL7R			UBE2K	RPL27						FOXF2				TMEM115											C1orf122		HERC4	CCER2	CDK1
	ILF3			UBE2W	RPL30						FOXK1				TMEM135											C1orf174		HES4	CCL3	CDK12
	IMMT			UBE2Z	RPRD1A						FOXM1				TMEM145											C1orf198		HEXB	CCL7	CDK13
	INO80D			UBE3C	RPS11						FOXN2				TMEM159											C1orf21		HHAT	CCNA2	CDK16
	INSR			UBQLN1	RPS29						FOXN3				TMEM164											C1orf27		HIBCH	CCNB1IP1	CDK17
	INTS10			UBXN4	RRAGA						FOXO1				TMEM181											C1orf43		HINFP	CCNB2	CDK3
	INTS4			UCHL5	RREB1						FOXO3				TMEM206											C1orf85		HIST1H2AD	CCNE2	CDK4
	INTS7			UGP2	RRM2B						FOXP1				TMEM242											C1RL		HIST1H2BJ	CCNF	CDK5R1
	IPP			UHMK1	SAMD12						FOXQ1				TMEM64											C2		HIST1H2BK	CCNJL	CDK6
	IPPK			UQCR10	SCAMP1						FRMD4A				TMOD3											C20orf24		HIST1H4I	CCNYL1	CDK9
	IQCA1			USF2	SCNN1A						FRS2				TMPRSS5											C21orf33		HLA-DMB	CCPG1	CDKAL1
	IQGAP1			USP12	SDCCAG3						FUT8				TNIP1											C21orf91		HLA-DQA1	CCR5	CDKN1A
	IQGAP3			USP7	SEC16A						FYCO1				TNK2											C22orf29		HLA-E	CCSER1	CDKN1B
	IRAK3			USP9X	SEC24B						FYN				TNKS1BP1											C22orf46		HMBOX1	CCT2	CDKN2A
	IRF2BP2			UTP15	SECISBP2						FYTTD1				TNKS2											C2CD3		HMCN1	CCT4	CDKN2AIP
	ISL1			VAPA	SEMA7A						FZD3				TNPO2											C2CD5		HMCN2	CCT5	CDKN3
	IST1			VCAN	SERP1						FZD6				TNRC6B											C2ORF15		HMG20A	CCT7	CDS2
	ITGB1			VEGFA	SESN1						G3BP2				TOMM20											C2orf43		HMOX1	CD151	CDT1
	ITGB8			VGLL4	SETD5						G6PD				TONSL											C2orf44		HNF1B	CD200	CDV3
	ITPRIP			VPRBP	SETX						GABPA				TOP2A											C2orf49		HNRNPA3	CD22	CEBPA
	ITPRIPL2			VPS41	SF3A1						GABPB1				TP53INP2											C2orf72		HO-1	CD248	CEBPG
	JAG2			VPS4B	SF3B1						GABPB2				TRAF7											C3orf22		HOXA3	CD300A	CELF1
	JAK2			VPS53	SH2D1A						GAD2				TRAP1											C3orf38		HOXB2	CD320	CELSR3
	JAKMIP2			WASF2	SIGLEC10						GADD45A				TRIB1											C3orf56		HOXB6	CD3D	CENPB
	JARID2			WEE1	SIK2						GALNT11				TRIB3											C3orf58		HOXB9	CD40	CENPF
	JMJD1C			WIPF2	SIX4						GALNT4				TRIM11											C4BPB		HOXD13	CD63	CENPK
	JPH3			WNK1	SKIV2L2						GALNT7				TRMT11											C4orf29		HRSP12	CD68	CENPL
	JUND			WNT5A	SKP2						GAN				TRMT2A											C4orf32		HS3ST3A1	CD74	CENPQ
	KANSL1			XKR7	SLC11A2						GARS				TSC22D3											C4orf33		HS3ST3B1	CD81	CENPU
	KATNAL1			XRN1	SLC23A2						GATAD2A				TTC19											C5orf15		HSF5	CD86	CEP120
	KBTBD7			YME1L1	SLC33A1						GATAD2B				TTYH3											C5orf22		HSFY2	CDA03	CEP152
	KCNJ2			YTHDF1	SLC35F5						GBAS				TUB											C5orf24		HYAL2	CDABP0131	CEP170
	KCNN3			YWHAZ	SLC37A3						GCLM				TUBA1C											C5orf28		IAH1	CDAN1	CEP350
	KCNRG			YY1	SLC38A1						GDA				TXLNG											C5orf30		ICE2	CDC14A	CEP55
	KCTD12			ZBED5	SLC6A4						GDI2				TXNL4A											C5orf42		ICK	CDC20	CEP68
	KCTD14			ZBED6	SLC7A11						GFRA1				TXNRD1											C5orf47		ID2	CDC21	CEP97
	KCTD15			ZBTB6	SLIRP						GGA2				U2AF2											C5orf51		IER3	CDC34	CERCAM
	KDM2A			ZC3H12C	SMAD4						GID4				UBALD1											C5orf63		IFNA1	CDC37	CERS2
	KDM4B			ZC3H7B	SMAD7						GIPC1				UBE2Q1											C6orf136		IFT27	CDC42EP1	CERS5
	KDM6B			ZCCHC14	SMCHD1						GIT1				UBE3C											C6orf163		IFT74	CDC42EP2	CERS6
	KDSR			ZDHHC21	SMG1						GIT2				UBLCP1											C6ORF174		IGF-1R	CDC42EP4	CES2
	KIAA0101			ZFP30	SMIM15						GLCE				UBQLN4											C6orf211		IGFLR1	CDC42GAP	CETN3
	KIAA0232			ZKSCAN1	SND1						GLE1				UBR2											C6orf223		IGJ	CDC46	CFHR2
	KIAA0247			ZKSCAN8	SNRNP200						GLI3				UBR4											C6orf47		IGLL5	CDC47	CFL1
	KIAA1033			ZMAT3	SNRPD1						GLTSCR1				UBXN4											C6orf48		IL12A	CDC5L	CFL2
	KIAA1109			ZNF107	SNX16						GLUD1				UCHL1											C6orf62		IL1B	CDC7	CFLAR
	KIAA1147			ZNF146	SNX18						GMEB1				UGGT1											C6orf89		IL4R	CDC73	CGGBP1
	KIAA1217			ZNF180	SNX19						GMEB2				ULK1											C6orf99		IL7R	CDC8	CHAC1
	KIAA1549			ZNF200	SNX3						GMFB				ULK2											C7orf13		INCENP	CDCA2	CHAF1A
	KIAA1551			ZNF226	SOGA1						GMNN				UPRT											C7orf25		ING1	CDCA3	CHAMP1
	KIAA1683			ZNF254	SPG20						GNA11				USP14											C7orf26		ING5	CDCL1	CHD1
	KIAA1731			ZNF264	SPPL2A						GNA13				USP19											C7orf31		INO80C	CDH1	CHD2
	KIAA1919			ZNF267	SRGAP1						GNAI2				USP25											C7orf49		INPP5D	CDH10	CHD3
	KIAA2026			ZNF281	SSX2IP						GNL2				VAMP3											C7orf60		INTS6	CDH11	CHD4
	KIF11			ZNF35	STAM2						GNL3				VANGL2											C7orf63		INTS7	CDH17	CHD6
	KIF13A			ZNF383	STARD9						GNL3L				VEGFA											C7orf73		IPO13	CDH18	CHD7
	KIF23			ZNF433	STAU1						GNPAT				VMA21											C9orf142		IPP	CDH23	CHD9
	KLF13			ZNF45	STRN3						GNPDA2				VPS51											C9orf152		IPPK	CDH24	CHERP
	KLF3			ZNF451	STS						GNPNAT1				VTI1A											C9orf16		IQCA1	CDH26	CHGB
	KLHDC4			ZNF496	STX16						GNPTAB				WBP2											C9orf174		IQCK	CDH4	CHIC1
	KLHL29			ZNF503	STXBP4						GOLGA3				WDFY3											C9orf40		IRAK3	CDH5	CHKB
	KLHL42			ZNF548	SUPT7L						GOLGA4				WDFY4											C9orf69		IRF6	CDIP1	CHM
	KLK13			ZNF566	SYNCRIP						GOLGA5				WDR6											C9orf72		IRF9	CDK18	CHMP2A
	KMT2A			ZNF585A	SYT4						GOLGA8B				WDR77											C9orf78		IRS1	CDK2	CHMP2B
	KMT2C			ZNF585B	TAB2						GOLPH3				WDR81											C9orf84		ISL1	CDK20	CHP1
	KMT2E			ZNF669	TAGAP						GOLPH3L				WHSC1											C9orf89		ISY1-RAB43	CDK2AP1	CHST11
	KNOP1			ZNF678	TAOK1						GON4L				WNK1											CA12		ITGA8	CDK5RAP1	CHST12
	KRT10			ZNF703	TAS2R7						GOSR2				XBP1											CA2		ITPRIPL1	CDKN1C	CHST3
	KRT14			ZNF721	TBRG1						GOT1				YME1L1											CA5B		JAKMIP2	CDKN2B	CHST6
	KRT18			ZNF770	TCEANC						GOT2				YRDC											CAAP1		KANSL1L	CDKN2C	CHSY1
	KTN1			ZNF92	TCEB3						GPATCH2				YWHAH											CAB39		KBTBD7	CDM	CHTF18
	L1CAM			ZNHIT6	TECR						GPATCH8				ZAK											CABLES2		KCNG3	CDON	CHTF8
	LAMA5			ZNRF2	TET3						GPBP1L1				ZBTB18											CACNA1H		KCNH5	CDPF1	CIRBP
	LAMB1			ZWILCH	TEX2						GPD1L				ZBTB7A											CACNA2D1		KCNJ14	CDS1	CISD3
	LAMC3				TFB1M						GPI				ZC3H18											CACNB2		KCNJ5	CDYL	CITED2
[truncated: 4,955 more rows]

## Sheet: EXO_BAD_UP_KEGG
KEGG pathway	p-value	#genes	#miRNAs
[truncated: 22 more rows]

## Sheet: EXO_BAD_DW_TARBASE
hsa-let-7a-3p	hsa-let-7a-5p	hsa-let-7e-5p	hsa-let-7f-5p	hsa-miR-1304-3p	hsa-miR-137	hsa-miR-140-5p	hsa-miR-152-5p	hsa-miR-190a-5p	hsa-miR-193a-3p	hsa-miR-193a-5p	hsa-miR-21-3p	hsa-miR-221-5p	hsa-miR-23a-5p	hsa-miR-29a-3p	hsa-miR-29b-1-5p	hsa-miR-29b-3p	hsa-miR-29c-3p	hsa-miR-31-3p	hsa-miR-335-3p	hsa-miR-337-3p	hsa-miR-34a-5p	hsa-miR-34c-5p	hsa-miR-3607-3p	hsa-miR-374a-3p	hsa-miR-378a-5p	hsa-miR-411-3p	hsa-miR-454-3p	hsa-miR-455-3p	hsa-miR-497-5p	hsa-miR-539-5p	hsa-miR-582-3p	hsa-miR-7974		Unique_IDs
[truncated: 8,538 more rows]

[truncated: 1 more sheets: EXO_BAD_DW_KEGG]
