# Supplementary material for: The miRNA Content of Exosomes Released from the Glioma Microenvironment Can Affect Malignant Progression
Source: Biomedicines. 2020 Dec 3;8(12):564. doi: 10.3390/biomedicines8120564 (PMC7761654; doi:10.3390/biomedicines8120564)
Supplement: Supplementary file 1 [file biomedicines-08-00564-s001.zip › supplementary table/SUPPLEMENTARY TABLE 3.xlsx]

## Sheet: GLIOMA
EXO_BAD_DOWN	EXO_BAD_UP	EXO_GOOD_DOWN	EXO_GOOD_DOWN
hsa-let-7a-5p	hsa-miR-122-5p	hsa-let-7a-5p	hsa-miR-122-5p
hsa-let-7e-5p	hsa-miR-1246	hsa-let-7d-5p	hsa-miR-1246
hsa-let-7f-5p	hsa-miR-126-3p	hsa-let-7e-5p	hsa-miR-126-5p
hsa-miR-193a-3p	hsa-miR-126-5p	hsa-let-7f-5p	hsa-miR-142-5p
hsa-miR-29a-3p	hsa-miR-142-5p	hsa-let-7g-5p	hsa-miR-320c
hsa-miR-29b-3p	hsa-miR-182-5p	hsa-miR-145-5p	hsa-miR-378d
hsa-miR-34a-5p	hsa-miR-378d	hsa-miR-148b-3p
hsa-miR-34c-5p		hsa-miR-193a-3p
hsa-miR-454-3p		hsa-miR-24-2-5p
hsa-miR-497-5p		hsa-miR-29a-3p
		hsa-miR-34c-5p
		hsa-miR-374a-5p
		hsa-miR-424-5p
		hsa-miR-454-3p

## Sheet: PROTEOGLYCANS IN CANCER
EXO_BAD_DOWN	EXO_BAD_UP	EXO_GOOD_DOWN	EXO_GOOD_DOWN
hsa-let-7a-5p	hsa-miR-122-5p	hsa-let-7a-5p	hsa-miR-122-5p
hsa-let-7e-5p	hsa-miR-126-3p	hsa-let-7d-5p	hsa-miR-126-5p
hsa-let-7f-5p	hsa-miR-126-5p	hsa-let-7e-5p	hsa-miR-142-3p
hsa-miR-140-5p	hsa-miR-142-3p	hsa-let-7f-5p
hsa-miR-193a-3p	hsa-miR-182-5p	hsa-let-7g-5p
hsa-miR-21-3p	hsa-miR-223-3p	hsa-miR-125b-5p
hsa-miR-29a-3p		hsa-miR-140-5p
hsa-miR-29b-3p		hsa-miR-145-5p
hsa-miR-29c-3p		hsa-miR-193a-3p
hsa-miR-34a-5p		hsa-miR-21-3p
hsa-miR-374a-3p		hsa-miR-22-3p
hsa-miR-454-3p		hsa-miR-29a-3p
hsa-miR-497-5p		hsa-miR-374a-3p
hsa-miR-582-3p		hsa-miR-374a-5p
		hsa-miR-377-3p
		hsa-miR-424-5p
		hsa-miR-454-3p
