# Supplementary material for: The miRNA Content of Exosomes Released from the Glioma Microenvironment Can Affect Malignant Progression
Source: Biomedicines. 2020 Dec 3;8(12):564. doi: 10.3390/biomedicines8120564 (PMC7761654; doi:10.3390/biomedicines8120564)
Supplement: Supplementary file 1 [file biomedicines-08-00564-s001.zip › supplementary table/SUPPLEMENTARY TABLE 4.xlsx]

## Sheet: GLIOMA
EXO_BAD_DOWN	EXO_BAD_UP	EXO_GOOD_DOWN	EXO_GOOD_DOWN
AKT1	AKT1	AKT1	AKT1
AKT2	AKT3	AKT2	AKT3
AKT3	CALM1	AKT3	CALM1
ARAF	CALM2	BRAF	CALM2
BRAF	CCND1	CALM1	CALM3
CALM1	CDK4	CALM2	CCND1
CALM2	CDK6	CALM3	CDK4
CALM3	CDKN1A	CAMK2D	CDK6
CAMK2D	E2F1	CCND1	E2F1
CCND1	E2F2	CDK4	E2F2
CDK4	E2F3	CDK6	E2F3
CDK6	EGFR	CDKN1A	EGFR
CDKN1A	GRB2	CDKN2A	GRB2
CDKN2A	IGF1R	E2F1	IGF1R
E2F1	KRAS	E2F2	KRAS
E2F2	MAPK1	E2F3	MAPK1
E2F3	MDM2	EGFR	MDM2
EGFR	MTOR	GRB2	MTOR
GRB2	NRAS	IGF1R	PIK3CA
IGF1	PIK3CA	KRAS	PIK3CB
IGF1R	PIK3CB	MAP2K1	PIK3CD
KRAS	PIK3CD	MAP2K2	PIK3CG
MAP2K1	PIK3CG	MAPK1	PIK3R2		EXO_BAD_DOWN only	EXO_BAD_UP only	COMMON	EXO_BAD_DOWN & EXO_BAD_UP & EXO_GOOD_DOWN	EXO_BAD_DOWN & EXO_GOOD_DOWN	EXO_BAD_UP & EXO_GOOD_DOWN & EXO_GOOD_UP	EXO_BAD_DOWN & EXO_GOOD_DOWN & EXO_GOOD_UP	EXO_BAD_DOWN & EXO_BAD_UP & EXO_GOOD_UP
MAP2K2	PIK3R1	MDM2	PIK3R3		ARAF	SHC1	AKT1	CDKN1A	AKT2	PIK3CD	CALM3	PIK3CA
MAPK1	PIK3R2	MTOR	PLCG1		IGF1		AKT3	NRAS	BRAF	PIK3CG	PIK3R3	RAF1
MDM2	PLCG1	NRAS	PTEN		PRKCB		CALM1	PIK3R1	CAMK2D
MTOR	PTEN	PDGFA	RAF1		TGFA		CALM2	RB1	CDKN2A
NRAS	RAF1	PDGFB	SOS1				CCND1		MAP2K1
PDGFA	RB1	PDGFRA	SOS2				CDK4		MAP2K2
PDGFB	SHC1	PDGFRB	TP53				CDK6		PDGFA
PDGFRA	SOS1	PIK3CB					E2F1		PDGFB
PDGFRB	SOS2	PIK3CD					E2F2		PDGFRA
PIK3CA	TP53	PIK3CG					E2F3		PDGFRB
PIK3CB		PIK3R1					EGFR		PRKCA
PIK3R1		PIK3R2					GRB2
PIK3R2		PIK3R3					IGF1R
PIK3R3		PLCG1					KRAS
PLCG1		PRKCA					MAPK1
PRKCA		PTEN					MDM2
PRKCB		RB1					MTOR
PTEN		SOS1					PIK3CB
RAF1		SOS2					PIK3R2
RB1		TP53					PLCG1
SOS1							PTEN
SOS2							SOS1
TGFA							SOS2
TP53							TP53

## Sheet: PROTEOGLYCANS IN CANCER
EXO_BAD_DOWN	EXO_BAD_UP	EXO_GOOD_DOWN	EXO_GOOD_DOWN
ACTB	ACTB	ACTB	ACTB
ACTG1	AKT1	ACTG1	AKT1
AKT1	AKT2	AKT1	AKT2
AKT2	AKT3	AKT3	ANK1
AKT3	ANK1	ARHGEF1	ARHGEF12
ANK3	ARHGEF12	ARHGEF12	CBL
ARAF	CBL	BRAF	CCND1
ARHGEF1	CCND1	CAMK2D	CD44
ARHGEF12	CD44	CASP3	CTNNB1
BRAF	CDC42	CAV1	CTTN
CAMK2D	CDKN1A	CAV2	DCN
CASP3	CTNNB1	CBL	EGFR
CAV1	CTTN	CCND1	FGFR1
CAV2	DCN	CD63	FLNB
CBL	EGFR	CDC42	FRS2
CBLC	EIF4B	CDKN1A	FZD1
CCND1	ELK1	CTNNB1	FZD3
CD44	ESR1	CTSL	FZD4
CD63	FGF2	DDX5	FZD7
CDC42	FGFR1	DROSHA	GAB1
CDKN1A	FLNB	EGFR	GRB2
COL21A1	FRS2	EIF4B	HCLS1
CTNNB1	FZD1	ERBB2	IGF1R		EXO_BAD_DOWN only	EXO_BAD_UP only	COMMON	EXO_BAD_DW & EXO_BAD_UP	EXO_BAD_DW & EXO_BAD_UP & EXO_GOOD_DW	EXO_BAD_UP & EXO_GOOD_DW & EXO_GOOD_UP	EXO_BAD_DW & EXO_GOOD_DW	EXO_BAD_UP & EXO_GOOD_UP	EXO_BAD_DW & EXO_BAD_UP & EXO_GOOD_UP
CTTN	FZD3	ERBB3	IQGAP1		ANK3	CTSL	ACTB	ELK1	AKT3	FZD7	ACTG1	ANK1	AKT2
DDX5	FZD4	ESR1	ITGAV		ARAF	ERBB2	AKT1		CDC42	PAK1	ARHGEF1	DCN	CD44
DROSHA	FZD6	EZR	ITGB1		CBLC	ERBB3	ARHGEF12		CDKN1A		BRAF	HCLS1	CTTN
EGFR	FZD7	FAS	KRAS		COL21A1	MAPK14	CBL		EIF4B		CAMK2D	PDPK1	GAB1
EIF4B	GAB1	FGF2	MAPK1		GPC1	RRAS2	CCND1		ESR1		CASP3	PIK3CD	PIK3CA
ELK1	GRB2	FGFR1	MAPK13		HPSE	TIAM1	CTNNB1		FGF2		CAV1	PIK3CG
ESR1	HCLS1	FLNA	MDM2		IGF1	TWIST1	EGFR		FZD6		CAV2	PIK3R5
EZR	HIF1A	FLNB	MTOR		ITPR1	TWIST2	FGFR1		HIF1A		CD63	RPS6KB1
FAS	IGF1R	FLNC	MYC		MAP2K2	WNT10B	FLNB		ITPR3		DDX5
FGF2	IQGAP1	FN1	PAK1		MAPK12	WNT11	FRS2		MET		DROSHA
FGFR1	ITGAV	FRS2	PDPK1		PRKCB	WNT3	FZD1		MMP2		EZR
FLNA	ITGB1	FZD1	PIK3CA		PRKX		FZD3		MMP9		FAS
FLNB	ITPR3	FZD2	PIK3CD				FZD4		MSN		FLNA
FLNC	KRAS	FZD3	PIK3CG				GRB2		NRAS		FLNC
FN1	MAPK1	FZD4	PIK3R2				IGF1R		PIK3CB		FN1
FRS2	MAPK13	FZD5	PIK3R5				IQGAP1		PIK3R1		FZD2
FZD1	MDM2	FZD6	PLCG1				ITGAV		PPP1R12A		FZD5
FZD2	MET	FZD7	PTCH1				ITGB1		PRKACB		GPC3
FZD3	MMP2	GPC3	PTPN11				KRAS		RPS6KB2		HGF
FZD4	MMP9	GRB2	RAC1				MAPK1		SDC4		HOXD10
FZD5	MSN	HGF	RAF1				MAPK13		SOS1		HSPG2
FZD6	MTOR	HIF1A	RDX				MDM2		STAT3		IGF2
GAB1	MYC	HOXD10	ROCK2				MTOR		THBS1		ITGA2
GPC1	NRAS	HSPG2	RPS6KB1				MYC				ITGA5
GPC3	PAK1	IGF1R	SDC2				PIK3R2				ITGB5
GRB2	PDPK1	IGF2	SLC9A1				PLCG1				ITPR2
HGF	PIK3CA	IQGAP1	SMAD2				PTCH1				KDR
HIF1A	PIK3CB	ITGA2	SOS2				PTPN11				MAP2K1
HOXD10	PIK3CD	ITGA5	TP53				RAC1				NUDT16L1
HPSE	PIK3CG	ITGAV	VAV2				RAF1				PDCD4
HSPG2	PIK3R1	ITGB1	VEGFA				RDX				PIK3R3
IGF1	PIK3R2	ITGB5	VMP1				ROCK2				PLAU
IGF1R	PIK3R5	ITPR2	WNT5A				SDC2				PLAUR
IGF2	PLCG1	ITPR3					SLC9A1				PPP1CA
IQGAP1	PPP1R12A	KDR					SMAD2				PPP1CB
ITGA2	PRKACB	KRAS					SOS2				PPP1CC
ITGA5	PTCH1	MAP2K1					TP53				PPP1R12B
ITGAV	PTPN11	MAPK1					VAV2				PPP1R12C
ITGB1	RAC1	MAPK13					VEGFA				PRKACA
ITGB5	RAF1	MAPK14					VMP1				PRKCA
ITPR1	RDX	MDM2					WNT5A				PTK2
ITPR2	ROCK2	MET									PTPN6
ITPR3	RPS6KB1	MMP2									PXN
KDR	RPS6KB2	MMP9									RPS6
KRAS	SDC2	MSN									RRAS
MAP2K1	SDC4	MTOR									SDC1
MAP2K2	SLC9A1	MYC									SMO
MAPK1	SMAD2	NRAS									SRC
MAPK12	SOS1	NUDT16L1									TFAP4
MAPK13	SOS2	PAK1									TGFB1
MDM2	STAT3	PDCD4									TGFB2
MET	THBS1	PIK3CB									TLR4
MMP2	TP53	PIK3R1									WNT3A
MMP9	VAV2	PIK3R2									WNT5B
MSN	VEGFA	PIK3R3									WNT9A
MTOR	VMP1	PLAU
MYC	WNT5A	PLAUR
NRAS		PLCG1
NUDT16L1		PPP1CA
PDCD4		PPP1CB
PIK3CA		PPP1CC
PIK3CB		PPP1R12A
PIK3R1		PPP1R12B
PIK3R2		PPP1R12C
PIK3R3		PRKACA
PLAU		PRKACB
PLAUR		PRKCA
PLCG1		PTCH1
PPP1CA		PTK2
PPP1CB		PTPN11
PPP1CC		PTPN6
PPP1R12A		PXN
PPP1R12B		RAC1
PPP1R12C		RAF1
PRKACA		RDX
PRKACB		ROCK2
PRKCA		RPS6
PRKCB		RPS6KB2
PRKX		RRAS
PTCH1		RRAS2
PTK2		SDC1
PTPN11		SDC2
PTPN6		SDC4
PXN		SLC9A1
RAC1		SMAD2
RAF1		SMO
RDX		SOS1
ROCK2		SOS2
RPS6		SRC
RPS6KB2		STAT3
RRAS		TFAP4
SDC1		TGFB1
SDC2		TGFB2
SDC4		THBS1
SLC9A1		TIAM1
SMAD2		TLR4
SMO		TP53
SOS1		TWIST1
SOS2		TWIST2
SRC		VAV2
STAT3		VEGFA
TFAP4		VMP1
TGFB1		WNT10B
TGFB2		WNT11
THBS1		WNT3
TLR4		WNT3A
TP53		WNT5A
VAV2		WNT5B
VEGFA		WNT9A
VMP1
WNT3A
WNT5A
WNT5B
WNT9A

## Sheet: ADHERENS JUNCTION
EXO_BAD_DOWN	EXO_BAD_UP	EXO_GOOD_DOWN	EXO_GOOD_DOWN
ACTB	CDC42	ACP1	CDH1
ACTG1	CREBBP	ACTB	CTNNB1
ACTN1	CSNK2A1	ACTG1	CTNND1
ACTN4	CTNNA1	ACTN1	EP300
CDC42	CTNNB1	CDC42	FGFR1
CDH1	CTNND1	CDH1	INSR
CREBBP	EP300	CREBBP	IQGAP1
CSNK2A1	FGFR1	CSNK2A1	MAPK1
CSNK2A2	FYN	CSNK2A2	MET
CTNNA1	IGF1R	CTNNA1	PTPRF
CTNNB1	IQGAP1	CTNNB1	PTPRJ
CTNND1	MET	CTNND1	RAC1
EGFR	PTPN1	EGFR	SMAD3
EP300	PTPRF	EP300	SMAD4
FARP2	PTPRJ	ERBB2	SSX2IP
FGFR1	PVRL1	FARP2	TGFBR1
FYN	PVRL2	FER	TJP1
IGF1R	RAC1	FGFR1	WASL
INSR	SMAD3	FYN	YES1
IQGAP1	SMAD4	IGF1R
LEF1	SSX2IP	INSR
LMO7	TGFBR1	IQGAP1
MAP3K7	TJP1	LMO7			EXO_BAD_DOWN only	EXO_BAD_UP only	COMMON	EXO_BAD_UP & EXO_GOOD_DW	EXO_BAD_DW & EXO_BAD_UP & EXO_GOOD_DW	EXO_BAD_UP & EXO_GOOD_DW & EXO_GOOD_UP	EXO_BAD_DW & EXO_GOOD_DW	EXO_BAD_DW & EXO_GOOD_DW & EXO_GOOD_UP
MAPK1	VCL	MAP3K7			ACTN4	ACP1	CTNNB1	WASF1	CDC42	YES1	ACTB	CDH1
MAPK3	WASF1	MAPK1			LEF1	ERBB2	CTNND1		CREBBP		ACTG1	INSR
MET	WASF2	MAPK3			RAC2	FER	EP300		CSNK2A1		ACTN1	MAPK1
MLLT4	WASF3	MET			SORBS1	SNAI2	FGFR1		CTNNA1		CSNK2A2
NLK	WASL	MLLT4			TCF7L1		IQGAP1		FYN		EGFR
PARD3	YES1	NLK					MET		IGF1R		FARP2
PTPN1		PARD3					PTPRF		PTPN1		LMO7
PTPN6		PTPN1					PTPRJ		PVRL1		MAP3K7
PTPRB		PTPN6					RAC1		PVRL2		MAPK3
PTPRF		PTPRB					SMAD3		VCL		MLLT4
PTPRJ		PTPRF					SMAD4		WASF2		NLK
PTPRM		PTPRJ					SSX2IP		WASF3		PARD3
PVRL1		PTPRM					TGFBR1				PTPN6
PVRL2		PVRL1					TJP1				PTPRB
PVRL3		PVRL2					WASL				PTPRM
PVRL4		PVRL3									PVRL3
RAC1		PVRL4									PVRL4
RAC2		RAC1									SMAD2
SMAD2		SMAD2									SNAI1
SMAD3		SMAD3									SRC
SMAD4		SMAD4									TCF7L2
SNAI1		SNAI1									TGFBR2
SORBS1		SNAI2
SRC		SRC
SSX2IP		SSX2IP
TCF7L1		TCF7L2
TCF7L2		TGFBR1
TGFBR1		TGFBR2
TGFBR2		TJP1
TJP1		VCL
VCL		WASF1
WASF2		WASF2
WASF3		WASF3
WASL		WASL
		YES1
